# Supplementary material for: Protein recoding by ADAR1-mediated RNA editing is not essential for normal development and homeostasis
Source: Genome Biol. 2017 Sep 5;18:166. doi: 10.1186/s13059-017-1301-4 (PMC5585977; doi:10.1186/s13059-017-1301-4)
Supplement: Supplementary file 4 — Dataset S2 RNA-seq data (related to Fig. 5). (XLSX 9999 kb) [file 13059_2017_1301_MOESM4_ESM.xlsx]

## Sheet: AdultBrainCountData
Name	Symbol	Adar401B_E861A_MDA5_DKO	Adar411B_E861A_MDA5_DKO	Adar413B_E861A_MDA5_DKO	Adar75B_MDA5_KO	Adar82B_MDA5_KO	Adar84B_MDA5_KO
ENSMUSG00000090025	NA	0	0	1	0	0	2
ENSMUSG00000064842	Gm26206	0	0	0	1	0	0
ENSMUSG00000051951	Xkr4	2500	3325	2466	3172	3157	3199
ENSMUSG00000089699	Gm1992	61	72	58	56	65	53
ENSMUSG00000088390	NA	0	2	1	2	3	2
ENSMUSG00000089420	Gm27934	0	0	0	0	0	0
ENSMUSG00000025900	Rp1	5	11	8	6	6	5
ENSMUSG00000025902	Sox17	61	115	69	139	97	77
ENSMUSG00000064376	NA	4	13	7	8	7	4
ENSMUSG00000088000	Gm25493	1	2	2	1	3	0
ENSMUSG00000033845	Mrpl15	634	817	530	725	776	797
ENSMUSG00000025903	Lypla1	877	1142	945	1234	1327	1246
ENSMUSG00000033813	Tcea1	1010	1315	977	1242	1370	1281
ENSMUSG00000062588	Gm6104	25	29	26	35	33	25
ENSMUSG00000002459	Rgs20	649	816	580	757	826	779
ENSMUSG00000091305	Gm17100	16	19	14	14	11	25
ENSMUSG00000085623	Gm16041	226	283	231	256	243	277
ENSMUSG00000091665	Gm17101	6	13	8	10	10	6
ENSMUSG00000033793	Atp6v1h	3001	4064	2941	3806	4346	3883
ENSMUSG00000025905	Oprk1	369	436	329	365	407	415
ENSMUSG00000093015	Gm22463	0	0	0	0	0	0
ENSMUSG00000033774	Npbwr1	26	29	12	35	21	27
ENSMUSG00000025907	Rb1cc1	6425	7613	6186	7185	7805	7492
ENSMUSG00000090031	4732440D04Rik	56	52	51	52	59	54
ENSMUSG00000073741	NA	2	4	2	7	1	3
ENSMUSG00000087247	Fam150a	1	1	1	1	1	2
ENSMUSG00000033740	St18	1510	1436	1255	1706	1713	1599
ENSMUSG00000051285	Pcmtd1	4378	5388	4252	5267	5705	5534
ENSMUSG00000048538	Gm9826	4	3	2	1	2	2
ENSMUSG00000077244	Gm23274	0	1	1	0	0	0
ENSMUSG00000086461	NA	21	25	27	24	27	29
ENSMUSG00000025909	Sntg1	1542	1872	1524	1889	1816	1926
ENSMUSG00000086235	Gm16284	15	8	12	22	14	16
ENSMUSG00000076169	NA	3	2	2	0	0	3
ENSMUSG00000084353	Gm15452	1	5	3	1	3	3
ENSMUSG00000076135	Gm24276	7	7	3	10	5	5
ENSMUSG00000086195	Gm6152	1	0	0	0	0	1
ENSMUSG00000066693	Gm7493	32	30	36	38	40	41
ENSMUSG00000065625	Gm24765	0	0	0	0	0	0
ENSMUSG00000061024	Rrs1	467	562	418	595	619	587
ENSMUSG00000025911	Adhfe1	305	410	334	382	455	389
ENSMUSG00000079671	2610203C22Rik	113	123	99	133	102	116
ENSMUSG00000081441	Gm6161	4	4	4	6	4	3
ENSMUSG00000067879	3110035E14Rik	4720	5688	4044	4959	5707	5301
ENSMUSG00000025912	Mybl1	251	347	269	371	346	338
ENSMUSG00000045210	Vcpip1	3926	5241	3888	4911	5389	5263
ENSMUSG00000085661	NA	3	6	3	0	7	2
ENSMUSG00000025915	Sgk3	585	692	570	731	784	821
ENSMUSG00000046334	Gm6195	17	15	12	20	14	17
ENSMUSG00000088916	Gm22607	5	2	7	3	2	4
ENSMUSG00000046101	Mcmdc2	361	359	338	399	380	379
ENSMUSG00000093178	Snord87	20	14	5	14	9	18
ENSMUSG00000073738	NA	8	18	10	14	10	15
ENSMUSG00000025916	Ppp1r42	19	20	15	26	25	27
ENSMUSG00000087199	Gm15818	3	4	2	2	4	2
ENSMUSG00000065085	NA	0	1	0	0	0	0
ENSMUSG00000025917	Cops5	1144	1415	1094	1589	1580	1435
ENSMUSG00000056763	Cspp1	2322	2389	2113	2483	2239	2470
ENSMUSG00000067851	Arfgef1	6081	7654	5789	7402	7515	7534
ENSMUSG00000088153	Gm26348	42	34	30	42	42	38
ENSMUSG00000042501	Cpa6	92	125	127	156	78	180
ENSMUSG00000083422	Gm15604	15	11	14	15	6	15
ENSMUSG00000065035	NA	2	1	1	1	1	3
ENSMUSG00000081417	Gm15603	2	0	0	2	1	3
ENSMUSG00000088585	Gm22963	0	0	0	0	0	0
ENSMUSG00000048960	Prex2	6125	8067	5769	5806	7800	6255
ENSMUSG00000077318	Gm24173	7	11	7	11	8	10
ENSMUSG00000057715	A830018L16Rik	2714	3445	2619	3191	3593	3509
ENSMUSG00000064969	NA	4	10	5	14	7	9
ENSMUSG00000066918	NA	1	2	0	1	0	0
ENSMUSG00000016918	Sulf1	830	1011	687	873	995	937
ENSMUSG00000025938	Slco5a1	281	344	269	417	263	374
ENSMUSG00000042414	Prdm14	0	0	0	0	0	0
ENSMUSG00000005886	Ncoa2	4877	5758	4189	5627	5676	5746
ENSMUSG00000087782	Gm23169	14	16	23	24	12	20
ENSMUSG00000025935	Tram1	967	1271	931	1220	1251	1236
ENSMUSG00000025937	Lactb2	541	637	558	744	689	597
ENSMUSG00000067813	Xkr9	0	1	0	0	1	0
ENSMUSG00000077368	Gm26273	0	0	0	0	0	0
ENSMUSG00000089358	Gm25491	0	0	0	0	0	0
ENSMUSG00000025932	Eya1	269	304	272	355	343	392
ENSMUSG00000093057	NA	2	5	0	4	1	2
ENSMUSG00000025930	Msc	15	13	12	13	20	15
ENSMUSG00000054493	Gm9947	21	16	17	17	27	27
ENSMUSG00000081201	Smt3h2-ps4	0	0	0	0	0	0
ENSMUSG00000082193	Rpl5-ps1	0	0	0	2	1	1
ENSMUSG00000032769	Trpa1	3	8	12	13	5	14
ENSMUSG00000088159	Gm26345	0	0	0	0	0	0
ENSMUSG00000073737	Gm10566	1	1	2	4	2	0
ENSMUSG00000092083	Kcnb2	690	784	546	869	659	792
ENSMUSG00000088829	Gm25227	6	4	5	14	3	6
ENSMUSG00000090498	NA	612	792	669	821	765	855
ENSMUSG00000077377	Gm25168	0	0	1	0	0	1
ENSMUSG00000025925	Terf1	542	551	530	584	557	609
ENSMUSG00000032719	Sbspon	135	134	127	133	145	125
ENSMUSG00000088943	Gm23259	0	0	0	1	1	0
ENSMUSG00000067795	4930444P10Rik	20	17	16	19	21	24
ENSMUSG00000043716	Rpl7	3585	4529	3225	4069	4376	4035
ENSMUSG00000025921	Rdh10	322	375	256	404	333	370
ENSMUSG00000025920	Stau2	4146	5080	3841	4930	5411	5151
ENSMUSG00000089982	Gm7568	40	39	41	40	42	49
ENSMUSG00000025939	Ube2w	1911	2343	1814	2226	2482	2191
ENSMUSG00000079658	Tceb1	1493	1963	1564	2011	2069	1909
ENSMUSG00000087414	NA	1	0	4	0	1	0
ENSMUSG00000025940	Tmem70	737	985	668	853	940	917
ENSMUSG00000025779	Ly96	20	17	17	30	29	31
ENSMUSG00000091020	Gm5828	4	0	1	0	1	2
ENSMUSG00000042686	Jph1	450	516	368	603	484	518
ENSMUSG00000025777	Gdap1	3315	4314	3292	4051	4410	4182
ENSMUSG00000089534	Gm25166	0	0	0	0	0	0
ENSMUSG00000067780	Pi15	51	53	53	57	61	50
ENSMUSG00000085125	Gm16070	81	111	92	111	106	104
ENSMUSG00000025776	Crispld1	215	271	215	315	344	324
ENSMUSG00000025774	Crisp4	0	0	0	0	0	0
ENSMUSG00000070977	Defb44-ps	0	0	0	0	0	0
ENSMUSG00000073735	Defb18	0	0	0	0	0	0
ENSMUSG00000067773	Defb41	0	0	0	0	0	0
ENSMUSG00000089923	NA	0	0	0	0	0	0
ENSMUSG00000088800	Gm24075	0	0	0	0	0	0
ENSMUSG00000089787	Gm15825	4	5	1	2	7	3
ENSMUSG00000042596	Tfap2d	49	64	45	55	51	46
ENSMUSG00000060128	Gm2710	469	562	359	533	582	498
ENSMUSG00000025927	Tfap2b	292	373	285	455	418	438
ENSMUSG00000084668	Gm24633	0	0	0	0	0	0
ENSMUSG00000080585	NA	0	0	0	0	0	0
ENSMUSG00000043760	Pkhd1	11	9	7	5	8	5
ENSMUSG00000089914	4930486I03Rik	2	1	0	0	1	2
ENSMUSG00000090142	Gm15795	0	0	0	0	0	0
ENSMUSG00000070175	Gm24162	0	0	0	0	0	0
ENSMUSG00000065559	Mir206	0	0	0	0	0	0
ENSMUSG00000065480	Mir133b	0	1	2	1	1	2
ENSMUSG00000025929	Il17a	0	0	0	0	0	0
ENSMUSG00000041872	Il17f	0	0	0	0	0	1
ENSMUSG00000041859	Mcm3	54	78	50	75	73	53
ENSMUSG00000088858	Gm24723	0	0	0	0	0	0
ENSMUSG00000087078	NA	10	12	11	17	13	11
ENSMUSG00000025931	Paqr8	6295	8376	5828	6795	8730	8297
ENSMUSG00000077314	Gm24171	16	11	16	15	21	28
ENSMUSG00000041809	Efhc1	40	47	41	67	59	46
ENSMUSG00000041779	Tram2	75	115	74	91	94	94
ENSMUSG00000025933	Tmem14a	441	565	412	486	613	511
ENSMUSG00000025934	Gsta3	47	64	38	46	52	46
ENSMUSG00000046847	NA	5	5	4	1	0	3
ENSMUSG00000025936	Gm4956	0	2	0	1	1	0
ENSMUSG00000067750	Khdc1a	2	1	1	1	1	2
ENSMUSG00000086194	Gm16329	0	0	0	0	1	0
ENSMUSG00000087453	NA	1	0	0	0	0	0
ENSMUSG00000041722	Khdc1c	4	7	4	5	2	3
ENSMUSG00000085507	Gm2709	0	2	2	1	3	1
ENSMUSG00000087427	NA	2	0	2	0	0	2
ENSMUSG00000085079	Khdc1b	2	5	7	3	2	4
ENSMUSG00000085679	Gm16328	1	0	1	0	0	3
ENSMUSG00000028033	Kcnq5	2226	2772	1973	2820	2767	2740
ENSMUSG00000082935	Gm7658	23	16	29	31	17	20
ENSMUSG00000085163	NA	192	222	193	272	234	206
ENSMUSG00000041670	Rims1	9867	11389	8373	11637	12061	11054
ENSMUSG00000073730	4933415F23Rik	0	0	0	0	0	0
ENSMUSG00000089553	Gm24176	0	0	0	0	0	0
ENSMUSG00000073729	NA	3	4	1	14	8	7
ENSMUSG00000065405	Mir30a	11	14	10	6	11	13
ENSMUSG00000065567	Mir30c-2	14	23	9	12	15	15
ENSMUSG00000026158	Ogfrl1	4604	6235	4634	5997	6566	6380
ENSMUSG00000026156	B3gat2	330	384	299	318	383	414
ENSMUSG00000026155	Smap1	1023	1235	864	1340	1291	1235
ENSMUSG00000026154	Sdhaf4	225	294	226	257	333	236
ENSMUSG00000026153	Fam135a	1751	2089	1728	2181	2140	2136
ENSMUSG00000026147	Col9a1	12	21	16	21	24	29
ENSMUSG00000026141	Col19a1	766	833	685	1027	818	871
ENSMUSG00000077463	Gm26418	1	1	1	1	0	0
ENSMUSG00000067736	Gm10222	5	6	8	3	14	6
ENSMUSG00000090378	NA	26	25	28	26	31	17
ENSMUSG00000073725	Lmbrd1	4935	6449	4755	6270	6825	6190
ENSMUSG00000033569	Adgrb3	7005	7908	6294	8028	7663	7831
ENSMUSG00000080849	Gm15702	21	24	13	25	20	24
ENSMUSG00000064910	NA	32	38	48	41	42	35
ENSMUSG00000084740	Gm25294	14	12	15	18	26	22
ENSMUSG00000052558	NA	42	39	40	32	45	44
ENSMUSG00000088111	Gm24064	0	0	0	0	0	0
ENSMUSG00000073722	4931408C20Rik	0	1	0	0	0	0
ENSMUSG00000065125	NA	0	0	0	0	0	0
ENSMUSG00000079640	NA	0	0	0	0	0	0
ENSMUSG00000084715	NA	0	0	0	0	0	0
ENSMUSG00000086240	Gm7846	2	1	2	7	7	3
ENSMUSG00000048411	Gm597	5	1	0	5	2	7
ENSMUSG00000081557	Gm5697	2	0	2	2	0	2
ENSMUSG00000090766	NA	0	0	1	0	0	1
ENSMUSG00000058590	Gm6462	0	0	0	0	0	0
ENSMUSG00000064433	Gm25586	0	0	0	0	0	0
ENSMUSG00000080625	Gm22679	0	0	0	0	0	0
ENSMUSG00000080391	Gm23785	0	0	0	0	0	0
ENSMUSG00000077073	NA	0	0	0	0	0	0
ENSMUSG00000053185	Gm9898	1	0	2	3	4	1
ENSMUSG00000048874	Phf3	4529	5381	3871	5665	5289	5549
ENSMUSG00000026064	Ptp4a1	1149	1471	1161	1418	1555	1460
ENSMUSG00000086151	Gm5698	0	0	0	0	0	0
ENSMUSG00000086726	Gm9458	0	1	0	0	0	0
ENSMUSG00000087346	Gm5699	0	0	0	0	0	0
ENSMUSG00000086727	4931428L18Rik	1	0	0	0	0	0
ENSMUSG00000050217	Lgsn	0	0	0	0	1	0
ENSMUSG00000026063	Pih1d3	0	0	0	0	0	0
ENSMUSG00000077664	Gm26145	0	0	0	0	0	0
ENSMUSG00000070960	Gm19680	0	0	1	1	0	0
ENSMUSG00000088620	Gm23032	0	0	0	0	0	0
ENSMUSG00000082159	Gm7910	0	0	0	1	0	0
ENSMUSG00000026058	Khdrbs2	355	375	319	372	371	347
ENSMUSG00000064688	Gm25814	10	5	5	4	7	6
ENSMUSG00000049830	NA	64	60	51	58	60	54
ENSMUSG00000091318	Gm5415	228	241	194	200	229	220
ENSMUSG00000089489	Gm24732	11	9	11	9	5	9
ENSMUSG00000089395	Gm23024	1	0	4	2	3	1
ENSMUSG00000088750	Gm24901	0	0	0	0	0	0
ENSMUSG00000065223	Gm25792	0	0	0	0	0	0
ENSMUSG00000065260	Gm23453	0	0	0	0	0	1
ENSMUSG00000026134	Prim2	173	232	188	220	241	246
ENSMUSG00000044744	NA	13	14	5	15	17	12
ENSMUSG00000004768	Rab23	951	1210	871	1227	1277	1151
ENSMUSG00000042215	Bag2	162	198	129	209	201	195
ENSMUSG00000042197	Zfp451	5029	5886	4520	5829	5911	5988
ENSMUSG00000081402	Gm15455	1	3	3	8	11	5
ENSMUSG00000042182	Bend6	3726	4631	3515	4654	4900	4601
ENSMUSG00000026131	Dst	33944	39071	29123	39233	41162	38492
ENSMUSG00000084506	Gm23792	1	1	1	1	1	1
ENSMUSG00000085306	NA	39	40	50	40	44	53
ENSMUSG00000079617	NA	0	0	0	0	0	0
ENSMUSG00000092852	Mir5103	10	11	8	8	14	7
ENSMUSG00000042111	Ccdc115	268	307	254	312	309	320
ENSMUSG00000026127	Imp4	408	467	357	442	506	436
ENSMUSG00000026126	Ptpn18	34	25	28	26	22	26
ENSMUSG00000026125	Prss39	0	0	0	3	0	0
ENSMUSG00000026124	Cfc1	1	0	0	0	2	0
ENSMUSG00000037529	Prss40	1	0	0	0	0	0
ENSMUSG00000045815	1700101I19Rik	2	1	1	2	1	2
ENSMUSG00000045174	Amer3	734	899	573	882	995	901
ENSMUSG00000089955	NA	18	13	15	11	12	15
ENSMUSG00000037509	Arhgef4	3313	4001	2909	4130	4356	4073
ENSMUSG00000046858	NA	0	0	0	0	0	0
ENSMUSG00000037503	Fam168b	6296	8341	5634	8199	8750	7894
ENSMUSG00000026123	Plekhb2	5551	7096	4796	6502	7306	6699
ENSMUSG00000077231	Gm25096	0	0	0	0	0	0
ENSMUSG00000064601	Gm25634	0	0	0	0	0	0
ENSMUSG00000045216	Hs6st1	1017	1263	826	1368	1390	1339
ENSMUSG00000037470	Uggt1	2442	2921	2104	2948	2988	3003
ENSMUSG00000047180	Neurl3	25	19	21	20	17	23
ENSMUSG00000037447	Arid5a	325	330	288	406	419	362
ENSMUSG00000010453	Kansl3	1915	2245	1565	2223	2310	2088
ENSMUSG00000037432	Fer1l5	309	347	235	310	387	330
ENSMUSG00000001143	Lman2l	1142	1233	875	1153	1219	1233
ENSMUSG00000037408	Cnnm4	490	501	394	632	554	509
ENSMUSG00000001138	Cnnm3	679	735	611	864	860	790
ENSMUSG00000067653	Ankrd23	103	83	83	101	97	86
ENSMUSG00000079610	Ankrd39	113	138	118	169	182	169
ENSMUSG00000026121	Sema4c	322	367	258	484	444	367
ENSMUSG00000087589	D430040D24Rik	0	4	4	2	4	3
ENSMUSG00000046337	Fam178b	4	9	8	6	7	4
ENSMUSG00000089906	Gm6428	1	0	1	0	0	0
ENSMUSG00000077939	Gm24133	0	0	0	0	0	0
ENSMUSG00000061518	Cox5b	2159	2938	2172	3003	3247	2933
ENSMUSG00000037351	Actr1b	2874	3759	2461	3941	3958	3764
ENSMUSG00000026117	Zap70	31	40	28	43	36	26
ENSMUSG00000026116	Tmem131	3263	3955	3031	4173	4118	4204
ENSMUSG00000080054	Rpl12-ps1	0	0	0	0	1	0
ENSMUSG00000070201	NA	0	0	0	0	0	0
ENSMUSG00000050122	Vwa3b	9	12	10	18	16	6
ENSMUSG00000026115	NA	16	16	20	12	26	19
ENSMUSG00000026114	Cnga3	3	10	3	7	3	6
ENSMUSG00000026113	Inpp4a	7023	8752	6307	8793	8947	8735
ENSMUSG00000086064	4930439A04Rik	74	47	49	65	53	53
ENSMUSG00000026112	Coa5	1759	2352	1576	2023	2437	2102
ENSMUSG00000026111	Unc50	562	759	566	781	704	735
ENSMUSG00000026110	Mgat4a	1739	2117	1558	2050	2178	2021
ENSMUSG00000087233	Gm43213	94	94	91	116	92	93
ENSMUSG00000026090	2010300C02Rik	3545	4777	3040	4619	4810	4524
ENSMUSG00000089767	4930556I23Rik	44	39	39	54	66	49
ENSMUSG00000060771	Tsga10	1248	1409	1135	1216	1344	1342
ENSMUSG00000092106	NA	89	74	74	63	106	74
ENSMUSG00000037216	Lipt1	99	140	89	108	121	94
ENSMUSG00000026088	Mitd1	192	216	192	260	219	232
ENSMUSG00000026087	Mrpl30	672	860	689	822	942	837
ENSMUSG00000061584	Lyg2	4	2	0	2	4	3
ENSMUSG00000087374	Gm15457	0	0	0	2	0	2
ENSMUSG00000026085	Lyg1	0	0	0	0	0	0
ENSMUSG00000089141	Gm23409	0	0	0	0	0	0
ENSMUSG00000058407	Txndc9	1020	1209	852	1237	1238	1157
ENSMUSG00000026083	Eif5b	3163	3919	3061	3914	4339	3817
ENSMUSG00000026082	Rev1	1092	1199	995	1306	1272	1275
ENSMUSG00000037138	Aff3	2400	2876	2176	2709	2947	2869
ENSMUSG00000085391	Gm16150	73	82	47	66	55	77
ENSMUSG00000085280	Gm16151	35	27	30	53	24	35
ENSMUSG00000087131	Gm16152	95	71	74	123	89	79
ENSMUSG00000048814	Lonrf2	6267	7947	5623	7254	7950	7656
ENSMUSG00000026080	Chst10	1436	1851	1257	1756	2011	1807
ENSMUSG00000067604	Nms	0	2	1	4	3	4
ENSMUSG00000026078	Pdcl3	545	666	492	681	699	644
ENSMUSG00000026077	Npas2	1108	1410	991	1417	1512	1483
ENSMUSG00000092553	Gm20428	14	11	11	19	12	18
ENSMUSG00000092563	Gm3617	31	38	26	47	36	33
ENSMUSG00000073702	Rpl31	1970	2328	1700	2322	2456	2268
ENSMUSG00000003134	Tbc1d8	856	848	657	944	905	962
ENSMUSG00000065629	Gm24826	1	0	0	2	1	2
ENSMUSG00000003135	Cnot11	683	793	627	855	811	810
ENSMUSG00000085894	Gm15832	87	91	65	84	60	77
ENSMUSG00000077704	Snord89	137	169	98	162	173	116
ENSMUSG00000048234	Rnf149	452	560	457	684	566	617
ENSMUSG00000064936	Gm23722	12	19	15	24	12	27
ENSMUSG00000050967	Creg2	2735	3545	2553	3454	3830	3634
ENSMUSG00000090677	NA	61	63	50	88	63	66
ENSMUSG00000057173	Rfx8	3	5	5	7	6	8
ENSMUSG00000091937	Gm3646	0	0	0	0	2	0
ENSMUSG00000026074	Map4k4	4359	5267	3802	5580	5341	5090
ENSMUSG00000086705	NA	72	76	49	103	94	75
ENSMUSG00000026073	Il1r2	9	4	13	5	12	7
ENSMUSG00000026072	Il1r1	206	268	196	225	297	314
ENSMUSG00000070942	Il1rl2	12	23	13	20	12	18
ENSMUSG00000026069	Il1rl1	6	9	6	6	9	6
ENSMUSG00000026070	Il18r1	5	1	2	3	3	5
ENSMUSG00000026068	Il18rap	1	3	1	2	2	6
ENSMUSG00000026065	Slc9a4	47	65	58	65	58	83
ENSMUSG00000088965	NA	2	0	0	0	0	0
ENSMUSG00000026062	Slc9a2	133	169	123	191	163	200
ENSMUSG00000041945	Mfsd9	124	158	109	145	141	131
ENSMUSG00000079588	Tmem182	3	7	3	2	0	6
ENSMUSG00000053640	Gm9915	5	2	0	4	1	1
ENSMUSG00000060424	Pantr1	388	471	302	555	652	580
ENSMUSG00000045515	Pou3f3	1765	2334	1593	2209	2435	2237
ENSMUSG00000060679	Mrps9	611	808	634	793	807	787
ENSMUSG00000077448	Gm23126	19	12	19	13	19	17
ENSMUSG00000079587	NA	146	190	146	189	175	195
ENSMUSG00000041907	Gpr45	59	99	46	85	84	81
ENSMUSG00000089088	Gm24001	1	0	0	1	5	2
ENSMUSG00000070939	Tgfbrap1	1363	1548	1196	1575	1661	1577
ENSMUSG00000041878	8430432A02Rik	36	45	43	42	39	38
ENSMUSG00000010290	AI597479	982	1236	881	1098	1276	1105
ENSMUSG00000008136	Fhl2	389	504	410	492	558	481
ENSMUSG00000067579	NA	0	0	1	0	0	0
ENSMUSG00000066877	Nck2	684	869	655	974	867	860
ENSMUSG00000026051	1500015O10Rik	100	146	117	163	165	175
ENSMUSG00000057363	Uxs1	1227	1419	1191	1547	1465	1580
ENSMUSG00000090243	Gm16103	33	32	38	32	28	33
ENSMUSG00000088848	Gm26352	0	0	0	0	0	0
ENSMUSG00000077132	NA	0	0	0	0	0	0
ENSMUSG00000041763	Tpp2	2455	3046	2456	3007	3083	2988
ENSMUSG00000047343	Mettl21c	96	92	68	94	83	77
ENSMUSG00000090106	Gm15838	0	0	0	2	1	0
ENSMUSG00000091844	Gm8251	1	6	3	10	7	7
ENSMUSG00000026049	Tex30	65	87	60	84	78	88
ENSMUSG00000026047	Kdelc1	259	279	206	289	289	299
ENSMUSG00000041684	Bivm	686	888	689	849	914	875
ENSMUSG00000026048	Ercc5	891	903	772	960	995	994
ENSMUSG00000046828	Mettl21e	2	3	3	3	4	4
ENSMUSG00000089703	Gm15833	0	1	2	1	3	2
ENSMUSG00000078019	NA	0	0	0	0	0	0
ENSMUSG00000056870	Gulp1	174	236	194	266	256	255
ENSMUSG00000089877	Gm16102	7	5	5	4	3	7
ENSMUSG00000026043	Col3a1	219	310	252	226	207	198
ENSMUSG00000026042	Col5a2	185	215	179	220	209	230
ENSMUSG00000065010	NA	0	0	0	0	0	0
ENSMUSG00000065255	Gm23974	1	0	0	0	1	0
ENSMUSG00000087764	Gm23984	0	0	0	0	0	0
ENSMUSG00000025995	Wdr75	780	1069	807	1066	1019	1051
ENSMUSG00000084817	Gm5526	4	7	7	10	11	5
ENSMUSG00000091090	NA	0	0	0	0	0	1
ENSMUSG00000025993	Slc40a1	144	273	164	275	255	191
ENSMUSG00000070896	Rpl23a-ps1	0	0	0	0	0	0
ENSMUSG00000090682	Gm3852	0	0	0	0	0	0
ENSMUSG00000044457	Stk-ps2	0	0	0	0	0	0
ENSMUSG00000041144	Dnah7b	731	771	694	720	768	703
ENSMUSG00000070199	NA	0	0	0	0	0	0
ENSMUSG00000078595	NA	4	9	4	4	3	1
ENSMUSG00000025986	Slc39a10	5260	6733	5126	6886	7105	7132
ENSMUSG00000081185	Gm4852	2	0	0	2	2	2
ENSMUSG00000080510	NA	0	0	0	0	0	0
ENSMUSG00000088017	Gm23829	0	0	0	0	0	1
ENSMUSG00000064943	Gm23240	6	3	1	2	4	2
ENSMUSG00000092790	Gm22693	0	0	0	0	0	0
ENSMUSG00000051616	C230029F24Rik	0	0	0	2	1	0
ENSMUSG00000084531	Gm25843	0	0	0	0	0	0
ENSMUSG00000026109	Tmeff2	2279	2833	2040	2655	2581	2412
ENSMUSG00000092906	Gm25736	40	56	38	48	40	43
ENSMUSG00000045954	Sdpr	252	420	258	337	405	348
ENSMUSG00000026107	Nabp1	312	366	300	383	366	363
ENSMUSG00000018417	Myo1b	1192	1539	1126	1556	1539	1433
ENSMUSG00000072324	Gm8420	0	1	0	4	0	1
ENSMUSG00000062939	Stat4	35	48	44	42	43	36
ENSMUSG00000078291	Gm3940	0	0	2	1	0	0
ENSMUSG00000026104	Stat1	904	1151	904	871	851	791
ENSMUSG00000026103	Gls	12227	15042	11976	15225	15267	15146
ENSMUSG00000065192	Gm23460	0	0	0	0	0	0
ENSMUSG00000002881	Nab1	1450	1712	1409	1930	1748	1836
ENSMUSG00000043015	Nemp2	219	236	207	279	241	272
ENSMUSG00000041439	Mfsd6	3431	4152	2968	3982	4560	4120
ENSMUSG00000026102	Inpp1	513	641	492	735	691	734
ENSMUSG00000041426	Hibch	474	572	459	597	654	594
ENSMUSG00000089802	Gm16107	10	10	14	21	16	18
ENSMUSG00000043629	1700019D03Rik	381	502	391	480	507	471
ENSMUSG00000026100	Mstn	2	8	13	10	8	10
ENSMUSG00000089334	Gm24349	0	0	0	0	0	0
ENSMUSG00000060715	1700019A02Rik	17	23	22	18	24	29
ENSMUSG00000026098	Pms1	800	950	676	880	972	945
ENSMUSG00000026097	Ormdl1	223	266	198	255	282	240
ENSMUSG00000026096	Osgepl1	472	518	453	538	504	549
ENSMUSG00000026095	Asnsd1	478	572	421	499	565	525
ENSMUSG00000092657	Gm25240	0	0	0	0	0	0
ENSMUSG00000067440	NA	1	1	1	3	6	1
ENSMUSG00000026094	Stk17b	649	775	536	752	773	757
ENSMUSG00000042807	Hecw2	3395	3856	2903	4265	3994	3891
ENSMUSG00000087949	Gm24251	4	4	3	5	8	2
ENSMUSG00000064498	NA	2	5	0	6	2	4
ENSMUSG00000025983	Ccdc150	35	35	34	51	32	53
ENSMUSG00000041303	Gtf3c3	1048	1293	1042	1275	1372	1262
ENSMUSG00000073678	Pgap1	548	728	572	703	693	750
ENSMUSG00000070889	NA	892	1052	915	1122	1053	1222
ENSMUSG00000052331	Ankrd44	488	629	462	644	599	578
ENSMUSG00000089245	Gm24053	1	1	1	4	4	2
ENSMUSG00000025982	Sf3b1	7343	8604	6801	8600	8727	8765
ENSMUSG00000025981	Coq10b	584	748	594	774	745	642
ENSMUSG00000025980	Hspd1	3902	4833	3371	4479	5049	4733
ENSMUSG00000073676	Hspe1	858	1242	819	1254	1333	1200
ENSMUSG00000089670	Gm16581	7	9	7	7	11	4
ENSMUSG00000025979	Mob4	1899	2557	1953	2364	2708	2497
ENSMUSG00000061863	Gm6822	9	15	5	11	7	12
ENSMUSG00000025978	Rftn2	706	886	647	880	890	841
ENSMUSG00000073675	NA	82	118	85	95	88	96
ENSMUSG00000046994	Mars2	430	517	387	506	530	502
ENSMUSG00000025977	Boll	11	12	12	13	14	6
ENSMUSG00000089944	NA	245	257	202	268	269	292
ENSMUSG00000038349	Plcl1	1542	2061	1580	1796	2298	2083
ENSMUSG00000073674	NA	44	38	37	54	45	58
ENSMUSG00000045336	Hsfy2	0	0	0	1	0	0
ENSMUSG00000038331	Satb2	1414	1628	1086	1710	1753	1653
ENSMUSG00000087022	9130024F11Rik	178	162	159	175	149	169
ENSMUSG00000093027	NA	0	1	1	1	0	0
ENSMUSG00000084958	NA	3	2	0	4	2	1
ENSMUSG00000038323	1700066M21Rik	781	1017	761	952	1075	972
ENSMUSG00000048495	Tyw5	276	368	274	352	347	336
ENSMUSG00000025971	9430016H08Rik	390	451	359	444	477	425
ENSMUSG00000077776	Gm22371	0	0	0	0	0	0
ENSMUSG00000088353	Gm24014	0	1	0	0	0	0
ENSMUSG00000038305	Spats2l	628	829	625	814	783	770
ENSMUSG00000089176	NA	6	6	3	3	3	4
ENSMUSG00000091283	Gm17234	11	7	6	8	9	13
ENSMUSG00000054770	Kctd18	526	563	491	595	612	555
ENSMUSG00000026039	Sgol2a	14	21	16	19	27	24
ENSMUSG00000063558	Aox1	281	336	265	305	351	343
ENSMUSG00000064294	Aox3	73	107	87	110	102	110
ENSMUSG00000089275	Gm24548	0	0	1	0	0	2
ENSMUSG00000038242	Aox4	32	40	32	43	21	33
ENSMUSG00000089822	Gm15759	2	2	1	3	2	6
ENSMUSG00000079554	Aox2	4	5	2	5	10	9
ENSMUSG00000051223	Bzw1	4094	5637	4016	5164	5432	5168
ENSMUSG00000026034	Clk1	4299	4684	3930	4793	4392	4521
ENSMUSG00000026035	Ppil3	206	284	208	307	282	267
ENSMUSG00000026036	Nif3l1	418	563	407	508	590	519
ENSMUSG00000026037	Orc2	908	1060	898	1073	1038	1037
ENSMUSG00000064701	NA	17	18	13	24	16	18
ENSMUSG00000085054	Gm15834	41	55	50	45	66	60
ENSMUSG00000038174	Fam126b	7019	9094	6901	7927	9115	8966
ENSMUSG00000026032	Ndufb3	830	1190	822	1230	1353	1231
ENSMUSG00000059647	Cbx3-ps7	2	4	5	8	7	2
ENSMUSG00000047528	Als2cr12	12	7	6	10	10	6
ENSMUSG00000026031	Cflar	711	981	674	848	884	892
ENSMUSG00000026029	Casp8	62	64	47	71	73	88
ENSMUSG00000026028	Trak2	6025	7523	5403	7047	7445	7201
ENSMUSG00000026027	Stradb	873	1012	811	990	1043	904
ENSMUSG00000047383	Als2cr11b	2	1	4	4	8	3
ENSMUSG00000090590	NA	1	1	1	1	0	3
ENSMUSG00000072295	Als2cr11	1	4	2	3	4	1
ENSMUSG00000077616	Gm25502	0	0	0	0	0	0
ENSMUSG00000038079	Tmem237	426	514	404	528	587	539
ENSMUSG00000079550	Mpp4	100	85	71	83	99	87
ENSMUSG00000026024	Als2	2659	2634	2024	2933	3006	2826
ENSMUSG00000026023	Cdk15	14	13	5	18	11	17
ENSMUSG00000041075	Fzd7	473	481	385	563	568	545
ENSMUSG00000092149	NA	15	9	11	16	11	12
ENSMUSG00000047361	Gm973	247	342	265	300	330	258
ENSMUSG00000089276	Gm24545	0	0	0	0	1	1
ENSMUSG00000026021	Sumo1	1653	2087	1565	1883	2093	1947
ENSMUSG00000026020	Nop58	1137	1372	1049	1361	1387	1377
ENSMUSG00000077345	Snord70	10	14	12	10	14	15
ENSMUSG00000077358	Gm26293	9	6	15	14	8	9
ENSMUSG00000089512	Gm26287	5	5	7	7	7	8
ENSMUSG00000089093	Snord11	11	12	4	11	10	10
ENSMUSG00000067336	Bmpr2	4789	6001	4274	5652	6144	5912
ENSMUSG00000041040	Fam117b	2642	3156	2349	3150	3358	3178
ENSMUSG00000026018	Ica1l	923	1146	815	1080	1139	1083
ENSMUSG00000026019	Wdr12	795	1025	760	986	1037	956
ENSMUSG00000026017	Carf	441	572	447	591	587	558
ENSMUSG00000082609	Gm15464	11	9	8	3	9	7
ENSMUSG00000073664	Nbeal1	4274	4977	4155	4658	4801	4915
ENSMUSG00000049439	Cyp20a1	238	358	252	376	369	354
ENSMUSG00000026782	Abi2	7941	10184	7719	10267	10370	10422
ENSMUSG00000026014	Raph1	1124	1338	1036	1368	1370	1266
ENSMUSG00000081562	Gm11575	23	19	19	28	25	12
ENSMUSG00000084400	Gm11576	13	16	17	18	12	18
ENSMUSG00000082160	Gm11578	1	7	2	5	2	4
ENSMUSG00000088973	Gm23762	0	0	0	0	0	0
ENSMUSG00000084151	Gm11577	0	0	0	0	0	0
ENSMUSG00000082209	NA	40	38	33	41	48	47
ENSMUSG00000026012	Cd28	17	17	16	15	11	14
ENSMUSG00000086795	Gm11579	0	0	0	1	0	0
ENSMUSG00000085965	2310016D23Rik	0	0	0	0	0	1
ENSMUSG00000083118	Gm11609	0	0	0	0	0	0
ENSMUSG00000083355	Gm11581	0	1	0	0	2	0
ENSMUSG00000026011	Ctla4	3	2	2	2	3	1
ENSMUSG00000081382	Rpl18-ps1	4	2	1	4	1	4
ENSMUSG00000080800	Gm11582	0	0	0	1	0	0
ENSMUSG00000026009	Icos	2	4	3	6	1	6
ENSMUSG00000082804	Rpl17-ps1	3	3	2	2	4	1
ENSMUSG00000082661	Gm11590	1	0	0	1	0	1
ENSMUSG00000080785	Gm11591	0	2	1	0	0	0
ENSMUSG00000085248	Gm11587	0	0	0	0	0	1
ENSMUSG00000085447	9530026F06Rik	0	1	0	0	1	0
ENSMUSG00000086408	Gm11588	0	0	0	1	2	0
ENSMUSG00000089546	Gm25839	0	0	0	0	1	1
ENSMUSG00000086009	4930587A21Rik	0	0	0	0	0	0
ENSMUSG00000052062	Pard3b	242	275	211	274	244	282
ENSMUSG00000085842	Pard3bos1	15	26	18	11	12	16
ENSMUSG00000085019	Pard3bos2	4	2	4	3	6	4
ENSMUSG00000085400	Pard3bos3	4	3	6	8	4	4
ENSMUSG00000046526	NA	0	0	0	0	0	0
ENSMUSG00000081950	Gm11600	0	0	0	1	0	0
ENSMUSG00000084333	Gm11599	0	0	0	0	1	1
ENSMUSG00000025969	Nrp2	1199	1566	1187	1543	1568	1478
ENSMUSG00000040865	Ino80d	2900	3394	2512	3395	3416	3492
ENSMUSG00000088953	Gm24942	2	0	0	0	0	1
ENSMUSG00000081617	Rps13-ps7	2	1	0	1	1	1
ENSMUSG00000081429	Rps27-ps1	9	8	3	7	11	6
ENSMUSG00000084799	Ino80dos	145	191	138	193	179	176
ENSMUSG00000025968	Ndufs1	2848	3848	2879	3936	4085	3727
ENSMUSG00000025967	Eef1b2	1680	2194	1524	2219	2453	2097
ENSMUSG00000064612	Gm26457	2	1	1	3	2	0
ENSMUSG00000064602	Snora41	35	40	20	22	37	28
ENSMUSG00000046856	Gpr1	15	22	20	26	19	17
ENSMUSG00000092874	NA	1	0	0	1	0	0
ENSMUSG00000086730	Platr12	0	1	0	0	0	1
ENSMUSG00000087561	Gm11608	0	2	1	1	1	3
ENSMUSG00000092705	Gm24513	0	0	0	0	0	0
ENSMUSG00000027520	Zdbf2	3491	4255	3243	3691	4099	4177
ENSMUSG00000065946	NA	6	3	6	7	2	0
ENSMUSG00000083039	Gm11606	0	1	0	0	0	0
ENSMUSG00000081643	Gm11605	3	4	1	2	0	0
ENSMUSG00000025964	Adam23	6816	8588	6253	8860	9117	8428
ENSMUSG00000087823	Gm22281	43	17	29	35	28	37
ENSMUSG00000069085	Dytn	6	8	9	10	11	9
ENSMUSG00000083066	Gm12748	1	1	0	1	0	0
ENSMUSG00000025963	Mdh1b	26	26	30	26	32	35
ENSMUSG00000025962	Fastkd2	624	819	627	713	833	766
ENSMUSG00000025961	4933402D24Rik	55	68	58	51	53	66
ENSMUSG00000080817	Gm13751	1	0	0	2	1	1
ENSMUSG00000082373	Gm13754	5	12	11	7	11	4
ENSMUSG00000044689	Gm13749	10	7	9	18	8	18
ENSMUSG00000025959	Klf7	1462	1642	1269	1761	1733	1718
ENSMUSG00000090886	NA	0	0	0	0	0	0
ENSMUSG00000086836	Gm13748	49	54	42	41	39	30
ENSMUSG00000086721	Gm13750	2	0	5	1	4	5
ENSMUSG00000093228	Gm25748	0	0	0	0	0	0
ENSMUSG00000025958	Creb1	3062	3761	2834	3358	3541	3709
ENSMUSG00000025956	Mettl21a	242	288	214	259	320	297
ENSMUSG00000087213	2810408I11Rik	7	3	2	5	8	7
ENSMUSG00000070871	Ccnyl1	355	445	371	444	426	438
ENSMUSG00000045005	Fzd5	129	143	92	151	128	137
ENSMUSG00000051344	Plekhm3	1946	2414	1647	2207	2369	2412
ENSMUSG00000084416	Rpl10a-ps1	15	17	10	27	17	17
ENSMUSG00000077471	Gm24788	0	0	0	0	0	0
ENSMUSG00000025955	Akr1cl	0	0	0	1	0	1
ENSMUSG00000090042	Gm8550	0	0	0	0	0	0
ENSMUSG00000070870	Cryge	0	0	0	0	0	0
ENSMUSG00000067299	Crygd	0	1	0	0	0	0
ENSMUSG00000025952	Crygc	0	0	0	0	0	0
ENSMUSG00000073658	Crygb	0	0	0	0	0	0
ENSMUSG00000044429	Cryga	1	0	1	3	1	1
ENSMUSG00000044816	D630023F18Rik	59	83	64	93	69	68
ENSMUSG00000025950	Idh1	746	1103	808	1089	1086	988
ENSMUSG00000025949	Pikfyve	2679	3236	2415	3233	3229	3209
ENSMUSG00000025946	Pth2r	40	41	21	41	40	44
ENSMUSG00000082565	Gm5255	0	0	0	0	0	0
ENSMUSG00000082774	Gm8805	0	0	0	0	0	0
ENSMUSG00000025945	Crygf	0	0	0	0	0	0
ENSMUSG00000081623	Gm8809	0	0	0	0	0	0
ENSMUSG00000083242	Gm15659	0	0	0	0	0	0
ENSMUSG00000083289	Gm8812	0	0	0	0	0	0
ENSMUSG00000015222	Map2	53535	66140	49215	61433	65784	64431
ENSMUSG00000088850	Gm24729	23	24	26	26	27	27
ENSMUSG00000073656	Gm10558	329	298	275	357	305	325
ENSMUSG00000065694	Gm25411	36	41	43	40	38	34
ENSMUSG00000055567	Unc80	22009	25652	19614	26085	26288	27138
ENSMUSG00000026005	Rpe	921	1138	879	987	1168	1079
ENSMUSG00000026004	Kansl1l	1585	1876	1474	1865	1931	1925
ENSMUSG00000082057	Gm15789	99	127	118	138	165	140
ENSMUSG00000026003	Acadl	688	935	718	919	1151	916
ENSMUSG00000082769	Gm15793	3	8	6	7	5	8
ENSMUSG00000089518	NA	0	0	0	1	3	4
ENSMUSG00000077328	Gm25832	0	0	0	0	0	0
ENSMUSG00000061816	Myl1	10	15	12	10	16	15
ENSMUSG00000059999	NA	1	1	1	4	2	6
ENSMUSG00000082212	Gm15826	2	2	5	9	3	4
ENSMUSG00000026000	Lancl1	2443	3088	2037	2955	3157	2969
ENSMUSG00000025991	Cps1	17	22	18	20	19	20
ENSMUSG00000086204	Gm15668	0	1	0	0	0	0
ENSMUSG00000077745	Gm26342	0	0	0	0	0	0
ENSMUSG00000082473	Kif22-ps	0	0	0	0	0	0
ENSMUSG00000085075	Gm15669	0	0	0	0	0	0
ENSMUSG00000093213	NA	0	0	0	0	0	0
ENSMUSG00000087329	Gm15671	0	1	2	1	1	1
ENSMUSG00000062209	Erbb4	4468	6013	4420	5865	5924	5956
ENSMUSG00000083795	Gm15670	34	27	14	30	25	30
ENSMUSG00000080539	Gm25542	4	3	2	5	2	2
ENSMUSG00000087514	Gm16076	92	89	93	90	62	89
ENSMUSG00000084332	Gm8840	0	0	0	0	0	0
ENSMUSG00000025997	Ikzf2	498	635	504	590	675	637
ENSMUSG00000053153	Spag16	50	59	54	94	114	70
ENSMUSG00000089345	Gm22665	1	0	1	0	3	0
ENSMUSG00000080524	Gm23879	0	0	0	0	1	0
ENSMUSG00000075952	Gm23422	0	0	1	1	1	0
ENSMUSG00000045648	Vwc2l	457	614	431	573	618	589
ENSMUSG00000026196	Bard1	42	78	47	72	71	56
ENSMUSG00000089965	Gm16236	1	1	2	1	1	0
ENSMUSG00000050296	Abca12	15	20	11	30	30	15
ENSMUSG00000026192	Atic	549	749	507	733	794	672
ENSMUSG00000026193	Fn1	1267	2208	1442	2260	2678	2372
ENSMUSG00000073652	Apol7d	2	3	1	3	3	4
ENSMUSG00000067744	NA	2	0	0	2	2	1
ENSMUSG00000060125	NA	1	0	0	0	0	0
ENSMUSG00000039395	Mreg	236	283	233	318	341	302
ENSMUSG00000075752	NA	407	798	423	803	762	658
ENSMUSG00000085769	NA	213	172	146	211	239	261
ENSMUSG00000093247	NA	9	8	15	12	13	15
ENSMUSG00000093111	NA	10	6	3	11	8	5
ENSMUSG00000093333	NA	8593	11974	8378	13041	13853	11437
ENSMUSG00000026189	Pecr	75	102	82	111	102	94
ENSMUSG00000026188	Tmem169	394	482	377	544	548	514
ENSMUSG00000026187	Xrcc5	525	655	499	641	663	624
ENSMUSG00000039372	2004-03-01	652	801	543	812	845	801
ENSMUSG00000085812	Gm15843	5	3	8	3	7	6
ENSMUSG00000039354	Smarcal1	1380	1720	1244	1669	1789	1743
ENSMUSG00000039342	Ankar	2	3	1	1	4	0
ENSMUSG00000046330	Rpl37a	1364	1872	1312	1756	1904	1705
ENSMUSG00000039323	Igfbp2	519	673	466	684	615	658
ENSMUSG00000026185	Igfbp5	4791	6060	4174	6676	6122	6319
ENSMUSG00000026182	Tnp1	2	1	0	9	0	3
ENSMUSG00000088666	Gm25329	0	0	0	0	0	0
ENSMUSG00000055322	Tns1	1649	2155	1301	2289	2293	2105
ENSMUSG00000061815	Rufy4	3	4	3	2	5	2
ENSMUSG00000026180	Cxcr2	2	3	3	1	1	1
ENSMUSG00000048480	Cxcr1	0	0	0	1	0	0
ENSMUSG00000087820	Mir1928	0	0	0	0	0	0
ENSMUSG00000075767	NA	0	0	0	0	0	0
ENSMUSG00000006304	Arpc2	2665	3493	2557	3422	3589	3459
ENSMUSG00000064272	Gpbar1	1	6	4	8	3	2
ENSMUSG00000006299	Aamp	1746	2294	1457	2323	2410	2199
ENSMUSG00000026179	Pnkd	2562	3317	1991	3353	3574	3160
ENSMUSG00000006301	Tmbim1	1325	1482	1280	1791	1553	1593
ENSMUSG00000073650	Catip	36	49	34	61	63	41
ENSMUSG00000026177	Slc11a1	39	51	29	54	55	56
ENSMUSG00000026176	Ctdsp1	542	751	502	695	762	714
ENSMUSG00000065468	Mir26b	2	2	3	7	2	3
ENSMUSG00000026175	Vil1	26	27	13	20	27	22
ENSMUSG00000033364	Usp37	1539	1812	1448	1644	1790	1812
ENSMUSG00000026174	Cnot9	783	883	666	966	988	886
ENSMUSG00000026173	Plcd4	516	589	423	527	651	533
ENSMUSG00000026135	Zfp142	1147	1248	956	1428	1310	1354
ENSMUSG00000093155	Gm25035	11	12	7	7	6	6
ENSMUSG00000026172	Bcs1l	305	342	232	358	383	360
ENSMUSG00000026171	Rnf25	580	643	535	712	644	645
ENSMUSG00000033276	Stk36	143	185	143	167	209	179
ENSMUSG00000033257	Ttll4	1187	1112	963	1315	1155	1181
ENSMUSG00000026170	Cyp27a1	131	176	124	182	196	166
ENSMUSG00000006542	Prkag3	8	7	6	14	4	11
ENSMUSG00000033227	Wnt6	38	41	45	42	31	37
ENSMUSG00000026167	Wnt10a	85	110	93	112	119	132
ENSMUSG00000089964	Gm16582	4	5	5	5	7	3
ENSMUSG00000090071	Cdk5r2	3370	4355	2964	4163	4406	4015
ENSMUSG00000055197	Fev	2	11	12	14	6	12
ENSMUSG00000006546	Cryba2	8	2	4	2	5	4
ENSMUSG00000065616	Mir375	0	0	0	0	1	0
ENSMUSG00000047021	Ccdc108	209	241	169	230	261	216
ENSMUSG00000089653	Gm15841	0	0	0	0	0	0
ENSMUSG00000006538	Ihh	0	9	5	11	5	5
ENSMUSG00000026162	Nhej1	34	30	26	44	45	36
ENSMUSG00000026205	Slc23a3	14	14	8	11	13	10
ENSMUSG00000033159	Cnppd1	413	541	398	571	560	511
ENSMUSG00000049339	Fam134a	2442	3042	2050	3151	3089	2918
ENSMUSG00000026197	Zfand2b	157	196	150	216	210	205
ENSMUSG00000026198	Abcb6	323	391	280	403	403	418
ENSMUSG00000033124	Atg9a	2177	2729	1796	2665	2801	2569
ENSMUSG00000026199	Ankzf1	471	544	399	566	524	500
ENSMUSG00000026200	Glb1l	225	203	188	245	274	222
ENSMUSG00000026201	Stk16	633	854	582	849	874	830
ENSMUSG00000026202	Tuba4a	4487	5798	3724	5513	6224	5434
ENSMUSG00000026203	Dnajb2	842	1114	796	1192	1167	1134
ENSMUSG00000026204	Ptprn	7352	9091	6371	9320	9417	9016
ENSMUSG00000033061	Resp18	1116	1513	1020	1472	1624	1462
ENSMUSG00000026209	Dnpep	451	577	399	570	631	578
ENSMUSG00000026208	Des	42	51	51	58	51	60
ENSMUSG00000085653	Gm15179	5	5	8	7	7	7
ENSMUSG00000026207	Speg	3128	3283	2492	3909	3645	3534
ENSMUSG00000086053	Gm15178	23	32	28	42	26	39
ENSMUSG00000033021	Gmppa	468	533	366	553	546	523
ENSMUSG00000033007	Asic4	334	385	271	392	440	424
ENSMUSG00000032997	Chpf	1063	1331	950	1368	1457	1313
ENSMUSG00000026211	Obsl1	411	462	377	639	480	531
ENSMUSG00000051703	Tmem198	582	752	517	741	758	724
ENSMUSG00000032968	Inha	230	236	211	297	251	274
ENSMUSG00000082745	Gm15181	0	0	0	0	0	0
ENSMUSG00000026213	Stk11ip	590	730	497	744	741	736
ENSMUSG00000082059	Gm15183	0	1	0	0	0	0
ENSMUSG00000006576	Slc4a3	2539	3084	2072	3478	3232	3287
ENSMUSG00000083244	Gm15180	0	0	0	0	0	0
ENSMUSG00000082528	Gm15182	0	0	0	0	0	0
ENSMUSG00000082012	Gm5257	0	0	0	0	0	0
ENSMUSG00000089326	Gm25974	0	0	0	0	0	0
ENSMUSG00000026235	Epha4	4850	6367	4452	5987	6559	6226
ENSMUSG00000065215	Gm26263	0	0	0	0	0	0
ENSMUSG00000004872	Pax3	51	68	54	82	66	60
ENSMUSG00000032908	Sgpp2	864	1016	722	1137	1210	1080
ENSMUSG00000026245	Farsb	1169	1496	1145	1522	1562	1627
ENSMUSG00000090486	BC035947	47	85	58	55	90	80
ENSMUSG00000012187	Mogat1	12	24	19	22	23	12
ENSMUSG00000032883	Acsl3	4513	7097	4765	6449	7808	6964
ENSMUSG00000079470	Utp14b	2109	2549	2106	1896	2435	1922
ENSMUSG00000047330	Kcne4	14	32	24	27	24	34
ENSMUSG00000072978	Gm5830	0	5	1	3	0	3
ENSMUSG00000050711	Scg2	6167	8420	5857	8278	8553	8291
ENSMUSG00000077782	Gm24160	0	0	0	0	1	1
ENSMUSG00000054702	Ap1s3	103	102	97	109	115	120
ENSMUSG00000073643	Wdfy1	661	736	661	1478	1396	1428
ENSMUSG00000026248	Mrpl44	296	382	239	390	423	375
ENSMUSG00000026249	Serpine2	3450	4794	3417	4204	4924	4143
ENSMUSG00000067106	Gm5529	0	4	3	0	1	1
ENSMUSG00000064589	NA	3	9	3	6	13	9
ENSMUSG00000043230	Fam124b	3	4	7	4	5	6
ENSMUSG00000004364	Cul3	5010	6541	5052	6608	6928	6696
ENSMUSG00000090637	Gm6189	1	3	2	1	1	4
ENSMUSG00000038608	Dock10	3234	4187	3114	3916	4081	3979
ENSMUSG00000054976	Nyap2	2321	2542	2128	2838	2766	2748
ENSMUSG00000087008	Gm5530	0	0	1	1	0	0
ENSMUSG00000055980	Irs1	990	1224	956	1360	1215	1267
ENSMUSG00000022591	Gm9747	0	0	0	0	0	0
ENSMUSG00000026142	Rhbdd1	201	235	193	271	285	251
ENSMUSG00000080388	NA	0	0	2	0	0	0
ENSMUSG00000067158	Col4a4	64	58	61	89	59	77
ENSMUSG00000079465	Col4a3	51	68	42	48	61	52
ENSMUSG00000065055	n-R5s213	0	0	0	0	0	0
ENSMUSG00000085879	NA	4	5	4	5	5	7
ENSMUSG00000026150	Mff	3211	4165	3064	3798	4198	3997
ENSMUSG00000026149	Tm4sf20	24	28	30	38	31	35
ENSMUSG00000026159	Agfg1	1961	2527	1951	2405	2555	2595
ENSMUSG00000038496	Slc19a3	54	72	44	83	82	67
ENSMUSG00000026166	Ccl20	0	2	0	0	0	0
ENSMUSG00000053161	Daw1	15	16	9	19	24	16
ENSMUSG00000084443	n-R5s214	0	0	0	0	0	0
ENSMUSG00000026163	Sphkap	8258	9439	6942	9989	10342	10166
ENSMUSG00000079140	Gm6374	71	52	62	67	43	79
ENSMUSG00000080572	NA	0	0	0	1	0	0
ENSMUSG00000077736	Gm24555	0	0	0	0	0	0
ENSMUSG00000045658	Pid1	900	1157	845	1073	1109	1072
ENSMUSG00000036766	Dner	4688	6555	4133	6639	6910	6413
ENSMUSG00000093254	Mir5126	0	0	0	0	0	0
ENSMUSG00000026219	Trip12	9884	12022	9066	11248	11839	11575
ENSMUSG00000073633	Fbxo36	82	71	59	73	78	68
ENSMUSG00000026220	Slc16a14	236	289	221	291	318	294
ENSMUSG00000073632	NA	0	0	0	0	0	0
ENSMUSG00000052477	C130026I21Rik	1	0	0	0	2	0
ENSMUSG00000064281	Rpl19-ps1	4	1	2	3	0	3
ENSMUSG00000061852	Gm7582	0	1	0	0	0	0
ENSMUSG00000089976	Gm2389	0	0	0	0	0	0
ENSMUSG00000089844	A530032D15Rik	5	6	7	5	6	2
ENSMUSG00000079459	NA	0	0	0	0	0	0
ENSMUSG00000073631	Gm10553	0	0	0	0	0	0
ENSMUSG00000072109	A530040E14Rik	3	3	3	6	1	3
ENSMUSG00000090128	Gm16038	0	0	0	0	0	0
ENSMUSG00000089763	NA	0	0	0	0	0	0
ENSMUSG00000089716	Gm6264	16	23	19	17	25	17
ENSMUSG00000079457	Gm7609	0	2	1	1	0	0
ENSMUSG00000090252	Gm16028	0	2	0	0	0	0
ENSMUSG00000079455	Gm16026	0	1	1	0	0	0
ENSMUSG00000091199	Gm2619	0	0	0	0	0	0
ENSMUSG00000089652	Gm16025	0	0	0	0	0	0
ENSMUSG00000089937	Gm7281	0	0	0	0	0	0
ENSMUSG00000090189	NA	0	0	0	0	0	0
ENSMUSG00000089714	Gm16092	0	0	0	0	0	0
ENSMUSG00000090186	Gm7592	0	0	0	0	0	0
ENSMUSG00000070034	Sp110	32	34	32	23	30	20
ENSMUSG00000090103	Gm16094	0	0	1	0	0	0
ENSMUSG00000070031	Sp140	23	37	39	37	31	41
ENSMUSG00000073628	Gm10552	0	0	1	1	0	2
ENSMUSG00000090246	Gm17017	2	2	2	0	1	0
ENSMUSG00000026222	Sp100	141	185	175	131	86	87
ENSMUSG00000064414	n-R5s215	0	0	0	0	0	0
ENSMUSG00000052760	A630001G21Rik	18	19	16	36	21	17
ENSMUSG00000092640	NA	0	0	0	0	0	0
ENSMUSG00000092932	Gm22906	0	0	0	0	0	0
ENSMUSG00000036707	Cab39	5391	7051	5313	6577	7173	7016
ENSMUSG00000026223	Itm2c	9129	12230	7881	11219	12923	11076
ENSMUSG00000026224	4933407L21Rik	49	62	43	41	40	45
ENSMUSG00000049608	Gpr55	40	42	39	36	32	29
ENSMUSG00000026226	Spata3	14	18	11	20	23	15
ENSMUSG00000026227	2810459M11Rik	207	238	220	289	291	259
ENSMUSG00000026229	Psmd1	3217	4100	3078	4140	4440	4055
ENSMUSG00000077274	Gm22786	53	96	39	61	69	57
ENSMUSG00000026228	Htr2b	108	125	110	133	111	126
ENSMUSG00000062590	Armc9	962	1009	869	1098	1112	1055
ENSMUSG00000087538	Gm16341	4	2	4	2	1	8
ENSMUSG00000079445	B3gnt7	16	24	11	13	16	24
ENSMUSG00000091806	Gm5258	0	0	0	0	0	0
ENSMUSG00000026234	Ncl	8659	10976	8183	11394	11944	10664
ENSMUSG00000064837	Snora75	22	16	9	21	15	27
ENSMUSG00000064696	Gm24148	22	25	14	25	16	15
ENSMUSG00000064823	Snord82	8	11	5	5	11	7
ENSMUSG00000073627	C130036L24Rik	60	67	62	52	65	45
ENSMUSG00000026237	Nmur1	1	3	1	6	2	6
ENSMUSG00000036574	1700019O17Rik	4	2	1	2	0	0
ENSMUSG00000067125	NA	0	0	0	0	0	0
ENSMUSG00000026238	Ptma	3570	4762	3277	4723	4990	4308
ENSMUSG00000026239	Pde6d	520	650	424	669	716	640
ENSMUSG00000026240	Cops7b	366	452	355	482	459	486
ENSMUSG00000084468	Gm22955	1	0	0	2	0	3
ENSMUSG00000026241	Nppc	58	88	69	103	81	105
ENSMUSG00000053333	Dis3l2	843	1004	724	1056	1060	957
ENSMUSG00000084106	Gm6136	31	46	33	44	46	32
ENSMUSG00000026246	Alppl2	0	0	0	0	0	0
ENSMUSG00000079440	Alpi	0	0	0	0	1	0
ENSMUSG00000036500	Akp3	0	0	0	0	0	0
ENSMUSG00000026247	Ecel1	304	384	261	374	383	377
ENSMUSG00000036480	Prss56	5	13	8	10	9	16
ENSMUSG00000026251	Chrnd	0	0	0	0	0	0
ENSMUSG00000026253	Chrng	2	0	2	2	2	2
ENSMUSG00000026254	Eif4e2	1291	1472	1081	1558	1530	1514
ENSMUSG00000088318	Gm26187	1	1	0	1	0	0
ENSMUSG00000026255	Efhd1	414	604	375	494	547	460
ENSMUSG00000089821	Efhd1os	0	3	2	2	4	2
ENSMUSG00000048000	Gigyf2	3677	4329	3355	4584	4564	4508
ENSMUSG00000065334	NA	2	6	3	7	7	10
ENSMUSG00000079436	Kcnj13	84	91	99	112	94	99
ENSMUSG00000089613	Gm23504	9	14	5	11	9	11
ENSMUSG00000026258	3110079O15Rik	16	10	9	29	10	23
ENSMUSG00000026259	Ngef	3684	4665	2956	4348	4763	4262
ENSMUSG00000079434	Neu2	52	50	52	68	65	54
ENSMUSG00000091123	Gm17181	1	4	1	3	0	3
ENSMUSG00000090994	Gm6153	6	2	12	5	9	3
ENSMUSG00000026288	Inpp5d	291	381	262	379	408	375
ENSMUSG00000026289	Atg16l1	1617	1785	1452	1885	1744	1740
ENSMUSG00000087968	Gm25395	3844	4719	2992	4218	5478	4868
ENSMUSG00000089281	Scarna6	735	1048	617	732	885	752
ENSMUSG00000073623	NA	12	11	12	6	6	5
ENSMUSG00000056055	Sag	46	52	30	55	42	42
ENSMUSG00000070738	Dgkd	3210	3374	2613	3681	3469	3515
ENSMUSG00000005501	Usp40	1141	1119	1004	1135	1130	1153
ENSMUSG00000077075	NA	0	0	0	0	0	0
ENSMUSG00000084021	Gm5832	0	0	0	0	0	0
ENSMUSG00000083478	Gm15375	0	0	0	0	0	0
ENSMUSG00000090165	Ugt1a10	0	0	0	0	0	0
ENSMUSG00000092220	Gm20528	0	0	0	0	0	0
ENSMUSG00000090175	Ugt1a9	0	0	0	0	0	0
ENSMUSG00000089675	Ugt1a8	0	0	0	1	0	1
ENSMUSG00000090124	Ugt1a7c	3	15	8	6	9	8
ENSMUSG00000082837	Gm15373	0	0	1	1	0	0
ENSMUSG00000054545	Ugt1a6a	12	11	11	5	6	9
ENSMUSG00000090145	Ugt1a6b	0	0	0	0	1	4
ENSMUSG00000084195	Gm15372	0	1	1	0	2	2
ENSMUSG00000081261	Gm15370	0	0	0	1	0	0
ENSMUSG00000081602	Gm15369	0	2	1	0	2	1
ENSMUSG00000082513	Gm15374	4	3	1	2	3	2
ENSMUSG00000082677	Gm15371	1	0	0	3	2	1
ENSMUSG00000089943	Ugt1a5	0	4	0	5	1	1
ENSMUSG00000081488	Gm15368	2	0	1	1	2	1
ENSMUSG00000083277	Gm15376	1	0	1	1	2	1
ENSMUSG00000090171	Ugt1a2	2	1	2	2	4	2
ENSMUSG00000081984	Dnajb3	28	23	31	33	36	35
ENSMUSG00000089960	Ugt1a1	0	0	0	0	0	0
ENSMUSG00000079429	Mroh2a	107	102	77	115	127	107
ENSMUSG00000044783	Hjurp	2129	2280	1794	2454	2352	2274
ENSMUSG00000036251	Trpm8	12	18	5	18	26	16
ENSMUSG00000085420	4930453O03Rik	0	1	0	0	0	1
ENSMUSG00000026295	Spp2	2	3	2	1	8	8
ENSMUSG00000062310	Glrp1	1	0	1	2	3	2
ENSMUSG00000049866	Arl4c	1520	2017	1298	1893	2118	2025
ENSMUSG00000036206	Sh3bp4	535	665	482	738	722	704
ENSMUSG00000055013	Agap1	6155	7376	5171	7849	8154	7947
ENSMUSG00000088371	Gm25180	7	10	6	8	7	12
ENSMUSG00000088775	Gm26037	22	11	13	35	23	24
ENSMUSG00000034486	Gbx2	34	62	42	64	52	35
ENSMUSG00000092627	D130058E05Rik	0	0	0	0	0	0
ENSMUSG00000067081	Asb18	20	25	18	21	27	14
ENSMUSG00000026301	Iqca	29	36	20	40	57	31
ENSMUSG00000044337	Ackr3	145	198	136	238	244	233
ENSMUSG00000034432	Cops8	1192	1499	1030	1417	1645	1466
ENSMUSG00000056128	Gm9991	0	0	0	0	1	0
ENSMUSG00000048126	Col6a3	131	170	159	180	166	162
ENSMUSG00000026303	Mlph	69	93	53	68	85	68
ENSMUSG00000090550	Prlh	2	0	0	0	1	0
ENSMUSG00000026304	Rab17	1	1	0	0	3	1
ENSMUSG00000026305	Lrrfip1	1489	1582	1306	1805	1787	1790
ENSMUSG00000070732	Rbm44	0	1	5	2	3	0
ENSMUSG00000034353	Ramp1	676	866	591	837	912	816
ENSMUSG00000034343	Ube2f	967	1161	833	1234	1161	1150
ENSMUSG00000083064	Gm7785	20	26	20	19	22	28
ENSMUSG00000091871	NA	8	5	3	8	3	8
ENSMUSG00000026307	Scly	297	320	237	400	387	348
ENSMUSG00000090322	Gm17090	3	6	0	6	5	1
ENSMUSG00000049515	Espnl	6	8	5	5	9	4
ENSMUSG00000026308	Klhl30	16	17	17	27	12	30
ENSMUSG00000047443	Fam132b	53	38	36	61	45	56
ENSMUSG00000026309	Ilkap	753	872	680	917	884	934
ENSMUSG00000067071	Hes6	129	152	95	144	144	130
ENSMUSG00000055866	Per2	1404	1452	960	1510	1421	1531
ENSMUSG00000034292	Traf3ip1	632	684	556	869	830	763
ENSMUSG00000026311	Asb1	965	1276	907	1270	1311	1269
ENSMUSG00000007805	Twist2	14	12	6	13	10	12
ENSMUSG00000073617	NA	767	944	617	829	918	916
ENSMUSG00000026313	Hdac4	1524	1884	1221	1694	1842	1790
ENSMUSG00000079420	NA	127	105	108	166	115	115
ENSMUSG00000026260	Ndufa10	2245	2751	1877	2738	2944	2661
ENSMUSG00000067064	Olfr1416	0	0	0	0	0	0
ENSMUSG00000057464	Olfr1415	0	0	0	0	0	0
ENSMUSG00000042849	Olfr1414	0	0	0	0	0	0
ENSMUSG00000058904	Olfr1413	0	0	0	0	0	0
ENSMUSG00000046300	Olfr1412	0	0	0	0	0	0
ENSMUSG00000062497	Olfr1411	0	0	0	0	0	0
ENSMUSG00000063583	Olfr1410	0	0	0	0	0	0
ENSMUSG00000061616	Olfr12	0	0	0	0	0	1
ENSMUSG00000073616	Myeov2	799	977	702	927	1151	949
ENSMUSG00000044055	Otos	4	8	3	5	8	6
ENSMUSG00000034220	Gpc1	1590	2021	1305	2064	2069	1970
ENSMUSG00000065470	Mir149	5	7	6	6	5	4
ENSMUSG00000034212	Ankmy1	9	6	4	8	10	7
ENSMUSG00000047067	Dusp28	249	279	232	238	290	267
ENSMUSG00000091828	NA	87	74	55	90	97	87
ENSMUSG00000026269	Rnpepl1	501	517	433	604	529	577
ENSMUSG00000026270	Capn10	481	615	394	653	579	602
ENSMUSG00000026271	Gpr35	11	12	16	11	15	13
ENSMUSG00000045091	Aqp12	1	5	0	2	5	3
ENSMUSG00000014602	Kif1a	33617	42987	28632	44474	45868	43618
ENSMUSG00000090847	NA	3	1	3	1	1	1
ENSMUSG00000026272	Agxt	0	0	0	0	1	3
ENSMUSG00000034159	2310007B03Rik	1	2	0	0	1	1
ENSMUSG00000084989	Crocc2	17	25	23	30	39	22
ENSMUSG00000047793	Sned1	810	937	770	994	904	930
ENSMUSG00000026273	Mterf4	293	312	268	369	352	366
ENSMUSG00000026274	Pask	172	180	167	221	161	153
ENSMUSG00000026275	Ppp1r7	2919	3761	2764	4019	4111	3791
ENSMUSG00000064389	Gm26446	6	12	3	13	10	6
ENSMUSG00000034107	Ano7	4	11	7	13	6	8
ENSMUSG00000034088	Hdlbp	5470	6840	4887	6679	7311	6780
ENSMUSG00000090489	Gm17415	18	27	13	36	21	30
ENSMUSG00000026276	2002-09-01	2491	3051	2383	2990	3016	2754
ENSMUSG00000034066	Farp2	567	636	515	636	615	688
ENSMUSG00000026277	Stk25	3296	3929	2778	4313	4246	4029
ENSMUSG00000093284	NA	0	0	0	1	0	0
ENSMUSG00000026278	Bok	400	533	322	583	626	571
ENSMUSG00000026279	Thap4	385	460	313	473	449	434
ENSMUSG00000026280	Atg4b	1164	1389	985	1398	1519	1435
ENSMUSG00000026281	Dtymk	406	486	399	527	533	491
ENSMUSG00000026283	Ing5	382	510	335	529	496	492
ENSMUSG00000088961	Gm22089	3	2	1	2	2	0
ENSMUSG00000073609	D2hgdh	275	296	236	235	230	284
ENSMUSG00000034005	NA	0	0	0	0	0	2
ENSMUSG00000056307	NA	0	0	0	0	0	3
ENSMUSG00000091067	NA	0	0	0	2	2	1
ENSMUSG00000073608	Gm6086	4	0	0	1	2	0
ENSMUSG00000034000	Neu4	196	211	145	203	239	251
ENSMUSG00000026285	Pdcd1	2	4	0	3	1	2
ENSMUSG00000091447	NA	1	0	2	1	0	1
ENSMUSG00000077413	Gm23389	0	0	0	0	0	0
ENSMUSG00000089310	Gm23181	0	0	0	0	0	0
ENSMUSG00000051185	Fam174a	723	1027	719	987	1047	983
ENSMUSG00000081051	Gm15427	22	30	13	32	24	20
ENSMUSG00000088333	Gm27396	0	0	0	0	0	0
ENSMUSG00000040710	St8sia4	633	925	686	847	904	799
ENSMUSG00000065342	NA	12	21	10	16	29	25
ENSMUSG00000077860	NA	0	0	0	0	0	0
ENSMUSG00000077014	NA	0	0	0	0	0	0
ENSMUSG00000064461	NA	0	0	0	0	1	0
ENSMUSG00000077255	Gm26078	0	0	0	0	0	0
ENSMUSG00000040693	Slco4c1	75	95	70	102	87	93
ENSMUSG00000092052	NA	137	142	113	132	170	162
ENSMUSG00000090974	NA	1	0	0	2	0	1
ENSMUSG00000045463	Slco6b1	0	0	0	0	0	0
ENSMUSG00000044757	Gm6430	1	3	0	2	1	0
ENSMUSG00000026331	Slco6c1	7	8	14	18	12	11
ENSMUSG00000044768	D1Ertd622e	1193	1496	1237	1581	1605	1556
ENSMUSG00000040648	Ppip5k2	1851	2246	1901	2266	2308	2359
ENSMUSG00000026333	Gin1	210	234	187	243	285	237
ENSMUSG00000026335	Pam	5176	6913	5098	6831	6917	6575
ENSMUSG00000089169	Gm25413	9	20	16	8	22	24
ENSMUSG00000089782	Gm3531	12	25	24	24	23	22
ENSMUSG00000089706	B230216N24Rik	362	406	343	498	382	451
ENSMUSG00000065921	NA	4	1	1	4	4	8
ENSMUSG00000026336	Slco6d1	0	0	0	1	0	0
ENSMUSG00000089791	Gm3555	1	2	1	18	0	9
ENSMUSG00000077048	NA	0	0	0	0	0	0
ENSMUSG00000087804	Gm23434	0	0	0	0	0	0
ENSMUSG00000067028	Cntnap5b	893	1235	937	1245	1266	1257
ENSMUSG00000082431	Tdpx-ps1	22	20	23	13	17	23
ENSMUSG00000087883	Gm23602	3	2	0	0	2	2
ENSMUSG00000077039	Gm25537	0	0	0	0	0	0
ENSMUSG00000077295	Gm24122	0	0	0	0	0	0
ENSMUSG00000088510	Gm23036	0	0	0	0	0	0
ENSMUSG00000087908	Gm22034	0	0	0	0	1	0
ENSMUSG00000088594	Gm23965	0	0	0	0	0	0
ENSMUSG00000088161	Gm23537	0	1	0	0	0	0
ENSMUSG00000080661	NA	0	0	0	0	0	1
ENSMUSG00000050840	Cdh20	793	1050	731	1114	1046	1049
ENSMUSG00000084704	n-R5s216	9	13	13	12	9	14
ENSMUSG00000089332	NA	5	10	3	7	7	6
ENSMUSG00000089866	Gm15699	11	11	15	11	3	8
ENSMUSG00000047496	Rnf152	1860	2183	1600	2261	2358	2271
ENSMUSG00000090759	NA	19	25	19	38	29	19
ENSMUSG00000067017	Gm3608	5	8	5	45	8	6
ENSMUSG00000056536	Pign	715	819	719	728	679	767
ENSMUSG00000076999	Gm22426	8	15	2	9	13	13
ENSMUSG00000026319	2310035C23Rik	3263	3947	3121	3864	3982	3861
ENSMUSG00000067015	NA	3	3	3	1	0	0
ENSMUSG00000026321	Tnfrsf11a	139	215	139	193	202	171
ENSMUSG00000089206	Gm26214	0	0	0	0	0	0
ENSMUSG00000038866	Zcchc2	1234	1397	1041	1382	1287	1412
ENSMUSG00000044340	Phlpp1	3533	4575	3281	4470	4601	4558
ENSMUSG00000057329	Bcl2	1019	1358	966	1102	1293	1222
ENSMUSG00000054006	D630008O14Rik	21	32	25	50	37	26
ENSMUSG00000009905	Kdsr	1137	1386	1049	1487	1477	1443
ENSMUSG00000009907	Vps4b	1564	1872	1523	1965	1925	1879
ENSMUSG00000067006	Serpinb5	3	3	3	11	2	3
ENSMUSG00000083613	Pou2f3-rs1	0	0	0	0	0	0
ENSMUSG00000059956	Serpinb12	0	0	0	0	0	0
ENSMUSG00000048775	Serpinb13	0	0	0	0	0	0
ENSMUSG00000084228	Gm8080	0	0	0	0	0	0
ENSMUSG00000044594	Serpinb3a	0	0	0	0	0	0
ENSMUSG00000058017	Serpinb3d	0	0	0	0	0	0
ENSMUSG00000083884	Gm15388	0	0	0	0	0	0
ENSMUSG00000073602	Serpinb3b	0	0	0	0	0	0
ENSMUSG00000080729	Gm8084	0	0	0	0	0	0
ENSMUSG00000081114	Gm15390	0	0	0	0	0	0
ENSMUSG00000073601	Serpinb3c	1	0	2	0	1	0
ENSMUSG00000084189	Gm8089	0	0	0	1	0	0
ENSMUSG00000026327	Serpinb11	3	3	2	1	2	0
ENSMUSG00000087210	Gm15391	0	0	0	0	0	0
ENSMUSG00000067001	Serpinb7	1	4	0	0	2	0
ENSMUSG00000089278	Gm24553	0	0	1	0	0	0
ENSMUSG00000062345	Serpinb2	3	8	4	7	3	2
ENSMUSG00000092572	Serpinb10	2	0	1	0	0	1
ENSMUSG00000026315	Serpinb8	212	277	209	201	231	232
ENSMUSG00000086161	Gm15389	0	0	0	0	0	1
ENSMUSG00000064683	NA	0	3	1	1	3	2
ENSMUSG00000077237	Gm22438	0	0	0	0	0	0
ENSMUSG00000089037	Gm22159	0	0	0	0	0	0
ENSMUSG00000084741	Gm25293	0	0	0	0	0	0
ENSMUSG00000026312	Cdh7	1531	1740	1394	1653	1751	1613
ENSMUSG00000047216	Cdh19	440	515	447	604	564	760
ENSMUSG00000038702	Dsel	1108	1356	1065	1177	1358	1315
ENSMUSG00000088691	Gm22331	0	1	0	0	0	0
ENSMUSG00000084546	Gm24937	0	0	0	0	0	0
ENSMUSG00000086520	NA	4	14	12	8	6	9
ENSMUSG00000070695	Cntnap5a	1577	2045	1534	1929	1981	1947
ENSMUSG00000092948	Gm23393	0	0	0	1	0	1
ENSMUSG00000065865	Gm24030	0	0	0	0	0	0
ENSMUSG00000026374	Tsn	1729	2264	1593	2183	2256	2046
ENSMUSG00000026377	Nifk	469	521	403	572	612	553
ENSMUSG00000064302	Clasp1	4388	5251	3904	5649	5632	5560
ENSMUSG00000077257	Gm26080	5	8	5	13	4	8
ENSMUSG00000073596	NA	6	6	4	8	4	6
ENSMUSG00000080542	Gm22710	284	330	238	368	336	263
ENSMUSG00000079361	NA	13	15	14	8	8	10
ENSMUSG00000026380	Tfcp2l1	232	271	199	261	380	315
ENSMUSG00000089601	Gm22094	0	1	0	1	0	1
ENSMUSG00000088363	Gm23497	0	0	0	0	0	0
ENSMUSG00000048402	Gli2	215	229	180	239	231	223
ENSMUSG00000037035	Inhbb	167	203	138	224	265	227
ENSMUSG00000004451	Ralb	452	537	390	563	592	584
ENSMUSG00000037015	NA	206	324	175	272	333	269
ENSMUSG00000084505	Gm25322	2	0	1	1	0	1
ENSMUSG00000026383	Epb41l5	405	529	409	516	486	507
ENSMUSG00000026384	Ptpn4	5393	7047	5217	6438	7003	6890
ENSMUSG00000091876	Gm3851	18	24	17	17	18	19
ENSMUSG00000090277	Gm8338	14	18	14	14	16	26
ENSMUSG00000036975	Tmem177	237	308	181	246	284	246
ENSMUSG00000036962	Cfap221	15	35	11	22	19	28
ENSMUSG00000092245	Gm17973	0	2	1	1	0	1
ENSMUSG00000026387	Sctr	10	4	7	19	5	17
ENSMUSG00000050777	Tmem37	17	20	20	21	32	21
ENSMUSG00000026385	Dbi	2016	2702	2057	2711	2882	2522
ENSMUSG00000026388	3110009E18Rik	37	50	41	62	52	53
ENSMUSG00000026389	Steap3	94	130	92	116	116	110
ENSMUSG00000036907	C1ql2	148	222	139	188	215	185
ENSMUSG00000026390	Marco	1	2	0	1	0	0
ENSMUSG00000058665	En1	42	70	42	68	89	63
ENSMUSG00000086664	NA	98	94	93	88	103	95
ENSMUSG00000003721	Insig2	1130	1491	1095	1448	1517	1530
ENSMUSG00000026339	Ccdc93	1294	1362	1030	1372	1367	1513
ENSMUSG00000085857	Gm15392	10	8	9	15	13	4
ENSMUSG00000083582	Gm15393	0	3	1	2	1	1
ENSMUSG00000050534	Htr5b	27	49	37	36	42	50
ENSMUSG00000081130	Gm8217	0	0	0	0	1	1
ENSMUSG00000001674	Ddx18	396	503	396	517	452	480
ENSMUSG00000083584	Gm15394	3	0	1	2	0	1
ENSMUSG00000089274	Gm24547	0	0	0	0	0	0
ENSMUSG00000089190	Gm25771	0	0	0	0	0	0
ENSMUSG00000088912	NA	0	0	0	0	0	0
ENSMUSG00000036815	Dpp10	4737	5983	4505	5890	5743	5855
ENSMUSG00000077472	Gm24791	18	16	13	18	14	28
ENSMUSG00000073586	NA	100	108	93	119	114	121
ENSMUSG00000065340	Gm25578	10	13	14	14	8	11
ENSMUSG00000026341	Actr3	3926	5119	3854	5002	5364	5016
ENSMUSG00000026342	Slc35f5	436	522	430	560	505	519
ENSMUSG00000026343	Gpr39	3	1	7	5	2	4
ENSMUSG00000026344	Lypd1	805	1063	724	902	1070	947
ENSMUSG00000049690	Nckap5	311	393	285	399	363	406
ENSMUSG00000080559	NA	0	0	0	0	1	0
ENSMUSG00000080345	Gm24586	0	2	0	2	0	0
ENSMUSG00000036155	Mgat5	2261	2899	1942	2933	2888	2856
ENSMUSG00000093146	NA	23	10	17	24	26	14
ENSMUSG00000065687	Gm23734	165	273	162	240	254	206
ENSMUSG00000026347	Tmem163	750	874	668	981	952	902
ENSMUSG00000026348	Acmsd	35	39	29	42	32	35
ENSMUSG00000026349	Ccnt2	4169	4611	3866	4677	4418	4548
ENSMUSG00000051590	Map3k19	253	310	233	308	304	373
ENSMUSG00000036104	Rab3gap1	2667	3294	2414	3394	3574	3219
ENSMUSG00000036086	Zranb3	258	298	193	283	257	281
ENSMUSG00000058603	Rpl28-ps1	8	4	5	7	8	4
ENSMUSG00000056211	R3hdm1	10146	11133	9091	12068	10885	11089
ENSMUSG00000065520	Mir128-1	38	57	37	49	46	62
ENSMUSG00000026353	Ubxn4	2157	2506	1899	2574	2791	2620
ENSMUSG00000026354	Lct	119	181	117	96	178	172
ENSMUSG00000026355	Mcm6	163	210	154	185	228	210
ENSMUSG00000026356	Dars	1203	1635	1321	1650	1798	1692
ENSMUSG00000088196	Gm23902	0	0	0	0	0	0
ENSMUSG00000088432	Gm25384	0	0	0	0	1	0
ENSMUSG00000045382	Cxcr4	48	45	35	62	37	43
ENSMUSG00000091877	NA	0	0	0	1	0	1
ENSMUSG00000064737	Gm23056	0	0	0	0	0	0
ENSMUSG00000042581	Thsd7b	423	515	374	517	499	543
ENSMUSG00000089648	Gm15790	5	12	7	6	6	3
ENSMUSG00000066956	NA	2	2	3	2	0	6
ENSMUSG00000086633	Gm16081	0	0	0	0	0	0
ENSMUSG00000026401	Cd55b	4	1	1	2	2	2
ENSMUSG00000087691	Gm15674	12	16	15	12	8	13
ENSMUSG00000086825	Gm15675	22	23	14	21	27	20
ENSMUSG00000026399	Cd55	164	226	169	198	238	197
ENSMUSG00000085526	Gm16083	62	81	71	64	110	63
ENSMUSG00000042554	Zp3r	20	13	9	16	9	19
ENSMUSG00000064395	Gm23623	0	2	0	0	0	0
ENSMUSG00000026405	C4bp	2	5	3	6	6	11
ENSMUSG00000026409	Pfkfb2	1730	1987	1615	2234	1986	2107
ENSMUSG00000046404	Yod1	701	871	727	862	934	982
ENSMUSG00000042510	AA986860	53	69	59	94	71	68
ENSMUSG00000026415	Fcamr	0	1	1	1	1	0
ENSMUSG00000086706	Gm15848	0	2	0	0	0	0
ENSMUSG00000026417	Pigr	0	4	1	3	18	8
ENSMUSG00000042474	Fcmr	4	5	1	5	1	3
ENSMUSG00000026420	Il24	0	0	0	0	0	0
ENSMUSG00000026416	Il20	0	1	0	0	0	0
ENSMUSG00000016524	Il19	0	0	2	1	0	0
ENSMUSG00000016529	Il10	1	0	0	0	0	0
ENSMUSG00000016528	Mapkapk2	597	755	488	688	698	708
ENSMUSG00000088705	Gm25549	7	10	7	18	8	9
ENSMUSG00000089256	Gm25717	1	0	1	1	0	0
ENSMUSG00000016526	Dyrk3	162	211	137	229	233	214
ENSMUSG00000026427	Eif2d	757	800	648	930	812	819
ENSMUSG00000026430	Rassf5	622	758	545	788	787	748
ENSMUSG00000042349	Ikbke	95	88	70	81	89	77
ENSMUSG00000026425	Srgap2	3789	4011	3182	4326	4267	4076
ENSMUSG00000076287	Gm24273	40	42	27	39	35	33
ENSMUSG00000055184	Fam72a	34	32	27	43	43	47
ENSMUSG00000026432	Avpr1b	0	1	0	1	2	3
ENSMUSG00000004552	Ctse	4	1	9	2	4	4
ENSMUSG00000052688	Rab7b	39	48	25	71	35	41
ENSMUSG00000042268	Slc26a9	1	2	0	1	2	1
ENSMUSG00000042251	Pm20d1	78	88	61	72	120	74
ENSMUSG00000092700	NA	161	199	119	222	254	212
ENSMUSG00000013275	Slc41a1	1592	1919	1380	1896	2154	1903
ENSMUSG00000026433	Rab29	63	79	61	53	95	73
ENSMUSG00000026434	Nucks1	7768	10029	7536	10175	10680	10234
ENSMUSG00000026435	Slc45a3	27	42	21	60	40	39
ENSMUSG00000026436	Elk4	1500	1824	1361	1899	1866	1826
ENSMUSG00000059149	Mfsd4a	1258	1380	1037	1605	1460	1468
ENSMUSG00000091310	NA	0	0	0	0	0	0
ENSMUSG00000088779	Gm26034	0	0	0	0	0	0
ENSMUSG00000026437	Cdk18	688	877	584	820	881	809
ENSMUSG00000079330	Lemd1	28	40	33	22	34	27
ENSMUSG00000065435	Mir135b	1	3	2	5	3	0
ENSMUSG00000091344	NA	33	28	21	28	30	32
ENSMUSG00000066936	Gm10188	2	4	1	2	5	3
ENSMUSG00000089808	Gm7241	2	1	1	3	1	2
ENSMUSG00000042115	Klhdc8a	395	531	356	544	538	534
ENSMUSG00000009772	Nuak2	37	49	28	35	55	32
ENSMUSG00000042066	Tmcc2	3528	4509	3035	4446	4571	4454
ENSMUSG00000090079	Gm15849	13	9	11	17	6	19
ENSMUSG00000042046	Dstyk	2116	2581	1775	2396	2491	2524
ENSMUSG00000090678	NA	37	37	28	40	34	37
ENSMUSG00000026439	Rbbp5	1330	1580	1154	1630	1616	1660
ENSMUSG00000048174	Tmem81	72	94	72	117	110	88
ENSMUSG00000053024	Cntn2	4942	5752	4017	6394	6399	6116
ENSMUSG00000026442	Nfasc	9931	11711	7906	11224	12417	10966
ENSMUSG00000088911	Gm22609	0	0	0	0	0	0
ENSMUSG00000026443	Lrrn2	1766	2290	1455	2292	2573	2322
ENSMUSG00000054387	Mdm4	2319	2614	2209	2645	2523	2697
ENSMUSG00000026447	Pik3c2b	1421	1601	1186	1897	1798	1752
ENSMUSG00000046062	Ppp1r15b	1966	2506	1770	2591	2439	2398
ENSMUSG00000041757	Plekha6	3516	3936	2858	4406	4125	4129
ENSMUSG00000041717	NA	5	9	3	5	7	4
ENSMUSG00000091251	NA	5	7	6	4	9	6
ENSMUSG00000070645	Ren1	0	0	0	1	2	1
ENSMUSG00000070644	Etnk2	142	119	113	178	157	155
ENSMUSG00000070643	Sox13	169	192	155	252	231	200
ENSMUSG00000064814	Gm23939	8	10	2	9	5	5
ENSMUSG00000090553	Snrpe	332	435	335	439	506	480
ENSMUSG00000092104	NA	5	4	0	7	0	3
ENSMUSG00000026464	NA	3500	3982	3113	3909	3894	4016
ENSMUSG00000051998	Lax1	9	13	8	8	5	9
ENSMUSG00000091176	NA	7	14	7	11	12	13
ENSMUSG00000026463	Atp2b4	7814	9504	6820	9269	9592	9115
ENSMUSG00000010311	Optc	19	23	16	16	32	10
ENSMUSG00000090208	Gm15851	0	0	3	1	0	1
ENSMUSG00000041577	Prelp	487	590	385	419	613	490
ENSMUSG00000041559	Fmod	342	507	325	378	380	430
ENSMUSG00000020423	Btg2	332	363	397	610	438	492
ENSMUSG00000073559	Gm8618	0	0	0	0	0	0
ENSMUSG00000026450	Chit1	0	3	1	3	1	4
ENSMUSG00000064246	Chil1	146	205	139	229	215	213
ENSMUSG00000042451	Mybph	30	22	22	39	36	18
ENSMUSG00000042429	Adora1	3008	3729	2487	3743	3993	3679
ENSMUSG00000084509	NA	0	0	0	0	0	0
ENSMUSG00000026459	Myog	2	1	0	2	2	0
ENSMUSG00000026458	Ppfia4	2463	2381	1913	3051	2768	2673
ENSMUSG00000042305	Tmem183a	1316	1610	1261	1522	1739	1570
ENSMUSG00000050526	4933406M09Rik	0	1	2	1	1	1
ENSMUSG00000026456	Cyb5r1	253	296	202	254	345	290
ENSMUSG00000026457	Adipor1	1338	1713	1205	1790	1870	1755
ENSMUSG00000026455	Klhl12	984	1163	884	1169	1226	1239
ENSMUSG00000079319	NA	6	7	3	6	9	6
ENSMUSG00000042229	Rabif	613	740	581	749	872	729
ENSMUSG00000077202	Gm25612	1	4	1	1	2	7
ENSMUSG00000060342	NA	0	1	0	3	0	2
ENSMUSG00000046367	Mgat4e	1	0	0	0	0	0
ENSMUSG00000042207	Kdm5b	2987	3573	2541	3619	3550	3599
ENSMUSG00000091246	NA	13	7	12	13	23	15
ENSMUSG00000026452	Syt2	5056	5809	4026	6797	7130	6357
ENSMUSG00000073557	Ppp1r12b	4674	5537	4096	5687	5503	5738
ENSMUSG00000077846	Gm22232	12	12	9	9	9	10
ENSMUSG00000026429	Ube2t	21	24	17	13	15	22
ENSMUSG00000042793	Lgr6	145	173	141	228	135	221
ENSMUSG00000066885	NA	4	5	6	6	18	12
ENSMUSG00000031506	Ptpn7	30	25	20	20	21	27
ENSMUSG00000026426	Arl8a	2478	3162	2155	3312	3325	3085
ENSMUSG00000087721	Gm26280	22	27	17	26	25	15
ENSMUSG00000085311	Gm15445	30	21	20	40	21	33
ENSMUSG00000026424	Gpr37l1	3385	4358	3025	3831	4647	3716
ENSMUSG00000079139	Gm4204	177	209	163	205	250	222
ENSMUSG00000085392	NA	41	34	38	46	40	38
ENSMUSG00000003051	Elf3	3	2	2	1	3	2
ENSMUSG00000041926	Rnpep	506	620	415	581	634	635
ENSMUSG00000062580	Timm17a	950	1291	907	1243	1380	1188
ENSMUSG00000048096	Lmod1	58	69	61	70	89	66
ENSMUSG00000087859	Gm22796	0	0	0	1	0	1
ENSMUSG00000041889	Shisa4	1388	1832	1189	1940	2065	1782
ENSMUSG00000041879	Ipo9	3989	5070	3510	4933	5050	5035
ENSMUSG00000009418	Nav1	4321	5415	3830	5875	5326	5500
ENSMUSG00000054412	Gm4793	44	35	29	53	44	27
ENSMUSG00000090399	Gm38399	39	47	22	55	61	45
ENSMUSG00000026421	Csrp1	3537	4587	3030	4386	4678	4326
ENSMUSG00000041801	Phlda3	390	488	308	426	459	389
ENSMUSG00000026418	Tnni1	48	68	51	73	69	72
ENSMUSG00000041782	Lad1	27	44	28	37	28	46
ENSMUSG00000026414	Tnnt2	55	89	52	67	87	65
ENSMUSG00000026413	Pkp1	10	12	4	14	5	7
ENSMUSG00000051985	Igfn1	410	438	431	694	471	498
ENSMUSG00000026411	Tmem9	655	808	540	793	895	773
ENSMUSG00000026407	Cacna1s	29	25	27	30	24	30
ENSMUSG00000086264	Gm15850	21	35	18	21	26	23
ENSMUSG00000041642	Kif21b	2617	2976	2280	3684	3026	3303
ENSMUSG00000087230	Mroh3	16	7	13	17	10	7
ENSMUSG00000041605	5730559C18Rik	32	33	18	43	38	39
ENSMUSG00000091279	NA	5	3	1	3	1	0
ENSMUSG00000052759	Gpr25	40	40	29	36	38	35
ENSMUSG00000091737	NA	31	37	25	24	39	32
ENSMUSG00000041570	Camsap2	7658	9256	6859	9387	9750	9529
ENSMUSG00000086553	NA	10	9	8	17	10	10
ENSMUSG00000026404	Ddx59	136	177	136	180	205	200
ENSMUSG00000041498	Kif14	16	13	11	20	16	22
ENSMUSG00000091667	NA	5	4	8	10	10	7
ENSMUSG00000041483	Zfp281	1715	2243	1753	2408	2362	2351
ENSMUSG00000085011	NA	0	3	4	0	3	2
ENSMUSG00000092912	Gm24086	0	1	0	0	2	0
ENSMUSG00000093144	NA	0	0	0	0	0	0
ENSMUSG00000026398	Nr5a2	3	6	5	5	4	5
ENSMUSG00000088970	Gm23763	0	0	0	0	0	0
ENSMUSG00000077207	Gm25609	0	0	0	0	1	0
ENSMUSG00000088164	Gm23534	0	0	0	0	0	0
ENSMUSG00000088715	Gm22727	0	0	0	0	0	0
ENSMUSG00000051480	NA	226	188	176	255	206	216
ENSMUSG00000065565	Mir181a-1	0	2	1	4	0	3
ENSMUSG00000065458	Mir181b-1	16	20	7	11	11	14
ENSMUSG00000088564	Gm23782	4	3	2	9	3	1
ENSMUSG00000026395	Ptprc	119	171	171	144	154	165
ENSMUSG00000026394	Atp6v1g3	1	0	0	1	1	0
ENSMUSG00000026393	Nek7	1487	2043	1495	1800	2058	1876
ENSMUSG00000019230	Lhx9	175	320	196	278	332	306
ENSMUSG00000079283	2310009B15Rik	78	114	83	112	120	109
ENSMUSG00000065275	n-R5s217	0	0	0	0	0	0
ENSMUSG00000056268	Dennd1b	1887	2218	1810	2075	2158	2167
ENSMUSG00000086113	NA	42	50	46	40	59	41
ENSMUSG00000085361	Gm16305	18	16	20	16	22	18
ENSMUSG00000085481	Gm16304	0	0	0	0	0	0
ENSMUSG00000063681	Crb1	85	104	91	102	121	102
ENSMUSG00000033964	Zbtb41	1956	2373	1852	2302	2385	2348
ENSMUSG00000033952	Aspm	38	49	43	55	36	37
ENSMUSG00000026368	F13b	0	0	0	0	0	0
ENSMUSG00000057037	Cfhr1	0	0	0	0	0	0
ENSMUSG00000090623	Cfhr3	0	0	0	0	1	0
ENSMUSG00000088974	NA	0	0	0	0	0	0
ENSMUSG00000070594	Gm4788	0	2	1	1	0	1
ENSMUSG00000084570	NA	0	0	0	0	0	0
ENSMUSG00000033898	Cfhr2	1	3	0	0	2	5
ENSMUSG00000089991	Gm16332	1	2	2	1	3	8
ENSMUSG00000085867	Gm5834	1	4	0	6	4	5
ENSMUSG00000087930	Gm26048	0	0	0	1	2	1
ENSMUSG00000026365	Cfh	726	1142	849	971	1203	1101
ENSMUSG00000052726	Kcnt2	1889	2275	1757	1996	2186	2122
ENSMUSG00000093252	NA	0	0	0	0	0	0
ENSMUSG00000065214	NA	0	0	0	0	1	0
ENSMUSG00000089418	Gm22016	0	0	0	0	0	0
ENSMUSG00000026361	Cdc73	2810	3667	2747	3422	3803	3542
ENSMUSG00000078284	NA	0	0	0	0	0	0
ENSMUSG00000033849	B3galt2	1596	2096	1636	1902	2125	2109
ENSMUSG00000089640	Gm6397	32	25	19	27	35	29
ENSMUSG00000018196	Glrx2	1444	1729	1398	1821	1903	1718
ENSMUSG00000018199	Trove2	4224	5679	4176	5116	5461	5367
ENSMUSG00000018189	Uchl5	812	1023	755	1062	1069	1164
ENSMUSG00000088323	Gm25663	32	40	26	56	44	46
ENSMUSG00000026360	Rgs2	1099	1465	1021	1461	1502	1403
ENSMUSG00000051079	Rgs13	6	12	7	8	5	9
ENSMUSG00000026358	Rgs1	3	7	8	6	7	9
ENSMUSG00000091758	NA	0	0	0	0	0	0
ENSMUSG00000088096	Gm23672	0	0	0	0	0	0
ENSMUSG00000026357	Rgs18	6	3	5	5	5	4
ENSMUSG00000065787	Gm22681	0	0	0	0	0	0
ENSMUSG00000092688	NA	0	0	0	0	0	0
ENSMUSG00000088579	Gm25460	0	0	0	0	0	0
ENSMUSG00000090323	Gm5263	17	28	27	20	30	17
ENSMUSG00000035131	Brinp3	1250	1385	1128	1506	1469	1412
ENSMUSG00000080078	Gm15583	17	19	12	31	20	21
ENSMUSG00000087627	A230059L01Rik	89	79	66	98	96	92
ENSMUSG00000085822	Gm15584	45	74	61	60	54	45
ENSMUSG00000053988	NA	0	0	0	0	0	0
ENSMUSG00000088582	Gm22966	0	0	0	0	0	0
ENSMUSG00000082588	Gm15443	13	12	13	12	14	17
ENSMUSG00000088167	Gm23535	0	0	0	0	0	0
ENSMUSG00000084532	n-R5s218	0	0	0	0	0	0
ENSMUSG00000056220	Pla2g4a	142	180	127	155	164	163
ENSMUSG00000077516	n-R5s219	0	1	0	2	1	0
ENSMUSG00000084952	NA	24	20	25	22	22	24
ENSMUSG00000032487	Ptgs2	411	559	419	571	619	590
ENSMUSG00000091113	NA	1	6	1	4	5	2
ENSMUSG00000081535	NA	3	5	3	6	3	3
ENSMUSG00000006007	Pdc	0	0	0	0	0	0
ENSMUSG00000006010	BC003331	1326	1723	1332	1553	1840	1599
ENSMUSG00000006005	Tpr	6089	7310	5773	7354	7838	7375
ENSMUSG00000006014	Prg4	143	198	141	216	233	293
ENSMUSG00000057399	NA	0	1	1	0	1	0
ENSMUSG00000066842	Hmcn1	306	353	299	602	367	405
ENSMUSG00000065624	NA	0	0	2	0	0	0
ENSMUSG00000088498	Gm24402	0	0	0	0	0	0
ENSMUSG00000089221	NA	0	0	0	0	3	0
ENSMUSG00000063886	NA	1	5	1	2	4	1
ENSMUSG00000023150	Ivns1abp	4321	5252	4082	5195	5302	5226
ENSMUSG00000052748	Swt1	1194	1075	996	1108	1050	1106
ENSMUSG00000053286	Trmt1l	830	972	752	929	990	1003
ENSMUSG00000026484	Rnf2	881	1062	849	1064	1063	1016
ENSMUSG00000026483	Fam129a	116	140	123	156	162	145
ENSMUSG00000043019	Edem3	2666	3233	2500	3224	3214	3345
ENSMUSG00000084557	Gm25279	2	1	1	2	1	1
ENSMUSG00000032666	1700025G04Rik	3427	3978	2946	3983	4073	3967
ENSMUSG00000014980	Tsen15	308	455	313	445	442	367
ENSMUSG00000032649	Colgalt2	143	217	202	276	222	223
ENSMUSG00000080878	Gm15618	6	1	6	8	4	3
ENSMUSG00000026482	Rgl1	2439	3076	2102	2901	3186	3207
ENSMUSG00000086145	Gm15479	27	31	15	26	26	23
ENSMUSG00000080950	Gm7278	47	54	40	56	58	58
ENSMUSG00000055547	Apobec4	98	93	86	99	68	109
ENSMUSG00000008475	Arpc5	1636	2105	1525	1870	2034	1928
ENSMUSG00000026480	Ncf2	179	173	147	183	156	199
ENSMUSG00000042772	Smg7	4281	5059	3643	4892	5144	4978
ENSMUSG00000042751	Nmnat2	5406	6800	4754	6854	7557	6673
ENSMUSG00000026479	Lamc2	218	312	192	312	279	263
ENSMUSG00000026478	Lamc1	1219	1502	1064	1799	1679	1566
ENSMUSG00000079138	Gm8818	42	39	33	45	44	51
ENSMUSG00000073538	E330020D12Rik	12	9	10	9	5	12
ENSMUSG00000042708	Shcbp1l	99	84	59	92	77	91
ENSMUSG00000064435	Gm25588	5	5	4	7	10	7
ENSMUSG00000042699	Dhx9	4055	5460	3964	5303	5474	5115
ENSMUSG00000042684	Npl	62	95	68	95	80	92
ENSMUSG00000042671	Rgs8	6065	7793	4658	7632	7840	7196
ENSMUSG00000026475	Rgs16	310	537	319	431	509	451
ENSMUSG00000066800	Rnasel	302	388	282	339	335	327
ENSMUSG00000042641	Rgsl1	105	99	95	109	101	105
ENSMUSG00000045968	Teddm2	43	36	40	56	42	61
ENSMUSG00000043282	Teddm1b	40	30	21	34	28	27
ENSMUSG00000047053	Teddm1a	23	13	12	20	12	18
ENSMUSG00000026473	Glul	31473	41104	27447	37508	43177	41171
ENSMUSG00000078493	NA	63	73	66	75	67	83
ENSMUSG00000079255	NA	0	0	0	1	1	2
ENSMUSG00000088669	Gm25336	0	0	0	0	0	0
ENSMUSG00000066797	Zfp648	20	19	20	23	18	29
ENSMUSG00000064860	n-R5s220	0	0	0	0	0	0
ENSMUSG00000004110	Cacna1e	13704	16207	12083	15962	16028	15733
ENSMUSG00000086217	NA	13	13	10	10	15	8
ENSMUSG00000056708	Ier5	1334	1815	1222	1720	1716	1622
ENSMUSG00000026471	Mr1	105	152	112	141	140	127
ENSMUSG00000026470	Stx6	1330	1596	1128	1597	1618	1564
ENSMUSG00000033722	BC034090	220	238	164	280	236	231
ENSMUSG00000026469	Xpr1	5581	7262	5521	6662	7604	7041
ENSMUSG00000093286	Gm22569	0	0	2	2	2	1
ENSMUSG00000073535	Gm5532	4	10	4	5	2	2
ENSMUSG00000033701	Acbd6	729	944	670	935	942	913
ENSMUSG00000026468	Lhx4	13	3	8	6	4	13
ENSMUSG00000033684	Qsox1	400	549	433	623	549	588
ENSMUSG00000033671	Cep350	5145	5502	4431	5899	5801	5827
ENSMUSG00000077419	Gm23744	2	1	0	0	0	2
ENSMUSG00000026466	Tor1aip1	887	1193	904	1151	1137	1181
ENSMUSG00000050565	Tor1aip2	507	522	408	559	541	539
ENSMUSG00000079252	NA	610	817	610	771	851	784
ENSMUSG00000015484	Fam163a	286	336	275	379	363	339
ENSMUSG00000060985	Tdrd5	129	127	134	169	148	153
ENSMUSG00000026602	Nphs2	10	15	14	15	11	10
ENSMUSG00000026601	Axdnd1	2	11	7	5	5	16
ENSMUSG00000078193	Gm2000	17	20	18	26	26	26
ENSMUSG00000026600	Soat1	1222	1650	1232	1526	1663	1578
ENSMUSG00000057808	NA	33	54	35	51	64	50
ENSMUSG00000026596	Abl2	3538	4225	3110	4659	4400	4594
ENSMUSG00000060519	Tor3a	300	312	254	328	290	290
ENSMUSG00000033557	Fam20b	2625	3130	2274	3125	3561	3187
ENSMUSG00000046057	Gm15428	0	0	0	0	0	0
ENSMUSG00000026594	Ralgps2	1938	2369	1816	2276	2300	2436
ENSMUSG00000033544	Angptl1	101	144	129	141	142	150
ENSMUSG00000026592	Tex35	9	8	7	8	6	11
ENSMUSG00000070565	Rasal2	5081	6288	4735	6020	6375	6122
ENSMUSG00000087632	Gm6058	80	80	47	89	77	76
ENSMUSG00000049881	2810025M15Rik	142	203	119	164	191	187
ENSMUSG00000033488	BC026585	162	218	128	171	231	137
ENSMUSG00000087093	Gm15486	0	0	0	0	2	0
ENSMUSG00000026589	Sec16b	41	42	24	32	24	36
ENSMUSG00000004031	Brinp2	1770	2183	1500	2342	2325	2168
ENSMUSG00000026587	Astn1	7566	9742	6930	9365	9912	9633
ENSMUSG00000070103	Mir488	8	5	7	3	3	6
ENSMUSG00000073530	Pappa2	125	145	107	103	149	150
ENSMUSG00000047661	1600012P17Rik	3	5	3	9	7	4
ENSMUSG00000061992	Gm4953	0	0	0	1	1	0
ENSMUSG00000040782	Rfwd2	1543	2029	1550	1798	2055	1902
ENSMUSG00000080410	Gm26472	11	8	8	8	7	5
ENSMUSG00000089536	Scarna3a	70	123	68	86	126	85
ENSMUSG00000073528	Gm10530	108	90	91	112	86	130
ENSMUSG00000015829	Tnr	3438	4325	3043	4046	4499	4263
ENSMUSG00000088145	Gm24719	0	0	0	0	0	0
ENSMUSG00000090394	4930523C07Rik	33	49	31	52	47	46
ENSMUSG00000050883	NA	0	0	0	0	0	0
ENSMUSG00000026729	4930562F07Rik	0	1	1	1	0	0
ENSMUSG00000073527	NA	0	0	0	0	0	0
ENSMUSG00000026725	Tnn	14	9	10	11	15	10
ENSMUSG00000058267	Mrps14	610	844	598	807	930	885
ENSMUSG00000014226	Cacybp	1889	2554	1838	2325	2525	2414
ENSMUSG00000026721	Rabgap1l	6811	8081	6392	7980	8289	8214
ENSMUSG00000089204	Mir1927	17	18	25	16	9	10
ENSMUSG00000077759	Gm23528	3	5	3	1	1	1
ENSMUSG00000077648	Gm24988	0	0	0	0	0	0
ENSMUSG00000057499	Gm6177	0	0	1	2	0	0
ENSMUSG00000040423	Rc3h1	4285	5098	3894	4918	5143	5020
ENSMUSG00000026715	Serpinc1	27	22	18	33	34	27
ENSMUSG00000043467	Zbtb37	688	796	684	812	755	782
ENSMUSG00000053332	Gas5	1907	2166	1761	2181	2276	2149
ENSMUSG00000064440	Gm26224	0	0	0	0	0	0
ENSMUSG00000080463	Gm22489	0	0	0	0	0	0
ENSMUSG00000064816	Gm22357	0	0	0	0	0	0
ENSMUSG00000084667	Gm23212	0	0	0	0	0	0
ENSMUSG00000077220	Snord78	0	0	0	0	0	0
ENSMUSG00000065160	Mir5117	0	0	0	0	0	0
ENSMUSG00000065735	Snord80	0	0	0	0	0	0
ENSMUSG00000064968	Snord47	0	0	0	0	0	0
ENSMUSG00000065228	Gm25789	0	0	0	0	0	0
ENSMUSG00000026709	Dars2	471	561	427	574	596	547
ENSMUSG00000026708	Cenpl	47	78	61	75	73	57
ENSMUSG00000026705	Klhl20	654	825	572	852	896	784
ENSMUSG00000044835	Ankrd45	975	1161	932	1155	1308	1260
ENSMUSG00000049160	4930469G21Rik	82	117	103	116	106	100
ENSMUSG00000026701	Prdx6	3185	4119	2765	3450	4019	3583
ENSMUSG00000026700	Tnfsf4	0	0	0	0	1	1
ENSMUSG00000066755	Tnfsf18	3	2	2	4	1	2
ENSMUSG00000089353	Gm25488	0	0	1	1	0	0
ENSMUSG00000040323	Gm15429	5	3	5	9	4	5
ENSMUSG00000000817	Fasl	7	9	10	13	8	9
ENSMUSG00000040297	Suco	2255	2772	2217	2752	2754	2762
ENSMUSG00000086277	4930558K02Rik	5	1	5	8	6	7
ENSMUSG00000026698	Pigc	321	426	355	383	438	425
ENSMUSG00000040265	Dnm3	8706	11100	8218	10986	11497	11004
ENSMUSG00000090260	2810442N19Rik	91	84	91	73	81	79
ENSMUSG00000093181	NA	14	9	12	16	10	16
ENSMUSG00000078190	Dnm3os	552	645	517	611	550	643
ENSMUSG00000070126	Mir199a-2	0	0	0	0	0	0
ENSMUSG00000065516	Mir214	0	0	0	0	0	0
ENSMUSG00000089933	Gm16101	48	34	31	39	26	44
ENSMUSG00000066752	Gm10176	0	1	0	0	0	0
ENSMUSG00000026694	Mettl13	331	369	278	433	424	387
ENSMUSG00000026696	Vamp4	2176	2948	2221	2892	3107	2997
ENSMUSG00000091743	Gm5705	1	0	1	1	3	1
ENSMUSG00000026697	Myoc	245	350	262	356	331	345
ENSMUSG00000091060	7420461P10Rik	1	0	7	4	1	5
ENSMUSG00000040225	Prrc2c	11343	13362	9936	14286	14164	13897
ENSMUSG00000026692	Fmo4	1	5	4	4	3	2
ENSMUSG00000040181	Fmo1	193	261	211	228	211	232
ENSMUSG00000040170	Fmo2	74	97	58	49	81	48
ENSMUSG00000026691	Fmo3	0	0	0	0	0	0
ENSMUSG00000071890	Mroh9	0	0	0	1	0	0
ENSMUSG00000077608	Gm22671	0	0	0	0	0	0
ENSMUSG00000089174	Gm22434	0	0	0	0	0	0
ENSMUSG00000026586	Prrx1	410	497	363	504	455	477
ENSMUSG00000092188	Gm20471	11	6	11	16	6	11
ENSMUSG00000090335	NA	12	21	27	26	14	18
ENSMUSG00000040124	Gorab	272	291	242	333	309	311
ENSMUSG00000088951	Gm24940	1	2	5	7	3	3
ENSMUSG00000040113	Mettl11b	32	37	24	15	45	35
ENSMUSG00000089700	Gm2343	0	0	0	0	0	0
ENSMUSG00000026585	Kifap3	7680	9997	7347	9769	10542	9821
ENSMUSG00000026584	Scyl3	599	716	564	794	783	760
ENSMUSG00000041406	BC055324	80	78	80	96	82	92
ENSMUSG00000041396	Mettl18	81	95	84	91	119	101
ENSMUSG00000026582	Sele	0	3	2	2	0	1
ENSMUSG00000026581	Sell	3	2	9	3	4	3
ENSMUSG00000026580	Selp	1	2	2	4	3	1
ENSMUSG00000090081	Gm16587	1	3	1	0	2	1
ENSMUSG00000086593	Gm16548	1	3	1	0	2	2
ENSMUSG00000026579	F5	283	362	265	371	481	412
ENSMUSG00000089790	Gm16588	0	1	2	2	1	1
ENSMUSG00000040918	Slc19a2	413	503	416	586	545	551
ENSMUSG00000026578	Ccdc181	445	634	419	587	703	588
ENSMUSG00000026577	Blzf1	607	785	573	773	785	774
ENSMUSG00000026575	Nme7	285	321	239	310	349	332
ENSMUSG00000026576	Atp1b1	28126	38940	27194	39476	41371	39045
ENSMUSG00000086116	NA	1	2	1	1	1	1
ENSMUSG00000026574	Dpt	4	5	8	7	5	3
ENSMUSG00000026573	Xcl1	2	3	1	2	2	1
ENSMUSG00000080561	Gm26042	0	0	0	0	0	0
ENSMUSG00000026572	Tbx19	8	0	0	0	1	1
ENSMUSG00000089967	Gm16550	2	0	0	0	0	0
ENSMUSG00000040848	Sft2d2	805	1080	763	921	1143	1012
ENSMUSG00000040843	Tiprl	865	1152	803	1067	1145	1026
ENSMUSG00000040836	Gpr161	283	366	223	374	431	366
ENSMUSG00000026571	Dcaf6	2398	2857	2104	2765	2978	2825
ENSMUSG00000089299	Gm24637	9	7	10	14	11	15
ENSMUSG00000026568	Mpc2	1119	1548	1078	1472	1588	1438
ENSMUSG00000026567	Adcy10	88	92	58	97	85	68
ENSMUSG00000087886	Gm23599	2	2	2	1	1	5
ENSMUSG00000089291	Gm23208	2	5	2	3	3	2
ENSMUSG00000026566	Mpzl1	557	696	434	745	632	651
ENSMUSG00000040723	Rcsd1	115	167	127	172	210	162
ENSMUSG00000040713	Creg1	502	790	559	800	849	759
ENSMUSG00000089829	Gm16565	3	3	4	5	2	3
ENSMUSG00000088618	Gm24808	0	0	0	0	0	0
ENSMUSG00000005763	Cd247	22	32	31	45	22	41
ENSMUSG00000070191	NA	0	0	0	0	0	1
ENSMUSG00000026565	Pou2f1	1648	1781	1329	1869	1603	1923
ENSMUSG00000091458	NA	0	0	0	0	0	0
ENSMUSG00000026564	Dusp27	18	28	17	23	40	20
ENSMUSG00000000544	Gpa33	0	1	1	2	1	0
ENSMUSG00000040629	Mael	3	9	5	5	3	5
ENSMUSG00000040612	Ildr2	4296	6012	4375	5697	5856	5678
ENSMUSG00000091393	5330438I03Rik	80	83	64	86	82	96
ENSMUSG00000026563	Tada1	757	909	677	925	881	843
ENSMUSG00000089853	Gm15853	38	36	30	54	47	30
ENSMUSG00000040596	Pogk	2164	2813	1990	3036	3047	2847
ENSMUSG00000084093	Gm16418	5	7	5	5	4	6
ENSMUSG00000086056	Gm4846	0	1	0	1	0	0
ENSMUSG00000080682	NA	0	0	0	0	1	0
ENSMUSG00000051081	Gm4847	0	1	1	0	1	0
ENSMUSG00000026560	Fmo9	1	0	0	0	0	0
ENSMUSG00000085841	Gm4954	0	0	0	0	0	0
ENSMUSG00000086925	Gm6286	0	2	1	0	3	3
ENSMUSG00000086622	NA	221	275	226	305	285	279
ENSMUSG00000060568	Fam78b	868	1024	708	1157	1064	1100
ENSMUSG00000053664	NA	32	34	36	36	28	34
ENSMUSG00000026558	Uck2	326	393	266	385	406	372
ENSMUSG00000052428	Tmco1	758	992	789	982	1109	918
ENSMUSG00000088246	Gm25911	81	103	73	92	107	96
ENSMUSG00000064426	NA	16	10	11	14	8	12
ENSMUSG00000026687	Aldh9a1	652	850	588	795	945	771
ENSMUSG00000026688	Mgst3	689	934	726	983	946	966
ENSMUSG00000040485	Lrrc52	1	3	2	2	1	0
ENSMUSG00000015843	Rxrg	277	358	256	334	372	346
ENSMUSG00000026686	Lmx1a	27	28	21	39	32	36
ENSMUSG00000052534	Pbx1	2389	2972	2222	2913	2833	3074
ENSMUSG00000058622	Gm5265	1	0	0	0	0	0
ENSMUSG00000026683	Nuf2	50	59	59	75	87	73
ENSMUSG00000026678	Rgs5	1626	2277	1773	3509	2645	3003
ENSMUSG00000038530	Rgs4	7005	8800	6182	8121	8725	7953
ENSMUSG00000064674	NA	0	0	0	1	1	2
ENSMUSG00000070532	Ccdc190	110	148	96	125	132	128
ENSMUSG00000089990	Gm15852	3	3	6	4	3	2
ENSMUSG00000026675	Hsd17b7	571	825	619	892	918	792
ENSMUSG00000085494	NA	22	7	14	16	11	16
ENSMUSG00000026674	Ddr2	427	578	447	533	536	604
ENSMUSG00000026670	Uap1	1075	1237	884	1248	1347	1188
ENSMUSG00000026667	Uhmk1	10859	14237	10364	12646	14695	13662
ENSMUSG00000044306	4930500M09Rik	0	1	2	0	0	5
ENSMUSG00000073494	Sh2d1b2	0	1	0	3	3	4
ENSMUSG00000026673	NA	2	3	0	1	3	5
ENSMUSG00000079188	NA	24	30	20	32	29	24
ENSMUSG00000038473	Nos1ap	2233	2605	1695	2608	2569	2389
ENSMUSG00000042800	1700015E13Rik	38	29	18	26	20	8
ENSMUSG00000066715	NA	3	3	4	4	1	3
ENSMUSG00000038463	Olfml2b	156	225	168	202	238	199
ENSMUSG00000026663	Atf6	2801	3513	2649	3292	3566	3308
ENSMUSG00000064611	NA	5	9	4	7	6	9
ENSMUSG00000064448	NA	21	11	17	24	13	15
ENSMUSG00000053925	Gm9929	78	71	75	66	61	71
ENSMUSG00000026659	Dusp12	221	227	182	267	297	260
ENSMUSG00000070524	Fcrlb	17	25	20	18	17	30
ENSMUSG00000038421	Fcrla	2	1	4	1	2	8
ENSMUSG00000089838	Gm2962	2	9	4	5	7	8
ENSMUSG00000026656	Fcgr2b	46	80	53	75	83	80
ENSMUSG00000059089	Fcgr4	8	8	3	4	4	9
ENSMUSG00000065905	Gm26110	8	9	1	6	2	5
ENSMUSG00000059498	Fcgr3	172	190	147	228	200	214
ENSMUSG00000026649	Cfap126	40	53	31	82	66	58
ENSMUSG00000058076	Sdhc	1305	1694	1031	1556	1839	1493
ENSMUSG00000056569	Mpz	6	4	3	13	3	7
ENSMUSG00000038370	Pcp4l1	2357	3141	2274	3611	3292	3324
ENSMUSG00000005677	Nr1i3	33	30	24	28	38	36
ENSMUSG00000005674	Tomm40l	202	206	176	278	281	258
ENSMUSG00000005681	Apoa2	8	16	9	9	15	10
ENSMUSG00000058715	Fcer1g	72	110	83	89	128	121
ENSMUSG00000013593	Ndufs2	2489	3305	2300	3383	3603	3162
ENSMUSG00000006403	Adamts4	915	1056	689	1122	1112	985
ENSMUSG00000052423	B4galt3	392	429	284	463	448	423
ENSMUSG00000062729	Ppox	332	319	288	409	346	373
ENSMUSG00000053483	Usp21	618	728	544	783	737	762
ENSMUSG00000062963	Ufc1	686	1014	575	925	941	971
ENSMUSG00000079137	Rpl27-ps1	3	3	0	2	4	6
ENSMUSG00000087747	Gm25151	0	0	0	0	2	1
ENSMUSG00000013973	Dedd	211	207	152	236	219	215
ENSMUSG00000013997	Nit1	532	581	440	587	636	594
ENSMUSG00000006412	Pfdn2	1154	1588	1171	1545	1698	1521
ENSMUSG00000045259	Klhdc9	41	56	41	82	71	59
ENSMUSG00000006411	Nectin4	91	94	70	127	133	117
ENSMUSG00000048865	Arhgap30	80	109	71	100	102	87
ENSMUSG00000026641	Usf1	790	941	637	912	971	940
ENSMUSG00000091166	NA	21	12	12	16	15	16
ENSMUSG00000092117	NA	10	8	8	12	20	7
ENSMUSG00000038235	F11r	104	167	129	167	188	148
ENSMUSG00000091993	B930036N10Rik	1	0	1	2	2	1
ENSMUSG00000065033	NA	0	0	0	0	0	0
ENSMUSG00000060244	Alyref2	40	58	38	41	53	55
ENSMUSG00000038218	Gm9765	0	0	0	0	0	0
ENSMUSG00000038209	Itln1	0	0	0	0	0	0
ENSMUSG00000004709	Cd244	4	3	0	1	4	6
ENSMUSG00000004707	Ly9	14	8	6	9	11	9
ENSMUSG00000038179	Slamf7	5	7	5	2	1	1
ENSMUSG00000015355	Cd48	13	22	10	11	11	8
ENSMUSG00000059058	Tma7-ps	5	2	3	3	1	4
ENSMUSG00000088291	Gm26412	0	0	0	0	0	0
ENSMUSG00000065390	NA	0	0	0	0	0	0
ENSMUSG00000015316	Slamf1	1	6	7	7	5	3
ENSMUSG00000038147	Cd84	83	109	93	106	85	89
ENSMUSG00000073492	Gm10521	5	6	5	8	9	9
ENSMUSG00000015314	Slamf6	6	6	7	5	5	7
ENSMUSG00000026556	Vangl2	379	518	387	552	535	504
ENSMUSG00000051251	Nhlh1	9	7	5	6	6	9
ENSMUSG00000003458	Ncstn	945	1152	864	1334	1356	1229
ENSMUSG00000026553	Copa	5470	6673	4756	6612	7001	6459
ENSMUSG00000003464	Pex19	1539	1928	1293	1849	1966	1837
ENSMUSG00000089803	Gm10171	3	0	0	1	2	5
ENSMUSG00000026554	Dcaf8	3279	4031	2872	4108	4182	3920
ENSMUSG00000013698	Pea15a	8630	10724	7235	9726	10688	9487
ENSMUSG00000007122	Casq1	29	41	21	40	55	39
ENSMUSG00000092085	Gm17224	4	6	0	10	4	4
ENSMUSG00000007107	Atp1a4	6	11	6	23	19	18
ENSMUSG00000038034	Igsf8	2239	2880	1870	3041	2851	2736
ENSMUSG00000007097	Atp1a2	24559	32903	22393	29806	34165	31270
ENSMUSG00000038026	Kcnj9	2014	2410	1536	2497	2526	2292
ENSMUSG00000044708	Kcnj10	7196	9640	7003	9000	10055	9723
ENSMUSG00000050229	Pigm	754	946	684	922	961	902
ENSMUSG00000026548	Slamf9	8	8	5	8	5	3
ENSMUSG00000037995	Igsf9	84	103	68	100	97	107
ENSMUSG00000026547	Tagln2	88	149	91	158	145	160
ENSMUSG00000026546	Cfap45	75	86	52	80	96	66
ENSMUSG00000085184	4933439K11Rik	11	16	7	10	7	16
ENSMUSG00000091726	NA	6	1	4	5	11	6
ENSMUSG00000049598	Vsig8	7	7	6	4	8	8
ENSMUSG00000053318	Slamf8	3	8	3	1	6	5
ENSMUSG00000070504	Fcrl6	2	2	3	1	1	3
ENSMUSG00000026544	Dusp23	52	66	32	58	65	72
ENSMUSG00000088813	Gm22383	0	0	0	0	0	0
ENSMUSG00000037942	Crp	0	1	1	0	0	0
ENSMUSG00000070182	Gm24817	0	0	0	0	0	0
ENSMUSG00000026542	Apcs	0	0	0	0	0	1
ENSMUSG00000077252	Gm26077	0	0	0	0	0	0
ENSMUSG00000037924	Olfr16	0	0	0	0	0	0
ENSMUSG00000062527	Olfr1408	0	0	0	0	0	0
ENSMUSG00000066680	Olfr1407-ps1	0	0	0	0	0	0
ENSMUSG00000058981	Olfr1406	0	0	0	0	0	0
ENSMUSG00000046643	Olfr218	0	0	0	0	0	0
ENSMUSG00000049456	Olfr1404	0	0	0	0	0	0
ENSMUSG00000005339	Fcer1a	0	0	0	0	1	1
ENSMUSG00000049605	Olfr418	0	0	0	0	0	0
ENSMUSG00000079180	Mptx2	0	0	0	0	0	0
ENSMUSG00000037872	Ackr1	736	858	629	962	940	876
ENSMUSG00000005338	Cadm3	9348	10477	7559	12165	11502	11002
ENSMUSG00000037860	Aim2	120	117	105	137	107	115
ENSMUSG00000037849	Gm4955	8	18	11	1	2	5
ENSMUSG00000070501	BC094916	0	0	2	0	1	0
ENSMUSG00000073491	Pydc4	11	18	17	4	5	3
ENSMUSG00000043263	Pyhin1	27	28	28	7	10	12
ENSMUSG00000066677	Pydc3	6	6	5	2	1	1
ENSMUSG00000073490	AI607873	22	32	26	14	8	14
ENSMUSG00000073489	Ifi204	25	11	24	5	8	12
ENSMUSG00000090222	Gm16340	10	10	4	6	6	5
ENSMUSG00000090272	Mndal	64	60	53	53	34	30
ENSMUSG00000026536	Mnda	8	3	5	0	2	1
ENSMUSG00000039997	Ifi203	135	116	91	71	52	58
ENSMUSG00000026535	Ifi202b	4	2	2	1	5	4
ENSMUSG00000054203	Ifi205	2	1	1	4	0	0
ENSMUSG00000045381	Olfr433	0	0	0	0	0	0
ENSMUSG00000047048	Olfr432	0	0	0	0	0	0
ENSMUSG00000050134	Olfr430	0	0	0	0	0	0
ENSMUSG00000049528	Olfr429	1	0	0	0	0	0
ENSMUSG00000059371	Olfr427	0	0	0	0	0	0
ENSMUSG00000046486	Olfr231	0	0	0	0	0	0
ENSMUSG00000051528	Olfr424	0	0	0	0	0	0
ENSMUSG00000091950	Olfr421-ps1	0	0	0	0	0	0
ENSMUSG00000055033	Olfr420	0	0	0	0	0	0
ENSMUSG00000026532	Spta1	13	13	17	8	14	11
ENSMUSG00000050788	Olfr419	0	0	0	0	0	0
ENSMUSG00000026531	Mptx1	0	0	0	0	0	0
ENSMUSG00000066672	Olfr417	0	0	0	0	0	0
ENSMUSG00000059503	Olfr248	0	0	0	0	0	1
ENSMUSG00000051509	Olfr414	1	1	0	1	1	0
ENSMUSG00000066671	Olfr220	1	1	2	0	0	1
ENSMUSG00000028354	Fmn2	4059	4959	3598	4757	4978	4866
ENSMUSG00000050069	Grem2	512	701	506	704	769	664
ENSMUSG00000026527	Rgs7	1497	1831	1421	2023	1876	1760
ENSMUSG00000026526	Fh1	1276	1717	1254	1684	1734	1646
ENSMUSG00000039783	Kmo	13	23	13	14	22	25
ENSMUSG00000026525	Opn3	125	210	130	195	202	183
ENSMUSG00000078185	Chml	262	340	232	287	339	346
ENSMUSG00000026523	Wdr64	1	1	1	0	2	3
ENSMUSG00000077794	Gm25560	0	0	0	0	0	1
ENSMUSG00000039748	Exo1	16	18	15	16	19	17
ENSMUSG00000065666	NA	0	0	0	0	0	0
ENSMUSG00000055214	Pld5	859	807	756	971	912	906
ENSMUSG00000078184	Rbm8a2	32	22	37	32	30	39
ENSMUSG00000087875	Gm26104	2	0	2	1	1	1
ENSMUSG00000057335	Cep170	5815	6668	5402	7159	6910	6947
ENSMUSG00000065573	Mir350	18	12	14	18	18	14
ENSMUSG00000084749	Gm25288	17	13	13	23	25	30
ENSMUSG00000026504	Sdccag8	1055	1160	905	1139	1218	1120
ENSMUSG00000093132	Gm25993	10	5	4	9	6	10
ENSMUSG00000087082	Gm15423	47	60	46	75	47	50
ENSMUSG00000019699	Akt3	8038	9739	7323	9425	9906	9529
ENSMUSG00000078909	NA	39	34	33	45	46	30
ENSMUSG00000063659	Zbtb18	7656	9433	6795	9542	10434	9733
ENSMUSG00000015962	1700016C15Rik	7	9	5	14	8	5
ENSMUSG00000015961	Adss	1874	2572	1837	2578	2637	2488
ENSMUSG00000089657	Gm16585	10	11	10	21	8	9
ENSMUSG00000091476	Gm16432	28	37	30	50	45	38
ENSMUSG00000066667	NA	268	371	286	411	388	422
ENSMUSG00000065826	NA	3	1	1	2	1	2
ENSMUSG00000026502	Desi2	914	1152	810	1161	1027	1159
ENSMUSG00000055831	NA	47	50	36	43	52	38
ENSMUSG00000070489	4930527J03Rik	0	1	1	2	1	1
ENSMUSG00000086350	B230369F24Rik	169	209	161	202	212	205
ENSMUSG00000026500	Cox20	4	17	7	6	8	7
ENSMUSG00000089788	NA	612	624	562	644	549	600
ENSMUSG00000039630	Hnrnpu	14160	17993	13862	19529	19017	17996
ENSMUSG00000090908	NA	1	0	0	0	0	0
ENSMUSG00000064954	Gm24919	0	0	0	0	0	0
ENSMUSG00000026495	Efcab2	415	533	435	484	592	552
ENSMUSG00000026494	Kif26b	865	911	598	944	949	959
ENSMUSG00000064967	Gm24405	8	4	11	12	3	1
ENSMUSG00000089713	Gm16564	60	75	63	53	64	65
ENSMUSG00000055067	Smyd3	969	1173	925	1200	1093	1163
ENSMUSG00000075392	NA	0	0	0	0	1	0
ENSMUSG00000026492	Tfb2m	340	368	291	355	352	342
ENSMUSG00000082395	Gm15480	11	15	9	11	13	15
ENSMUSG00000038949	Cnst	1748	2048	1463	2109	2087	2108
ENSMUSG00000038936	Sccpdh	1474	1972	1502	1938	2091	1891
ENSMUSG00000087236	Gm1305	7	3	2	5	2	7
ENSMUSG00000026491	Ahctf1	2984	3548	2709	3421	3393	3552
ENSMUSG00000073486	Gm10518	1	3	2	5	5	5
ENSMUSG00000026490	Cdc42bpa	16120	19696	14669	19095	20235	19343
ENSMUSG00000026489	Coq8a	511	641	413	698	693	603
ENSMUSG00000010609	Psen2	227	278	202	321	310	265
ENSMUSG00000055676	Gm5069	54	57	46	59	85	81
ENSMUSG00000038855	Itpkb	1557	2084	1427	2119	2235	1955
ENSMUSG00000053963	Stum	4496	5900	3863	5348	6202	5761
ENSMUSG00000026496	Parp1	1941	2357	1756	2463	2449	2414
ENSMUSG00000058729	Lin9	183	152	148	191	175	202
ENSMUSG00000026497	Mixl1	1	0	2	3	0	0
ENSMUSG00000026499	Acbd3	1334	1680	1230	1702	1730	1706
ENSMUSG00000092967	NA	5	9	4	6	8	6
ENSMUSG00000060743	H3f3a	623	749	582	798	848	772
ENSMUSG00000090986	NA	196	121	147	192	131	133
ENSMUSG00000073485	H3f3aos	47	45	41	40	49	63
ENSMUSG00000084558	Gm24836	0	0	0	0	1	0
ENSMUSG00000038806	Sde2	638	730	562	816	818	774
ENSMUSG00000066652	Lefty2	6	6	9	9	4	8
ENSMUSG00000026520	Pycr2	291	361	274	363	363	378
ENSMUSG00000038793	Lefty1	19	44	19	26	28	26
ENSMUSG00000026519	Tmem63a	577	819	560	853	852	753
ENSMUSG00000085563	2210411M09Rik	8	9	16	16	14	11
ENSMUSG00000038776	Ephx1	383	463	315	464	512	421
ENSMUSG00000038768	9130409I23Rik	4	4	5	2	1	5
ENSMUSG00000026516	Nvl	1475	1553	1382	1732	1583	1559
ENSMUSG00000062169	Cnih4	821	1035	785	1050	1069	950
ENSMUSG00000038733	Wdr26	5177	6283	4894	6316	6308	6285
ENSMUSG00000054135	A430110L20Rik	75	63	76	87	76	67
ENSMUSG00000081214	Rpl35a-ps2	1	1	3	1	2	3
ENSMUSG00000026514	Cnih3	790	990	696	963	945	988
ENSMUSG00000089888	Gm16547	2	5	1	2	0	1
ENSMUSG00000089927	Gm16539	22	23	20	33	14	17
ENSMUSG00000050625	Ccdc121	12	28	21	21	47	30
ENSMUSG00000047369	Dnah14	11	12	4	8	7	7
ENSMUSG00000064970	Gm23690	6	1	1	3	4	6
ENSMUSG00000004880	Lbr	503	602	480	674	626	633
ENSMUSG00000089429	Gm26004	10	6	3	11	12	13
ENSMUSG00000056699	Gm5533	0	0	0	0	0	0
ENSMUSG00000022995	Enah	4359	5542	3788	5204	5888	5410
ENSMUSG00000026511	Srp9	880	1158	835	1061	1177	1069
ENSMUSG00000091013	Vmn1r1	0	0	0	0	0	0
ENSMUSG00000038633	Degs1	1353	1928	1367	1888	2072	1894
ENSMUSG00000047539	Fbxo28	1434	1732	1285	1784	1768	1780
ENSMUSG00000073482	Gm10517	4	3	1	1	0	2
ENSMUSG00000026510	Trp53bp2	1018	1294	937	1280	1357	1299
ENSMUSG00000026509	Capn2	1818	2223	1554	2139	2513	2158
ENSMUSG00000087419	NA	5	7	5	12	8	12
ENSMUSG00000038599	Capn8	0	0	0	3	1	0
ENSMUSG00000043429	Ccdc185	0	1	0	2	0	1
ENSMUSG00000038576	Susd4	2202	2763	1796	2608	2780	2541
ENSMUSG00000079164	Tlr5	16	31	9	24	25	19
ENSMUSG00000090533	Gm8214	1	0	1	0	0	0
ENSMUSG00000039384	Dusp10	215	320	208	322	344	326
ENSMUSG00000044854	1700056E22Rik	2	4	2	5	5	2
ENSMUSG00000089057	Gm23349	0	0	0	0	0	0
ENSMUSG00000059483	Gm5528	0	1	1	1	1	1
ENSMUSG00000092578	4930488B22Rik	0	0	0	0	0	0
ENSMUSG00000039377	Hlx	13	13	9	14	21	11
ENSMUSG00000026621	2001-03-01	6	3	8	4	4	5
ENSMUSG00000073481	2002-03-01	792	967	693	918	999	850
ENSMUSG00000088559	Mir1981	0	0	0	0	0	0
ENSMUSG00000088562	Gm23780	0	0	1	1	1	1
ENSMUSG00000039349	C130074G19Rik	494	637	394	839	658	634
ENSMUSG00000026620	Mark1	2267	2871	2009	2874	2840	2820
ENSMUSG00000039318	Rab3gap2	2624	3233	2265	3295	3211	3243
ENSMUSG00000077571	Snora36b	22	16	8	17	18	14
ENSMUSG00000026618	Iars2	1195	1388	1110	1572	1644	1435
ENSMUSG00000065581	Mir194-1	5	7	10	4	4	9
ENSMUSG00000065562	Mir215	9	7	5	10	4	7
ENSMUSG00000026617	Bpnt1	1259	1657	1209	1702	1740	1747
ENSMUSG00000091047	NA	12	10	14	16	15	13
ENSMUSG00000026615	Eprs	3561	4319	3365	4598	4604	4273
ENSMUSG00000051295	9630028B13Rik	46	37	38	58	49	60
ENSMUSG00000085692	NA	51	52	48	56	60	46
ENSMUSG00000026614	Slc30a10	351	549	342	540	475	505
ENSMUSG00000039246	Lyplal1	85	120	93	78	107	104
ENSMUSG00000089363	Gm23821	0	0	0	0	0	0
ENSMUSG00000039239	Tgfb2	361	507	354	545	566	526
ENSMUSG00000089045	Gm26169	0	2	3	2	1	2
ENSMUSG00000001305	Rrp15	254	258	208	308	267	284
ENSMUSG00000090488	NA	16	25	19	22	26	23
ENSMUSG00000039224	D1Pas1	0	0	0	3	0	0
ENSMUSG00000026611	Spata17	39	49	43	31	47	43
ENSMUSG00000089831	Gm15508	3	4	3	3	0	0
ENSMUSG00000089947	Gm15509	3	10	3	11	4	2
ENSMUSG00000089730	1700007P06Rik	9	4	8	11	8	10
ENSMUSG00000039210	Gpatch2	843	989	806	1111	1010	1000
ENSMUSG00000026610	Esrrg	1683	2134	1639	2145	2277	2213
ENSMUSG00000026609	Ush2a	21	16	16	27	18	15
ENSMUSG00000077884	Gm24557	0	0	0	0	0	0
ENSMUSG00000077235	Gm25095	0	0	0	0	0	0
ENSMUSG00000084550	Gm25269	0	0	0	0	0	0
ENSMUSG00000026608	Kctd3	2072	2532	1715	2519	2771	2675
ENSMUSG00000037624	Kcnk2	1083	1404	1018	1455	1344	1327
ENSMUSG00000080505	NA	0	0	0	0	2	2
ENSMUSG00000026605	Cenpf	67	95	69	71	84	83
ENSMUSG00000026604	Ptpn14	459	605	464	705	637	706
ENSMUSG00000090445	NA	12	14	14	21	12	15
ENSMUSG00000026603	Smyd2	679	870	573	943	939	859
ENSMUSG00000010175	Prox1	745	931	642	952	994	920
ENSMUSG00000079045	Prox1os	12	22	17	26	17	26
ENSMUSG00000093064	Gm23153	8	7	9	8	9	9
ENSMUSG00000089872	Rps6kc1	1651	2078	1436	1887	2026	2047
ENSMUSG00000026634	Angel2	1230	1500	1136	1596	1491	1507
ENSMUSG00000037568	Vash2	131	180	148	202	187	182
ENSMUSG00000066595	Mfsd7b	653	655	580	725	712	668
ENSMUSG00000057072	Spata45	6	10	9	11	7	14
ENSMUSG00000026632	Tatdn3	440	486	404	499	460	476
ENSMUSG00000062510	Nsl1	10	18	5	16	18	21
ENSMUSG00000026630	Batf3	5	11	5	12	12	14
ENSMUSG00000091017	Fam71a	0	0	0	0	0	0
ENSMUSG00000026628	Atf3	31	29	21	31	36	37
ENSMUSG00000088461	Gm24748	0	0	0	0	0	0
ENSMUSG00000073478	D730003I15Rik	81	99	59	85	85	69
ENSMUSG00000037499	Nenf	514	627	452	579	671	547
ENSMUSG00000026627	Tmem206	244	261	247	292	281	286
ENSMUSG00000026626	Ppp2r5a	2166	2482	1980	2376	2553	2474
ENSMUSG00000037474	Dtl	168	193	149	206	189	191
ENSMUSG00000037461	Ints7	811	911	639	1029	994	972
ENSMUSG00000026623	Lpgat1	9919	12678	9058	11892	13521	12436
ENSMUSG00000065821	NA	2	4	5	2	5	3
ENSMUSG00000064845	Gm26203	8	7	8	17	13	21
ENSMUSG00000026622	Nek2	38	70	35	79	67	81
ENSMUSG00000055833	1700034H15Rik	68	68	72	90	73	83
ENSMUSG00000037434	Slc30a1	1076	1459	1079	1558	1616	1561
ENSMUSG00000049353	Rd3	9	13	8	7	8	8
ENSMUSG00000026637	Traf5	38	34	31	55	52	55
ENSMUSG00000093003	Mir3473c	1	0	0	2	1	2
ENSMUSG00000085764	NA	7	11	5	11	7	13
ENSMUSG00000037395	Rcor3	530	593	523	719	677	672
ENSMUSG00000073476	NA	185	155	141	199	198	185
ENSMUSG00000058248	Kcnh1	2294	2711	1824	2749	2749	2524
ENSMUSG00000037375	Hhat	66	78	53	86	78	82
ENSMUSG00000064881	NA	29	45	19	44	38	27
ENSMUSG00000047384	A730013G03Rik	3	5	0	3	4	2
ENSMUSG00000016262	Sertad4	425	551	436	540	612	607
ENSMUSG00000089812	Gm15867	4	7	6	13	10	13
ENSMUSG00000016200	Syt14	591	700	531	671	666	686
ENSMUSG00000089158	Gm23583	23	18	13	21	23	24
ENSMUSG00000016181	Diexf	542	608	474	636	608	615
ENSMUSG00000026638	Irf6	64	61	52	62	69	55
ENSMUSG00000079144	A130010J15Rik	60	107	62	90	89	82
ENSMUSG00000037318	Traf3ip3	21	29	20	21	26	24
ENSMUSG00000090080	Gm15872	2	4	0	0	1	2
ENSMUSG00000089683	4930570N18Rik	1	0	1	2	1	3
ENSMUSG00000089688	NA	2	1	0	1	1	1
ENSMUSG00000016194	Hsd11b1	396	538	413	538	442	426
ENSMUSG00000009633	G0s2	80	105	64	76	94	79
ENSMUSG00000026639	Lamb3	29	36	30	48	39	37
ENSMUSG00000016179	Camk1g	541	741	562	678	799	702
ENSMUSG00000091593	NA	0	0	1	0	2	1
ENSMUSG00000065533	Mir205	0	0	0	0	0	0
ENSMUSG00000026640	Plxna2	5731	7002	5111	6953	7155	6964
ENSMUSG00000092633	Mir3962	5	0	0	4	0	0
ENSMUSG00000084631	Gm23885	0	0	0	0	0	0
ENSMUSG00000016494	Cd34	593	720	570	889	806	762
ENSMUSG00000086469	NA	55	71	63	77	68	60
ENSMUSG00000073474	NA	5573	5247	4732	5735	5271	5736
ENSMUSG00000065412	Mir29b-2	0	0	0	0	0	0
ENSMUSG00000065548	Mir29c	0	0	0	0	0	0
ENSMUSG00000016493	Cd46	337	419	332	433	430	396
ENSMUSG00000016481	Cr1l	454	580	417	586	583	551
ENSMUSG00000026616	Cr2	146	182	159	125	166	153
ENSMUSG00000080633	NA	0	0	0	0	0	0
ENSMUSG00000050530	Fam171a1	1964	2421	1655	2243	2512	2459
ENSMUSG00000026643	Nmt2	3470	4220	3219	4178	3966	4184
ENSMUSG00000075837	Gm22005	19	17	10	15	9	13
ENSMUSG00000049950	Rpp38	105	129	102	127	137	134
ENSMUSG00000026644	Acbd7	6	14	6	8	3	7
ENSMUSG00000026645	Olah	1	3	2	2	0	1
ENSMUSG00000026650	Meig1	33	35	29	60	46	37
ENSMUSG00000026648	Dclre1c	434	469	452	532	500	530
ENSMUSG00000026646	Suv39h2	153	168	151	224	194	197
ENSMUSG00000085043	Gm13184	15	5	12	16	8	11
ENSMUSG00000051396	Hspa14	560	670	546	743	750	674
ENSMUSG00000079615	NA	0	0	0	0	0	0
ENSMUSG00000039496	Cdnf	36	37	34	33	41	45
ENSMUSG00000081278	Gm13186	0	0	0	0	0	0
ENSMUSG00000082580	Gm13182	0	0	0	0	0	0
ENSMUSG00000080703	Gm13183	1	1	0	2	1	0
ENSMUSG00000081070	Gm13181	0	0	1	1	0	0
ENSMUSG00000026655	Fam107b	895	1176	769	1121	1131	1124
ENSMUSG00000085205	Gm13185	24	13	18	19	14	16
ENSMUSG00000085656	Gm13180	0	0	0	1	0	1
ENSMUSG00000086445	Gm13191	0	0	0	0	0	0
ENSMUSG00000026657	Frmd4a	2755	3112	2484	3224	2954	3019
ENSMUSG00000086458	Gm2639	218	205	183	222	188	193
ENSMUSG00000081889	Gm13188	112	90	89	86	86	88
ENSMUSG00000084859	1700080N15Rik	381	343	330	397	317	346
ENSMUSG00000086921	Gm13189	105	125	102	126	86	111
ENSMUSG00000069875	NA	649	629	589	697	604	639
ENSMUSG00000087355	Gm13187	282	269	240	287	237	285
ENSMUSG00000075826	Gm23691	6	3	2	2	9	5
ENSMUSG00000086874	Gm13175	24	32	28	28	12	27
ENSMUSG00000086018	Gm13179	16	12	10	18	13	15
ENSMUSG00000039449	Prpf18	1398	1832	1295	1707	1823	1739
ENSMUSG00000083378	Gm13196	0	3	0	2	0	2
ENSMUSG00000048186	Bend7	125	137	119	160	145	134
ENSMUSG00000083407	Gm13176	0	0	0	0	0	0
ENSMUSG00000026662	Sephs1	627	749	527	816	840	800
ENSMUSG00000092757	NA	1	3	3	8	0	0
ENSMUSG00000026664	Phyh	1615	2154	1591	2066	2473	1983
ENSMUSG00000086670	Gm13194	17	12	18	13	24	20
ENSMUSG00000082795	Gm13193	0	0	3	0	0	2
ENSMUSG00000069188	Gm13192	5	4	5	5	3	6
ENSMUSG00000026668	Ucma	24	35	20	25	37	26
ENSMUSG00000026669	Mcm10	24	42	22	36	31	28
ENSMUSG00000026672	Optn	541	683	494	728	719	712
ENSMUSG00000086430	4930551O13Rik	23	15	17	33	17	27
ENSMUSG00000087583	NA	1	0	0	2	0	0
ENSMUSG00000026676	Ccdc3	33	46	36	60	76	52
ENSMUSG00000081005	Gm13198	10	3	5	11	3	5
ENSMUSG00000084606	Gm23118	0	0	0	0	0	0
ENSMUSG00000080820	Gm13197	0	2	2	0	0	0
ENSMUSG00000039145	Camk1d	4402	5558	4027	5288	5709	5333
ENSMUSG00000082013	Gm13216	14	11	14	13	19	19
ENSMUSG00000039128	Cdc123	1228	1682	1173	1551	1700	1530
[truncated: 35,311 more rows]

## Sheet: DE_CPM1_3samples_n15659
Gene ID	name	MDA5_KO	E861A_MDA5_DKO	FDR	AveExpr	Adar75B_MDA5_KO	Adar82B_MDA5_KO	Adar84B_MDA5_KO	Adar401B_E861A_MDA5_DKO	Adar411B_E861A_MDA5_DKO	Adar413B_E861A_MDA5_DKO	Adar75B_MDA5_KO CPM	Adar82B_MDA5_KO CPM	Adar84B_MDA5_KO CPM	Adar401B_E861A_MDA5_DKO CPM	Adar411B_E861A_MDA5_DKO CPM	Adar413B_E861A_MDA5_DKO CPM
ENSMUSG00000050550	Gm11868	0	-4.26449	5.3917e-74	1.53025	183	194	204	10	10	5	5.073	5.107	5.729	0.348	0.276	0.187
ENSMUSG00000034459	Ifit1	0	2.00296	2.79075e-53	2.58447	76	91	94	286	342	249	2.107	2.396	2.64	9.94	9.449	9.299
ENSMUSG00000079162	Trim43b	0	-5.66922	1.54197e-47	0.401922	85	97	82	2	0	2	2.356	2.554	2.303	0.07	0	0.075
ENSMUSG00000034898	Filip1	0	-0.949015	8.74357e-32	4.28137	959	980	859	367	478	367	26.583	25.801	24.123	12.755	13.207	13.706
ENSMUSG00000074896	Ifit3	0	1.63668	7.61545e-29	2.99872	131	174	120	304	447	354	3.631	4.581	3.37	10.565	12.35	13.22
ENSMUSG00000029561	Oasl2	0	1.74677	1.36334e-27	2.17874	91	69	66	184	257	195	2.523	1.817	1.853	6.395	7.101	7.282
ENSMUSG00000060177	Klk1b22	0	-9.39386	5.10489e-27	0.430686	43	139	93	0	0	0	1.192	3.659	2.612	0	0	0
ENSMUSG00000054072	Iigp1	0	2.12289	2.17136e-26	1.47063	36	45	31	112	165	132	0.998	1.185	0.871	3.893	4.559	4.93
ENSMUSG00000091542	Gm17167	0	1.10245	4.95752e-26	4.04912	402	373	373	708	691	645	11.143	9.82	10.475	24.606	19.092	24.088
ENSMUSG00000032872	Cyb5r4	0	0.665443	1.3942e-25	5.17831	1030	1036	998	1352	1540	1170	28.552	27.275	28.027	46.988	42.548	43.694
ENSMUSG00000070327	Rnf213	0	0.733887	1.54642e-24	5.25543	1080	1081	978	1338	1641	1372	29.938	28.46	27.465	46.502	45.339	51.238
ENSMUSG00000073643	Wdfy1	0	-0.798389	4.10923e-24	4.95573	1478	1396	1428	661	736	661	40.97	36.753	40.102	22.973	20.335	24.685
ENSMUSG00000079362	Gm43302	0	1.67234	1.61403e-22	1.54077	50	49	51	128	149	123	1.386	1.29	1.432	4.449	4.117	4.593
ENSMUSG00000028037	Ifi44	0	2.78748	7.98542e-18	0.733216	20	13	12	57	101	102	0.554	0.342	0.337	1.981	2.791	3.809
ENSMUSG00000028268	Gbp3	0	1.42242	1.40971e-17	2.3963	126	95	90	196	270	230	3.493	2.501	2.527	6.812	7.46	8.589
ENSMUSG00000073418	C4b	0	0.927107	1.47998e-17	4.54179	522	687	549	788	1118	887	14.47	18.087	15.417	27.387	30.889	33.125
ENSMUSG00000033880	Lgals3bp	0	0.968249	1.5605e-16	3.51781	258	307	281	384	559	442	7.152	8.082	7.891	13.346	15.445	16.507
ENSMUSG00000083929	Gm10600	0	1.07041	3.71281e-15	3.19378	237	206	200	411	375	335	6.57	5.423	5.617	14.284	10.361	12.511
ENSMUSG00000090942	F830016B08Rik	0	2.74775	1.11612e-14	-0.0553647	9	8	9	45	44	57	0.249	0.211	0.253	1.564	1.216	2.129
ENSMUSG00000027855	Sycp1	0	-1.11156	2.78489e-14	2.63352	306	289	322	94	143	118	8.482	7.609	9.043	3.267	3.951	4.407
ENSMUSG00000032232	Cgnl1	0	-0.559154	4.25615e-14	5.25627	1764	1682	1538	854	1148	833	48.898	44.282	43.191	29.68	31.718	31.109
ENSMUSG00000078921	Tgtp2	0	2.46368	2.84481e-13	-0.189613	11	12	5	34	56	41	0.305	0.316	0.14	1.182	1.547	1.531
ENSMUSG00000062488	Ifit3b	0	1.25997	3.85496e-13	2.22432	93	112	94	158	237	203	2.578	2.949	2.64	5.491	6.548	7.581
ENSMUSG00000030107	Usp18	0	1.80232	5.50761e-13	0.637273	29	27	18	59	90	68	0.804	0.711	0.505	2.051	2.487	2.539
ENSMUSG00000037921	Ddx60	0	1.68171	6.2384e-13	1.47937	50	49	44	100	133	147	1.386	1.29	1.236	3.475	3.675	5.49
ENSMUSG00000020641	Rsad2	0	1.30712	9.51427e-13	1.51141	53	67	57	111	138	117	1.469	1.764	1.601	3.858	3.813	4.369
ENSMUSG00000046718	Bst2	0	1.68364	3.14247e-12	0.889152	24	34	36	73	91	88	0.665	0.895	1.011	2.537	2.514	3.286
ENSMUSG00000073555	Gm4951	0	2.72514	3.85196e-12	0.11892	12	7	11	34	61	71	0.333	0.184	0.309	1.182	1.685	2.652
ENSMUSG00000030921	Trim30a	0	1.28087	1.0515e-11	2.18706	92	100	96	151	219	212	2.55	2.633	2.696	5.248	6.051	7.917
ENSMUSG00000034422	Parp14	0	0.882257	1.28745e-11	2.93239	211	187	186	273	331	293	5.849	4.923	5.223	9.488	9.145	10.942
ENSMUSG00000074151	Nlrc5	0	1.64644	1.79933e-11	0.596215	32	28	18	63	81	61	0.887	0.737	0.505	2.19	2.238	2.278
ENSMUSG00000047735	Samd9l	0	0.794571	2.2403e-11	3.37251	272	288	265	369	423	397	7.54	7.582	7.442	12.824	11.687	14.826
ENSMUSG00000033355	Rtp4	0	1.53692	2.84926e-11	0.750636	35	25	32	78	84	62	0.97	0.658	0.899	2.711	2.321	2.315
ENSMUSG00000082536	Gm13456	0	-1.15301	4.27247e-11	1.8126	179	177	165	59	90	48	4.962	4.66	4.634	2.051	2.487	1.793
ENSMUSG00000026104	Stat1	0	0.494391	5.80043e-11	4.79037	871	851	791	904	1151	904	24.144	22.404	22.214	31.418	31.801	33.76
ENSMUSG00000028270	Gbp2	0	1.2733	4.61107e-10	1.72201	79	72	58	108	174	141	2.19	1.896	1.629	3.753	4.807	5.266
ENSMUSG00000089940	Gm4117	0	0.976158	4.54857e-09	2.31004	112	124	126	194	199	198	3.105	3.265	3.538	6.742	5.498	7.394
ENSMUSG00000069874	Irgm2	0	1.06734	9.32649e-09	1.95199	87	104	80	127	192	156	2.412	2.738	2.247	4.414	5.305	5.826
ENSMUSG00000086918	4930429F24Rik	0	-1.24051	9.70394e-09	1.14951	113	102	114	34	41	41	3.132	2.685	3.201	1.182	1.133	1.531
ENSMUSG00000065145	Vaultrc5	0	0.498356	1.04275e-08	4.98881	944	1062	879	1048	1436	943	26.168	27.959	24.685	36.423	39.675	35.217
ENSMUSG00000064215	Ifi27	0	0.619668	1.3531e-08	3.48719	306	353	307	375	511	359	8.482	9.293	8.621	13.033	14.118	13.407
ENSMUSG00000035929	H2-Q4	0	1.3322	6.34373e-08	0.704877	40	32	27	65	90	55	1.109	0.842	0.758	2.259	2.487	2.054
ENSMUSG00000032690	Oas2	0	1.69673	7.39372e-08	0.447893	21	17	30	55	58	70	0.582	0.448	0.842	1.912	1.602	2.614
ENSMUSG00000060802	B2m	0	0.523818	1.16275e-07	5.42604	1255	1421	1188	1298	1857	1486	34.789	37.411	33.362	45.111	51.307	55.495
ENSMUSG00000040296	Ddx58	0	0.702267	2.35266e-07	2.8389	190	212	190	257	288	257	5.267	5.581	5.336	8.932	7.957	9.598
ENSMUSG00000035692	Isg15	0	1.26636	3.04615e-07	0.558583	33	33	26	54	78	54	0.915	0.869	0.73	1.877	2.155	2.017
ENSMUSG00000039997	Ifi203	0	1.1792	3.3605e-07	1.456	71	52	58	135	116	91	1.968	1.369	1.629	4.692	3.205	3.398
ENSMUSG00000073879	Gm5859	0	1.19052	3.3605e-07	1.18944	58	40	51	106	98	80	1.608	1.053	1.432	3.684	2.708	2.988
ENSMUSG00000064293	Cntn4	0	0.418713	5.04317e-07	6.0081	2121	2159	1758	2081	2640	2023	58.794	56.84	49.37	72.324	72.94	75.55
ENSMUSG00000025492	Ifitm3	0	0.887327	6.41945e-07	2.44516	125	136	154	168	268	208	3.465	3.58	4.325	5.839	7.405	7.768
ENSMUSG00000061232	H2-K1	0	0.56511	1.11376e-06	3.61124	372	350	355	387	574	380	10.312	9.214	9.969	13.45	15.859	14.191
ENSMUSG00000079363	Gbp4	0	1.21438	1.98258e-06	1.05468	53	43	38	69	96	94	1.469	1.132	1.067	2.398	2.652	3.51
ENSMUSG00000032221	Mns1	0	-0.838994	2.93457e-06	2.04246	191	185	192	71	102	92	5.295	4.871	5.392	2.468	2.818	3.436
ENSMUSG00000035208	Slfn8	0	1.1023	3.57103e-06	1.00663	42	47	48	67	111	70	1.164	1.237	1.348	2.329	3.067	2.614
ENSMUSG00000003545	Fosb	0	-0.499569	1.4899e-05	4.1179	702	721	796	372	549	397	19.459	18.982	22.354	12.929	15.168	14.826
ENSMUSG00000026222	Sp100	0	0.986831	1.60485e-05	2.06535	131	86	87	141	185	175	3.631	2.264	2.443	4.9	5.111	6.535
ENSMUSG00000074634	Tmem267	0	-0.83945	1.60485e-05	2.62072	263	312	282	114	200	93	7.29	8.214	7.919	3.962	5.526	3.473
ENSMUSG00000040253	Gbp7	0	0.73177	1.85129e-05	3.17236	226	252	260	261	407	355	6.265	6.634	7.302	9.071	11.245	13.258
ENSMUSG00000021390	Ogn	0	0.545045	2.02206e-05	3.70103	324	404	426	453	549	408	8.981	10.636	11.963	15.744	15.168	15.237
ENSMUSG00000044285	Gm1821	0	-2.29148	2.07088e-05	2.17336	381	72	346	39	63	37	10.561	1.896	9.717	1.355	1.741	1.382
ENSMUSG00000073411	H2-D1	0	0.369431	2.11831e-05	4.72648	888	826	814	840	1119	782	24.615	21.746	22.859	29.194	30.917	29.204
ENSMUSG00000029298	Gbp9	0	0.797832	4.07747e-05	1.77407	102	90	78	115	157	121	2.827	2.369	2.19	3.997	4.338	4.519
ENSMUSG00000027737	Slc7a11	0	0.363442	4.30862e-05	6.39624	2637	2644	2783	2487	3535	2676	73.098	69.609	78.155	86.435	97.668	99.936
ENSMUSG00000027322	Siglec1	0	1.44824	4.59834e-05	0.00107737	15	21	20	30	50	48	0.416	0.553	0.562	1.043	1.381	1.793
ENSMUSG00000025498	Irf7	0	1.25612	5.76823e-05	1.28165	69	29	56	85	120	103	1.913	0.763	1.573	2.954	3.315	3.847
ENSMUSG00000029661	Col1a2	0	0.418959	8.50691e-05	4.69172	744	892	782	836	984	868	20.624	23.484	21.961	29.055	27.187	32.416
ENSMUSG00000057596	Trim30d	0	0.905846	0.000135188	1.2405	57	52	67	87	97	91	1.58	1.369	1.882	3.024	2.68	3.398
ENSMUSG00000078853	Igtp	0	0.974702	0.000145396	1.42199	70	73	52	78	141	103	1.94	1.922	1.46	2.711	3.896	3.847
ENSMUSG00000072620	Slfn2	0	1.19601	0.000252839	0.302398	29	34	16	47	54	50	0.804	0.895	0.449	1.633	1.492	1.867
ENSMUSG00000032332	Col12a1	0	0.397124	0.000285541	4.15984	598	541	545	566	697	587	16.577	14.243	15.305	19.671	19.257	21.922
ENSMUSG00000026043	Col3a1	0	0.565898	0.00043174	2.84677	226	207	198	219	310	252	6.265	5.45	5.56	7.611	8.565	9.411
ENSMUSG00000056919	Cep162	0	0.310424	0.000599106	4.87573	995	991	881	975	1111	881	27.581	26.09	24.741	33.886	30.696	32.901
ENSMUSG00000049044	Rapgef4	0	0.244886	0.00061402	8.44352	11536	12097	11289	11602	13068	9897	319.778	318.478	317.028	403.223	361.053	369.608
ENSMUSG00000079470	Utp14b	0	0.378116	0.000709229	6.03531	1896	2435	1922	2109	2549	2106	52.557	64.106	53.975	73.297	70.426	78.65
ENSMUSG00000085067	Gm15631	0	0.741136	0.000829144	1.71082	95	100	70	108	151	112	2.633	2.633	1.966	3.753	4.172	4.183
ENSMUSG00000006522	Itih3	0	-0.281787	0.000932246	5.03326	1300	1292	1336	864	1049	791	36.036	34.015	37.519	30.028	28.983	29.54
ENSMUSG00000030092	Cntn6	0	0.318431	0.000934481	5.30205	1352	1310	1180	1349	1437	1201	37.477	34.488	33.138	46.884	39.703	44.852
ENSMUSG00000056144	Trim34a	0	0.936929	0.000979421	0.73153	44	44	33	66	65	62	1.22	1.158	0.927	2.294	1.796	2.315
ENSMUSG00000026678	Rgs5	0	-0.434355	0.00118747	6.1867	3509	2645	3003	1626	2277	1773	97.269	69.635	84.333	56.511	62.911	66.213
ENSMUSG00000001506	Col1a1	0	0.761798	0.00121199	4.25445	452	701	400	730	674	751	12.529	18.455	11.233	25.371	18.622	28.046
ENSMUSG00000029798	Herc6	0	0.413956	0.00133957	3.91984	477	484	454	500	547	518	13.222	12.742	12.75	17.377	15.113	19.345
ENSMUSG00000047419	Cmya5	0	0.350791	0.00180771	4.07558	530	572	517	595	644	486	14.692	15.059	14.519	20.679	17.793	18.15
ENSMUSG00000073647	Gm10557	0	-0.481159	0.00248017	2.63255	259	270	254	147	181	141	7.179	7.108	7.133	5.109	5.001	5.266
ENSMUSG00000029648	Flt1	0	-0.374836	0.00280686	5.82552	2560	2225	2226	1291	2013	1266	70.963	58.578	62.512	44.868	55.617	47.279
ENSMUSG00000056018	Ccdc7b	0	1.39431	0.00319614	0.309484	8	29	35	45	58	55	0.222	0.763	0.983	1.564	1.602	2.054
ENSMUSG00000030683	Sez6l2	0	-0.275129	0.00319614	7.82535	8789	9366	9059	6246	7804	4905	243.631	246.579	254.403	217.077	215.615	183.179
ENSMUSG00000046879	Irgm1	0	0.446703	0.00338293	3.10021	278	265	247	269	344	286	7.706	6.977	6.936	9.349	9.504	10.681
ENSMUSG00000045932	Ifit2	0	0.386695	0.0042125	3.70175	418	425	389	382	561	408	11.587	11.189	10.924	13.276	15.5	15.237
ENSMUSG00000071042	Rasgrp3	0	-0.359998	0.00429385	3.99449	677	603	674	391	509	376	18.766	15.875	18.928	13.589	14.063	14.042
ENSMUSG00000032343	Impg1	0	1.134	0.0049975	-0.257507	17	15	22	29	44	27	0.471	0.395	0.618	1.008	1.216	1.008
ENSMUSG00000061808	Ttr	0	-0.51475	0.00511188	8.23994	13191	12966	12806	5289	9928	7687	365.654	341.356	359.629	183.817	274.299	287.075
ENSMUSG00000031409	Tceal6	0	-0.248315	0.00511188	4.97837	1259	1253	1231	855	1022	760	34.899	32.988	34.57	29.715	28.237	28.383
ENSMUSG00000058587	Tmod3	0	0.281229	0.00518665	4.59213	761	841	778	785	909	721	21.095	22.141	21.848	27.282	25.115	26.926
ENSMUSG00000030249	Abcc9	0	-0.389278	0.00576249	3.38951	423	457	415	242	336	250	11.726	12.031	11.654	8.411	9.283	9.336
ENSMUSG00000060424	Pantr1	0	-0.369745	0.00593968	3.85878	555	652	580	388	471	302	15.385	17.165	16.288	13.485	13.013	11.278
ENSMUSG00000037578	Pkd2l1	0	0.782593	0.0063704	1.09407	53	68	47	70	90	81	1.469	1.79	1.32	2.433	2.487	3.025
ENSMUSG00000040264	Gbp2b	0	0.806003	0.00761332	1.1876	67	53	58	66	122	75	1.857	1.395	1.629	2.294	3.371	2.801
ENSMUSG00000000282	Mnt	0	-0.292898	0.00765947	4.76607	1144	1112	1024	714	936	601	31.712	29.276	28.757	24.815	25.861	22.445
ENSMUSG00000024074	Crim1	0	-0.468417	0.0102431	6.04182	2750	2849	2773	2075	1748	1226	76.23	75.006	77.874	72.116	48.295	45.786
ENSMUSG00000031503	Col4a2	0	-0.26464	0.0103034	5.32934	1726	1585	1492	1023	1344	983	47.845	41.728	41.9	35.554	37.133	36.711
ENSMUSG00000049086	Bmyc	0	-0.559748	0.0105515	2.36165	222	255	187	112	161	105	6.154	6.713	5.251	3.893	4.448	3.921
ENSMUSG00000018470	Kcnab3	0	-0.318248	0.0107316	4.7001	1168	965	1019	689	823	605	32.377	25.406	28.616	23.946	22.739	22.594
ENSMUSG00000028158	Mttp	0	0.37845	0.0115612	3.7255	370	482	405	439	545	385	10.256	12.69	11.374	15.257	15.058	14.378
ENSMUSG00000032418	Me1	0	-0.258434	0.012485	5.50173	1700	1923	1781	1133	1545	1111	47.124	50.627	50.016	39.377	42.687	41.491
ENSMUSG00000048376	F2r	0	-0.469021	0.0132808	2.89194	322	342	274	162	244	163	8.926	9.004	7.695	5.63	6.741	6.087
ENSMUSG00000029135	Fosl2	0	-0.321431	0.0137325	5.89153	2464	2130	2615	1476	1999	1381	68.302	56.077	73.437	51.298	55.23	51.574
ENSMUSG00000003282	Plag1	0	0.365659	0.0137803	3.2716	310	327	283	324	379	288	8.593	8.609	7.947	11.26	10.471	10.755
ENSMUSG00000019772	Vip	0	0.321629	0.0140221	3.81573	431	468	466	475	525	424	11.947	12.321	13.087	16.508	14.505	15.834
ENSMUSG00000038507	Parp12	0	0.399991	0.0142051	3.10132	296	262	248	283	347	260	8.205	6.898	6.965	9.836	9.587	9.71
ENSMUSG00000035126	Wdr78	0	0.27113	0.0142051	4.53101	725	790	774	727	876	704	20.097	20.798	21.736	25.267	24.203	26.291
ENSMUSG00000032193	Ldlr	0	-0.355926	0.0142051	4.51176	1074	928	799	579	724	529	29.771	24.431	22.438	20.123	20.003	19.756
ENSMUSG00000070605	Zfp992	0	0.809528	0.0142051	0.719263	50	40	37	70	65	51	1.386	1.053	1.039	2.433	1.796	1.905
ENSMUSG00000004837	Grap	0	-0.726757	0.0158246	0.907462	85	80	82	32	54	39	2.356	2.106	2.303	1.112	1.492	1.456
ENSMUSG00000021359	Tfap2a	0	-0.667949	0.0184728	1.17947	109	92	94	53	56	46	3.021	2.422	2.64	1.842	1.547	1.718
ENSMUSG00000085069	Gm13111	0	0.372034	0.0185303	3.29922	299	341	297	316	421	281	8.288	8.978	8.341	10.982	11.632	10.494
ENSMUSG00000050103	Agmo	0	-0.450675	0.0188622	2.4976	243	235	228	127	170	135	6.736	6.187	6.403	4.414	4.697	5.042
ENSMUSG00000056536	Pign	0	0.315498	0.0192501	4.48294	728	679	767	715	819	719	20.18	17.876	21.54	24.85	22.628	26.851
ENSMUSG00000021367	Edn1	0	-1.05762	0.0199072	0.378484	68	49	65	12	40	22	1.885	1.29	1.825	0.417	1.105	0.822
ENSMUSG00000078877	Gm14295	0	0.330848	0.0226149	4.00545	503	542	509	460	661	515	13.943	14.269	14.294	15.987	18.263	19.233
ENSMUSG00000018830	Myh11	0	-0.519655	0.0234774	2.832	346	297	269	139	241	156	9.591	7.819	7.554	4.831	6.659	5.826
ENSMUSG00000049502	Dtx3l	0	0.417595	0.0253856	2.86845	237	212	231	223	306	232	6.57	5.581	6.487	7.75	8.454	8.664
ENSMUSG00000028645	Slc2a1	0	-0.321001	0.0265582	5.56374	1926	2052	1780	1114	1751	1036	53.389	54.023	49.988	38.717	48.378	38.69
ENSMUSG00000085235	Gm12576	0	1.10714	0.0273813	-0.197946	9	21	27	31	39	33	0.249	0.553	0.758	1.077	1.078	1.232
ENSMUSG00000090272	Mndal	0	0.860447	0.0280141	0.635895	53	34	30	64	60	53	1.469	0.895	0.842	2.224	1.658	1.979
ENSMUSG00000029307	Dmp1	0	-0.522861	0.0280141	2.62296	245	247	294	120	186	152	6.791	6.503	8.256	4.171	5.139	5.677
ENSMUSG00000030124	Lag3	0	0.636963	0.0285368	1.15539	57	69	61	83	98	63	1.58	1.817	1.713	2.885	2.708	2.353
ENSMUSG00000014846	Tppp3	0	-0.271925	0.0285691	4.50132	891	992	828	592	755	534	24.699	26.116	23.253	20.575	20.86	19.942
ENSMUSG00000006154	Eps8l1	0	0.835894	0.0285691	2.88605	271	126	180	351	264	238	7.512	3.317	5.055	12.199	7.294	8.888
ENSMUSG00000043843	Tmem145	0	-0.287488	0.0306538	4.3527	812	867	774	591	606	479	22.509	22.826	21.736	20.54	16.743	17.888
ENSMUSG00000074449	Gm15319	0	0.740881	0.0311648	0.635203	45	34	44	57	63	52	1.247	0.895	1.236	1.981	1.741	1.942
ENSMUSG00000039728	Slc6a5	0	-0.266986	0.0323062	4.97036	1243	1343	1159	905	932	755	34.456	35.357	32.548	31.453	25.75	28.196
ENSMUSG00000023341	Mx2	0	0.736122	0.0329024	0.85147	59	45	40	70	69	61	1.635	1.185	1.123	2.433	1.906	2.278
ENSMUSG00000085586	Gm11613	0	-0.519096	0.0342159	1.99125	185	170	150	102	115	78	5.128	4.476	4.212	3.545	3.177	2.913
ENSMUSG00000042408	Zmym6	0	0.23773	0.0365833	5.34961	1361	1390	1342	1394	1454	1174	37.727	36.595	37.687	48.448	40.172	43.844
ENSMUSG00000043916	NA	0	0.619971	0.0376913	1.62286	96	68	97	112	121	102	2.661	1.79	2.724	3.893	3.343	3.809
ENSMUSG00000038122	Tbc1d32	0	0.230809	0.0376913	4.95683	1022	1103	1000	984	1144	931	28.33	29.039	28.083	34.199	31.607	34.769
ENSMUSG00000089375	Snord107	0	0.378064	0.0404055	3.21164	277	284	315	318	340	291	7.678	7.477	8.846	11.052	9.394	10.868
ENSMUSG00000061462	Obscn	0	-0.710335	0.04119	2.80722	391	202	346	149	172	157	10.839	5.318	9.717	5.178	4.752	5.863
ENSMUSG00000022672	Prkdc	0	0.196861	0.0419676	6.23806	2489	2656	2556	2419	2793	2161	68.995	69.925	71.78	84.071	77.167	80.704
ENSMUSG00000028631	Kcnq4	0	-0.485926	0.0421421	2.21448	215	185	185	100	144	106	5.96	4.871	5.195	3.475	3.979	3.959
ENSMUSG00000028655	Mfsd2a	0	-0.394451	0.0458467	3.62866	434	565	534	286	423	273	12.03	14.875	14.996	9.94	11.687	10.195
ENSMUSG00000060548	Tnfrsf19	0	0.210176	0.0460543	5.38453	1415	1477	1350	1253	1659	1201	39.224	38.885	37.912	43.548	45.836	44.852
ENSMUSG00000039910	Cited2	0	-0.260094	0.0460543	4.90573	1296	1141	1137	763	1034	710	35.925	30.039	31.93	26.518	28.568	26.515
ENSMUSG00000031480	Thsd1	0	-0.544272	0.049033	1.62516	139	135	119	64	97	65	3.853	3.554	3.342	2.224	2.68	2.427
ENSMUSG00000040488	Ltbp4	0	-0.34639	0.049033	4.77115	1236	1169	943	634	970	616	34.262	30.776	26.482	22.034	26.8	23.005
ENSMUSG00000031548	Sfrp1	0	-0.338788	0.0498369	3.19624	368	400	346	242	279	215	10.201	10.531	9.717	8.411	7.708	8.029
ENSMUSG00000072844	G530011O06Rik	0	0.936496	0.0498369	3.02804	284	234	95	376	297	290	7.872	6.161	2.668	13.068	8.206	10.83
ENSMUSG00000067480	NA	0	0.279613	0.0498369	4.01349	563	543	489	496	658	469	15.606	14.296	13.733	17.238	18.18	17.515
ENSMUSG00000081769	Gm12216	0	0.813825	0.0500021	0.217388	28	29	31	40	43	46	0.776	0.763	0.871	1.39	1.188	1.718
ENSMUSG00000026814	Eng	0	-0.509619	0.0517919	3.10137	418	294	383	175	285	189	11.587	7.74	10.756	6.082	7.874	7.058
ENSMUSG00000092772	NA	0	-0.371024	0.0527634	4.40876	830	1023	771	562	734	416	23.008	26.933	21.652	19.532	20.28	15.536
ENSMUSG00000057836	Xlr3a	0	0.866404	0.0527634	0.414842	33	39	28	48	76	31	0.915	1.027	0.786	1.668	2.1	1.158
ENSMUSG00000074733	Zfp950	0	0.234449	0.0529124	4.85519	925	980	1001	935	1059	859	25.641	25.801	28.111	32.496	29.259	32.08
ENSMUSG00000035783	Acta2	0	-0.466396	0.054401	2.1371	202	177	172	101	135	98	5.599	4.66	4.83	3.51	3.73	3.66
ENSMUSG00000087531	Gm15606	0	0.465557	0.0556098	2.48097	190	158	160	195	200	188	5.267	4.16	4.493	6.777	5.526	7.021
ENSMUSG00000029826	Zc3hav1	0	0.349138	0.0563328	3.33232	304	336	324	323	367	332	8.427	8.846	9.099	11.226	10.14	12.399
ENSMUSG00000051341	Zfp52	0	0.306398	0.0563328	3.51531	369	399	348	387	447	321	10.229	10.504	9.773	13.45	12.35	11.988
ENSMUSG00000057143	Trim12c	0	0.603861	0.0563328	1.69282	85	108	84	89	144	119	2.356	2.843	2.359	3.093	3.979	4.444
ENSMUSG00000071753	C230004F18Rik	0	0.2378	0.056696	6.65625	3242	3244	3639	3273	3624	3047	89.868	85.405	102.194	113.752	100.127	113.792
ENSMUSG00000067928	Zfp760	0	0.246686	0.0573769	4.42305	687	733	724	722	803	602	19.044	19.298	20.332	25.093	22.186	22.482
ENSMUSG00000040860	Crocc	0	-0.210059	0.0597682	5.50847	1872	1810	1662	1211	1488	1161	51.892	47.652	46.674	42.088	41.112	43.358
ENSMUSG00000091744	Gm17732	0	0.742692	0.0598968	0.452604	32	46	30	50	55	46	0.887	1.211	0.842	1.738	1.52	1.718
ENSMUSG00000049624	Slc17a5	0	-0.28409	0.0598968	4.10883	656	738	676	410	586	429	18.184	19.429	18.984	14.249	16.19	16.021
ENSMUSG00000031502	Col4a1	0	-0.236649	0.0598968	5.29733	1704	1520	1432	1027	1322	962	47.235	40.017	40.215	35.693	36.525	35.926
ENSMUSG00000038402	Foxf2	0	-0.737472	0.0601954	0.861407	99	75	66	37	54	30	2.744	1.975	1.853	1.286	1.492	1.12
ENSMUSG00000043943	Naalad2	0	0.495562	0.0610793	2.35083	164	162	133	203	181	154	4.546	4.265	3.735	7.055	5.001	5.751
ENSMUSG00000076617	Ighm	0	0.39369	0.0610793	3.44379	304	380	342	420	410	296	8.427	10.004	9.604	14.597	11.328	11.054
ENSMUSG00000021025	Nfkbia	0	-0.406682	0.0616895	3.8742	536	706	586	345	533	290	14.858	18.587	16.457	11.99	14.726	10.83
ENSMUSG00000041144	Dnah7b	0	0.270634	0.0616895	4.46827	720	768	703	731	771	694	19.958	20.219	19.742	25.406	21.302	25.918
ENSMUSG00000059273	Zc3h4	0	-0.21603	0.0630072	5.72259	2028	2245	1946	1437	1832	1227	56.216	59.104	54.649	49.942	50.616	45.823
ENSMUSG00000036833	Pnpla7	0	0.27235	0.064235	4.25292	587	704	597	637	716	551	16.272	18.534	16.765	22.139	19.782	20.577
ENSMUSG00000073125	Xlr3b	0	0.964662	0.0698551	1.33062	83	74	27	99	136	69	2.301	1.948	0.758	3.441	3.758	2.577
ENSMUSG00000020396	Nefh	0	-0.19067	0.0721349	7.14165	5327	6024	5152	3870	4808	3436	147.664	158.594	144.683	134.5	132.839	128.319
ENSMUSG00000002325	Irf9	0	0.372657	0.0721349	3.32536	363	288	300	349	368	309	10.062	7.582	8.425	12.129	10.167	11.54
ENSMUSG00000066258	Trim12a	0	0.534968	0.0738406	1.96158	132	122	90	124	154	137	3.659	3.212	2.527	4.31	4.255	5.116
ENSMUSG00000060771	Tsga10	0	0.220041	0.074477	5.27148	1216	1344	1342	1248	1409	1135	33.708	35.384	37.687	43.374	38.929	42.387
ENSMUSG00000000093	Tbx2	0	-0.861759	0.0760076	0.140039	60	43	43	28	23	16	1.663	1.132	1.208	0.973	0.635	0.598
ENSMUSG00000028763	Hspg2	0	-0.309437	0.0766591	4.10579	751	726	607	410	599	404	20.818	19.113	17.046	14.249	16.55	15.088
ENSMUSG00000020154	Ptprb	0	-0.316889	0.0775756	5.67312	2129	2272	1804	1115	1810	1264	59.016	59.815	50.661	38.751	50.008	47.205
ENSMUSG00000058754	NA	0	0.578887	0.0777234	1.40201	76	71	80	101	92	89	2.107	1.869	2.247	3.51	2.542	3.324
ENSMUSG00000027274	Mkks	0	0.206699	0.082058	4.92349	981	1080	1021	940	1156	879	27.193	28.433	28.673	32.669	31.939	32.827
ENSMUSG00000002831	Plin4	0	-0.557321	0.0823452	3.40615	311	565	499	278	288	214	8.621	14.875	14.013	9.662	7.957	7.992
ENSMUSG00000074129	Rpl13a	0	0.199203	0.0826942	6.95757	4268	4292	4120	4073	4973	3204	118.309	112.996	115.701	141.556	137.398	119.655
ENSMUSG00000046186	Cd109	0	-0.610255	0.0826942	1.62262	131	152	117	52	106	63	3.631	4.002	3.286	1.807	2.929	2.353
ENSMUSG00000038587	Akap12	0	-0.194743	0.0828223	6.14575	2828	2790	2661	1891	2506	1684	78.392	73.452	74.729	65.721	69.238	62.89
ENSMUSG00000022342	Kcnv1	0	0.197048	0.0830982	6.0482	2153	2386	2212	2036	2446	1974	59.681	62.816	62.119	70.76	67.58	73.72
ENSMUSG00000004894	Hapln2	0	-0.259567	0.0830982	4.18344	679	797	687	478	583	449	18.822	20.983	19.293	16.613	16.108	16.768
ENSMUSG00000000275	Trim25	0	0.328939	0.0831989	3.13719	272	314	264	283	348	262	7.54	8.267	7.414	9.836	9.615	9.785
ENSMUSG00000020241	Col6a2	0	0.319956	0.0844689	3.46853	345	409	321	352	439	331	9.563	10.768	9.015	12.234	12.129	12.361
ENSMUSG00000039148	Sart1	0	-0.186311	0.0855672	5.52399	1792	1858	1713	1272	1558	1118	49.674	48.916	48.106	44.208	43.046	41.752
ENSMUSG00000021098	4930447C04Rik	0	0.323936	0.088447	4.30414	635	680	603	534	804	667	17.602	17.902	16.934	18.559	22.214	24.909
ENSMUSG00000080741	Gm11398	0	0.609574	0.0890774	2.27831	103	181	133	200	173	154	2.855	4.765	3.735	6.951	4.78	5.751
ENSMUSG00000026784	Pdss1	0	0.298332	0.0900693	3.86487	489	470	465	464	512	479	13.555	12.374	13.059	16.126	14.146	17.888
ENSMUSG00000086101	NA	0	0.385708	0.091276	2.51057	191	166	179	187	226	173	5.295	4.37	5.027	6.499	6.244	6.461
ENSMUSG00000026452	Syt2	0	-0.191113	0.0933995	7.43936	6797	7130	6357	5056	5809	4026	188.413	187.712	178.523	175.719	160.496	150.353
ENSMUSG00000026193	Fn1	0	-0.328853	0.0936098	5.90497	2260	2678	2372	1267	2208	1442	62.647	70.504	66.613	44.034	61.004	53.852
ENSMUSG00000023224	Serping1	0	0.4294	0.0937648	2.37338	154	170	156	152	238	154	4.269	4.476	4.381	5.283	6.576	5.751
ENSMUSG00000035621	Midn	0	-0.219587	0.0937648	5.65357	2146	1894	1889	1322	1752	1204	59.487	49.863	53.049	45.946	48.406	44.964
ENSMUSG00000022323	Rida	0	0.331777	0.0956484	5.06628	937	1327	988	997	1382	1044	25.974	34.936	27.746	34.65	38.183	38.989
ENSMUSG00000039899	Fgl2	0	0.46623	0.0956484	2.02579	119	121	130	117	180	132	3.299	3.186	3.651	4.066	4.973	4.93
ENSMUSG00000068615	Gjd2	0	-0.344842	0.0956484	2.80054	295	282	269	172	216	169	8.177	7.424	7.554	5.978	5.968	6.311
ENSMUSG00000039095	En2	0	-0.293531	0.0956484	4.06898	730	645	641	488	488	395	20.236	16.981	18.001	16.96	13.483	14.751
ENSMUSG00000048960	Prex2	0	0.262043	0.096286	7.63711	5806	7800	6255	6125	8067	5769	160.942	205.351	175.658	212.872	222.882	215.446
ENSMUSG00000032125	Robo4	0	-0.537755	0.096286	1.68642	148	136	126	62	111	65	4.103	3.58	3.538	2.155	3.067	2.427
ENSMUSG00000063297	Luzp2	0	0.181534	0.0977225	6.2147	2422	2681	2521	2309	2868	2068	67.138	70.583	70.797	80.248	79.239	77.23
ENSMUSG00000024079	Eif2ak2	0	0.357447	0.0977225	3.34301	321	369	281	295	418	327	8.898	9.715	7.891	10.253	11.549	12.212
ENSMUSG00000039531	Zufsp	0	0.261296	0.0977225	4.29456	669	650	629	610	700	632	18.545	17.113	17.664	21.2	19.34	23.602
ENSMUSG00000036777	Anln	0	-0.251833	0.0978856	5.56196	1715	1862	2038	1159	1595	1200	47.54	49.021	57.233	40.281	44.068	44.815
ENSMUSG00000018921	Pelp1	0	-0.208138	0.0990333	4.59187	964	940	922	642	813	594	26.722	24.747	25.892	22.312	22.462	22.183
ENSMUSG00000073274	Gm14636	0	0.290657	0.0990333	4.06288	579	498	562	555	599	516	16.05	13.111	15.783	19.289	16.55	19.27
ENSMUSG00000020288	Ahsa2	0	0.2286	0.0995191	5.01578	1111	1061	1086	1122	1197	874	30.797	27.933	30.498	38.995	33.072	32.64
ENSMUSG00000030824	Nucb1	0	-0.197054	0.101469	5.43155	1603	1813	1631	1182	1439	1063	44.435	47.731	45.803	41.08	39.758	39.698
ENSMUSG00000002833	Hdgfrp2	0	-0.229073	0.102683	5.38343	1683	1768	1486	1140	1465	937	46.653	46.546	41.731	39.62	40.476	34.993
ENSMUSG00000025128	Bhlhe22	0	-0.210695	0.102698	5.08099	1254	1360	1359	875	1175	831	34.761	35.805	38.165	30.41	32.464	31.034
ENSMUSG00000001151	Pcnt	0	-0.187519	0.104105	5.67692	2089	1986	1887	1424	1664	1286	57.907	52.286	52.992	49.491	45.974	48.026
ENSMUSG00000019929	Dcn	0	0.305358	0.10639	4.10074	535	630	514	483	727	530	14.83	16.586	14.435	16.786	20.086	19.793
ENSMUSG00000035933	Cog5	0	0.182472	0.109902	5.21811	1270	1282	1262	1172	1381	1065	35.204	33.751	35.441	40.732	38.155	39.773
ENSMUSG00000032218	Ccnb2	0	0.732891	0.112093	0.0502808	29	25	27	38	45	30	0.804	0.658	0.758	1.321	1.243	1.12
ENSMUSG00000051705	Senp8	0	0.296525	0.114032	3.60987	366	414	415	361	486	381	10.146	10.899	11.654	12.546	13.428	14.229
ENSMUSG00000050856	Atp5k	0	-0.195828	0.114032	5.52009	1774	1877	1716	1195	1624	1116	49.175	49.416	48.19	41.532	44.869	41.678
ENSMUSG00000032349	Elovl5	0	-0.191936	0.114329	6.32634	3003	3335	3038	2064	2815	2008	83.243	87.801	85.316	71.734	77.775	74.99
ENSMUSG00000042644	Itpr3	0	-0.341515	0.116097	2.88704	321	289	288	200	227	166	8.898	7.609	8.088	6.951	6.272	6.199
ENSMUSG00000028883	Sema3a	0	0.237652	0.116469	5.19126	1350	1117	1199	1128	1385	1099	37.422	29.407	33.671	39.203	38.266	41.043
ENSMUSG00000048707	Tprn	0	-0.233761	0.116472	4.1995	747	745	679	502	622	424	20.707	19.614	19.068	17.447	17.185	15.834
ENSMUSG00000033170	Card10	0	-0.416964	0.11744	2.10003	182	184	164	108	138	87	5.045	4.844	4.606	3.753	3.813	3.249
ENSMUSG00000086836	Gm13748	0	0.655415	0.117999	0.427345	41	39	30	49	54	42	1.137	1.027	0.842	1.703	1.492	1.569
ENSMUSG00000060924	Csmd1	0	0.174359	0.121135	7.49948	6483	6101	6038	5873	6538	5124	179.709	160.621	169.564	204.114	180.637	191.358
ENSMUSG00000025880	Smad7	0	-0.192447	0.122175	5.15718	1435	1416	1315	936	1234	886	39.778	37.279	36.929	32.53	34.094	33.088
ENSMUSG00000031170	Slc38a5	0	-0.754554	0.123448	0.202321	56	40	53	21	32	21	1.552	1.053	1.488	0.73	0.884	0.784
ENSMUSG00000028573	Fggy	0	0.319339	0.127926	3.19641	267	331	291	307	358	263	7.401	8.714	8.172	10.67	9.891	9.822
ENSMUSG00000013736	Trnt1	0	0.211989	0.128249	4.86317	905	1025	1019	926	1104	828	25.087	26.985	28.616	32.183	30.502	30.922
ENSMUSG00000035649	Zcchc7	0	0.199355	0.128289	6.51613	3234	2944	3145	2887	3272	2756	89.646	77.507	88.321	100.337	90.402	102.924
ENSMUSG00000074060	Fbxw15	0	-0.809982	0.128294	0.703963	81	47	89	28	44	32	2.245	1.237	2.499	0.973	1.216	1.195
ENSMUSG00000086708	Gm15577	0	0.41186	0.130512	3.64852	428	349	395	490	399	399	11.864	9.188	11.093	17.03	11.024	14.901
ENSMUSG00000084180	Gm15237	0	0.584105	0.130512	0.988945	55	56	58	77	69	65	1.525	1.474	1.629	2.676	1.906	2.427
ENSMUSG00000089857	Zfp882	0	0.2584	0.133261	3.95265	496	570	475	466	612	464	13.749	15.006	13.339	16.196	16.909	17.328
ENSMUSG00000063952	Brpf3	0	-0.228198	0.133261	4.96982	1312	1124	1258	856	1019	765	36.369	29.592	35.328	29.75	28.154	28.569
ENSMUSG00000031004	Mki67	0	0.365072	0.133261	2.59317	202	191	179	200	221	193	5.599	5.028	5.027	6.951	6.106	7.208
ENSMUSG00000038264	Sema7a	0	-0.183577	0.133261	6.69682	4039	4284	3772	2785	3709	2462	111.961	112.785	105.929	96.792	102.475	91.945
ENSMUSG00000069516	Lyz2	0	0.475497	0.133261	2.47744	136	211	159	187	207	190	3.77	5.555	4.465	6.499	5.719	7.096
ENSMUSG00000031596	Slc7a2	0	-0.242823	0.133261	5.23017	1496	1382	1569	905	1295	955	41.469	36.384	44.062	31.453	35.779	35.665
ENSMUSG00000073609	D2hgdh	0	0.366939	0.133388	2.98082	235	230	284	275	296	236	6.514	6.055	7.976	9.558	8.178	8.814
ENSMUSG00000008686	NA	0	0.249113	0.134518	4.05753	552	549	559	568	597	481	15.301	14.454	15.698	19.741	16.494	17.963
ENSMUSG00000068267	Cenpb	0	-0.191995	0.135779	6.1846	2997	2878	2624	1912	2563	1773	83.077	75.769	73.689	66.451	70.813	66.213
ENSMUSG00000030605	Mfge8	0	-0.241368	0.136424	5.53087	1709	1773	1996	1287	1584	1030	47.373	46.678	56.053	44.729	43.764	38.466
ENSMUSG00000002324	Rec8	0	0.438248	0.136723	2.44917	176	137	189	186	208	174	4.879	3.607	5.308	6.464	5.747	6.498
ENSMUSG00000033577	Myo6	0	0.161945	0.139503	7.56702	6463	6936	6221	5661	7330	5394	179.154	182.604	174.704	196.746	202.519	201.441
ENSMUSG00000005089	Slc1a2	0	0.19734	0.142465	11.9328	126177	140139	132886	119444	154601	110051	3497.63	3689.45	3731.82	4151.23	4271.44	4109.9
ENSMUSG00000000184	Ccnd2	0	0.187915	0.142731	6.09394	2255	2411	2330	2149	2747	1807	62.509	63.474	65.433	74.688	75.896	67.483
ENSMUSG00000014198	Zfp385c	0	-0.4146	0.144726	2.13969	200	176	168	115	136	91	5.544	4.634	4.718	3.997	3.758	3.398
ENSMUSG00000062785	Kcnc3	0	-0.204371	0.145479	7.64235	7921	8214	7316	5876	6809	4419	219.57	216.25	205.454	204.218	188.125	165.03
ENSMUSG00000005672	Kit	0	-0.190945	0.146165	5.74279	2178	2042	2031	1449	1897	1259	60.374	53.76	57.036	50.359	52.412	47.018
ENSMUSG00000087380	2210408F21Rik	0	0.261696	0.146165	3.62766	399	415	411	381	461	384	11.06	10.926	11.542	13.242	12.737	14.341
ENSMUSG00000022829	Stxbp5l	0	0.165692	0.146165	7.66777	6949	6977	7064	6612	7334	5708	192.626	183.684	198.377	229.798	202.63	213.168
ENSMUSG00000030122	Ptms	0	-0.216107	0.146165	7.35665	6760	6726	5829	4467	5923	3639	187.387	177.076	163.695	155.249	163.646	135.9
ENSMUSG00000059173	Pde1a	0	0.159051	0.148703	7.02022	4446	4597	4390	4092	4647	3763	123.243	121.025	123.284	142.216	128.391	140.531
ENSMUSG00000033191	Tie1	0	-0.503221	0.15348	2.28225	223	233	162	92	161	113	6.182	6.134	4.549	3.197	4.448	4.22
ENSMUSG00000001435	Col18a1	0	-0.24734	0.155859	3.98188	668	599	604	442	499	377	18.517	15.77	16.962	15.362	13.787	14.079
ENSMUSG00000002504	Slc9a3r2	0	-0.2679	0.156846	4.37601	896	823	763	571	731	435	24.837	21.667	21.427	19.845	20.197	16.245
ENSMUSG00000045776	Lrtm1	0	0.277581	0.157338	4.21157	662	595	571	642	632	566	18.351	15.665	16.035	22.312	17.461	21.138
ENSMUSG00000006021	Kptn	0	-0.30821	0.158433	3.34497	389	444	390	286	287	249	10.783	11.689	10.952	9.94	7.929	9.299
ENSMUSG00000087115	Pcsk2os2	0	0.394056	0.158433	3.09221	290	248	263	324	280	268	8.039	6.529	7.386	11.26	7.736	10.009
ENSMUSG00000029394	Cdk2ap1	0	-0.241211	0.159763	3.64998	501	503	479	339	409	302	13.888	13.243	13.452	11.782	11.3	11.278
ENSMUSG00000016496	Cd274	0	0.633097	0.159763	1.18096	52	86	53	67	109	73	1.441	2.264	1.488	2.329	3.012	2.726
ENSMUSG00000021904	Sema3g	0	-0.662032	0.159763	1.8762	198	158	129	60	139	63	5.489	4.16	3.623	2.085	3.84	2.353
ENSMUSG00000068457	Uty	0	0.190628	0.160119	5.94221	2108	2056	2118	1871	2225	1878	58.434	54.128	59.48	65.026	61.474	70.135
ENSMUSG00000000263	Glra1	0	-0.223687	0.160119	4.07817	641	697	648	464	537	420	17.769	18.35	18.198	16.126	14.837	15.685
ENSMUSG00000046280	She	0	-0.52703	0.160275	1.97042	189	180	131	80	137	76	5.239	4.739	3.679	2.78	3.785	2.838
ENSMUSG00000030882	Dnhd1	0	0.290522	0.16142	3.53185	403	370	360	377	409	367	11.171	9.741	10.11	13.102	11.3	13.706
ENSMUSG00000086084	NA	0	0.234956	0.164385	3.88419	510	515	457	449	580	431	14.137	13.558	12.834	15.605	16.025	16.096
ENSMUSG00000078582	NA	0	0.448601	0.172861	2.11995	139	132	126	161	143	145	3.853	3.475	3.538	5.595	3.951	5.415
ENSMUSG00000007908	Hmgcll1	0	0.230393	0.172861	4.4977	741	736	792	745	798	675	20.541	19.377	22.242	25.892	22.048	25.208
ENSMUSG00000059078	NA	0	-0.475905	0.172861	1.72708	158	140	116	86	96	67	4.38	3.686	3.258	2.989	2.652	2.502
ENSMUSG00000040462	Os9	0	-0.182309	0.172861	6.2401	2947	3086	2774	2086	2685	1756	81.691	81.245	77.902	72.498	74.183	65.579
ENSMUSG00000044550	Tceal3	0	-0.172071	0.17409	5.79166	2189	2262	1978	1514	1871	1389	60.679	59.552	55.548	52.618	51.694	51.873
ENSMUSG00000090877	Hspa1b	0	0.864229	0.174133	2.97467	191	156	258	467	327	138	5.295	4.107	7.245	16.23	9.035	5.154
ENSMUSG00000078114	NA	0	0.471436	0.17476	1.44609	86	75	84	98	104	82	2.384	1.975	2.359	3.406	2.873	3.062
ENSMUSG00000078902	Gm14443	0	0.223238	0.17476	4.27007	687	649	608	617	701	575	19.044	17.086	17.074	21.444	19.368	21.474
ENSMUSG00000002910	Arrdc2	0	-0.479267	0.175583	2.91725	232	407	318	179	232	164	6.431	10.715	8.93	6.221	6.41	6.125
ENSMUSG00000071341	Egr4	0	-0.249956	0.176447	4.19016	790	669	706	462	613	451	21.899	17.613	19.827	16.057	16.936	16.843
ENSMUSG00000026278	Bok	0	-0.25544	0.17904	3.90294	583	626	571	400	533	322	16.161	16.481	16.035	13.902	14.726	12.025
ENSMUSG00000078694	NA	0	-0.526827	0.17904	1.41213	126	114	95	65	63	65	3.493	3.001	2.668	2.259	1.741	2.427
ENSMUSG00000062376	Borcs7	0	-0.270803	0.17904	3.8627	630	591	517	353	505	351	17.464	15.559	14.519	12.268	13.953	13.108
ENSMUSG00000053475	Tnfaip6	0	-0.298731	0.181114	3.43452	452	440	409	247	383	259	12.529	11.584	11.486	8.584	10.582	9.672
ENSMUSG00000061086	Myl4	0	0.428195	0.181395	2.37215	147	198	135	183	214	144	4.075	5.213	3.791	6.36	5.913	5.378
ENSMUSG00000070345	Hsf5	0	0.587007	0.181677	0.911616	58	57	45	76	65	59	1.608	1.501	1.264	2.641	1.796	2.203
ENSMUSG00000019970	Sgk1	0	-0.580387	0.186855	6.53114	2438	5123	4583	2089	3213	1626	67.581	134.873	128.704	72.602	88.771	60.724
ENSMUSG00000026315	Serpinb8	0	0.328135	0.186855	2.78413	201	231	232	212	277	209	5.572	6.082	6.515	7.368	7.653	7.805
ENSMUSG00000048550	Thnsl1	0	0.184189	0.186855	5.00571	1039	1155	1096	1026	1193	906	28.801	30.408	30.779	35.658	32.961	33.835
ENSMUSG00000025473	Adam8	0	0.473328	0.187874	1.49258	84	75	94	101	110	83	2.328	1.975	2.64	3.51	3.039	3.1
ENSMUSG00000018217	Pmp22	0	-0.24364	0.187874	3.975	654	627	582	390	552	379	18.129	16.507	16.344	13.554	15.251	14.154
ENSMUSG00000062044	Lmtk3	0	-0.146386	0.187874	7.05483	5229	5150	4924	3782	4492	3299	144.948	135.584	138.28	131.442	124.109	123.203
ENSMUSG00000028497	Hacd4	0	0.244925	0.187874	3.82569	488	483	444	461	504	432	13.527	12.716	12.469	16.022	13.925	16.133
ENSMUSG00000030022	Adamts9	0	-0.30709	0.187874	3.10339	377	323	333	224	266	208	10.45	8.504	9.352	7.785	7.349	7.768
ENSMUSG00000052748	Swt1	0	0.272463	0.187874	5.04356	1108	1050	1106	1194	1075	996	30.714	27.643	31.06	41.497	29.701	37.196
ENSMUSG00000031785	Adgrg1	0	-0.195359	0.187874	5.4337	1715	1588	1744	1160	1498	1044	47.54	41.807	48.977	40.315	41.388	38.989
ENSMUSG00000086502	B130055M24Rik	0	0.33611	0.188303	2.86318	246	231	222	265	262	209	6.819	6.082	6.234	9.21	7.239	7.805
ENSMUSG00000033427	Upb1	0	0.703476	0.189359	0.0304803	29	28	24	30	50	31	0.804	0.737	0.674	1.043	1.381	1.158
ENSMUSG00000055148	Klf2	0	-0.38488	0.189359	2.69091	283	287	224	139	204	165	7.845	7.556	6.291	4.831	5.636	6.162
ENSMUSG00000027803	Wwtr1	0	0.20569	0.19055	4.54404	782	834	756	701	951	645	21.677	21.957	21.231	24.363	26.275	24.088
ENSMUSG00000028927	Padi2	0	-0.216702	0.190749	4.42842	870	793	865	572	728	524	24.116	20.877	24.292	19.88	20.114	19.569
ENSMUSG00000090160	4930480K15Rik	0	0.298973	0.191711	4.59819	865	712	794	884	810	726	23.978	18.745	22.298	30.723	22.379	27.113
ENSMUSG00000047844	Bex4	0	-0.300552	0.192763	3.1935	388	381	332	234	316	201	10.755	10.031	9.324	8.133	8.731	7.506
ENSMUSG00000027350	Chgb	0	-0.173671	0.192763	8.30947	12305	13142	11432	8967	11141	7374	341.095	345.99	321.043	311.645	307.813	275.385
ENSMUSG00000002948	Map2k7	0	-0.169109	0.192763	5.75976	2171	2058	2050	1491	1882	1313	60.18	54.181	57.57	51.819	51.997	49.035
ENSMUSG00000024042	Sik1	0	-0.275423	0.192763	4.68034	1103	904	1060	603	902	628	30.575	23.8	29.768	20.957	24.921	23.453
ENSMUSG00000026034	Clk1	0	0.178917	0.192763	7.06044	4793	4392	4521	4299	4684	3930	132.862	115.628	126.963	149.41	129.413	146.768
ENSMUSG00000062960	Kdr	0	-0.324236	0.192763	3.15514	401	322	354	217	290	214	11.116	8.477	9.941	7.542	8.012	7.992
ENSMUSG00000025326	Ube3a	0	0.163448	0.192763	8.51335	12515	12388	12846	10946	13485	10859	346.916	326.139	360.753	380.424	372.575	405.534
ENSMUSG00000090698	Apold1	0	-0.509742	0.192971	2.87703	318	228	387	170	191	184	8.815	6.003	10.868	5.908	5.277	6.872
ENSMUSG00000000126	Wnt9a	0	-0.343626	0.193812	2.68205	283	249	246	179	187	146	7.845	6.555	6.908	6.221	5.167	5.452
ENSMUSG00000040170	Fmo2	0	0.613453	0.193812	1.06974	49	81	48	74	97	58	1.358	2.132	1.348	2.572	2.68	2.166
ENSMUSG00000089788	NA	0	0.271047	0.194599	4.18127	644	549	600	612	624	562	17.852	14.454	16.85	21.27	17.24	20.988
ENSMUSG00000052726	Kcnt2	0	0.168318	0.194599	5.93443	1996	2186	2122	1889	2275	1757	55.329	57.551	59.592	65.651	62.856	65.616
ENSMUSG00000020143	Dock2	0	0.336187	0.194599	2.52149	192	173	186	185	232	166	5.322	4.555	5.223	6.43	6.41	6.199
ENSMUSG00000028957	Per3	0	0.185776	0.200029	5.73101	1933	1779	1726	1731	1894	1531	53.583	46.836	48.471	60.16	52.329	57.176
ENSMUSG00000001946	Esam	0	-0.354581	0.200296	2.8911	316	324	267	185	264	149	8.76	8.53	7.498	6.43	7.294	5.564
ENSMUSG00000040033	Stat2	0	0.241736	0.20048	4.60689	846	806	788	878	851	675	23.451	21.22	22.129	30.515	23.512	25.208
ENSMUSG00000032409	Atr	0	0.177964	0.20048	5.16439	1265	1237	1178	1146	1288	1039	35.066	32.567	33.082	39.829	35.586	38.802
ENSMUSG00000044937	Ttc41	0	0.499355	0.20048	1.23942	67	71	71	86	82	78	1.857	1.869	1.994	2.989	2.266	2.913
ENSMUSG00000031842	Pde4c	0	-0.615041	0.204245	0.354253	52	57	52	32	36	20	1.441	1.501	1.46	1.112	0.995	0.747
ENSMUSG00000032253	Phip	0	0.157885	0.206105	7.70676	7098	7023	7498	6562	7638	5952	196.757	184.895	210.565	228.06	211.029	222.28
ENSMUSG00000032596	Uba7	0	0.599299	0.206255	0.900966	52	59	47	52	72	75	1.441	1.553	1.32	1.807	1.989	2.801
ENSMUSG00000089517	Gm24899	0	0.441155	0.207006	2.64547	236	168	172	237	216	196	6.542	4.423	4.83	8.237	5.968	7.32
ENSMUSG00000061353	Cxcl12	0	-0.368338	0.207006	5.0686	1692	1338	1112	739	1230	747	46.902	35.226	31.228	25.684	33.983	27.897
ENSMUSG00000086964	Gm15948	0	0.465488	0.207006	1.75459	90	106	109	126	115	109	2.495	2.791	3.061	4.379	3.177	4.071
ENSMUSG00000027712	Anxa5	0	-0.190611	0.207006	5.18695	1414	1432	1403	907	1287	930	39.196	37.7	39.4	31.522	35.558	34.731
ENSMUSG00000069272	Hist1h2ae	0	0.630684	0.207345	0.446245	37	45	31	53	60	34	1.026	1.185	0.871	1.842	1.658	1.27
ENSMUSG00000024338	Psmb8	0	0.694635	0.207345	0.0464096	33	29	20	35	41	35	0.915	0.763	0.562	1.216	1.133	1.307
ENSMUSG00000044337	Ackr3	0	-0.323797	0.207364	2.56729	238	244	233	145	198	136	6.597	6.424	6.543	5.039	5.471	5.079
ENSMUSG00000030880	Polr3e	0	-0.243757	0.207364	4.81176	1028	1306	1001	736	934	686	28.496	34.383	28.111	25.579	25.805	25.619
ENSMUSG00000030096	Slc6a6	0	-0.206169	0.207364	6.55462	4095	3396	3534	2440	3274	2314	113.513	89.407	99.245	84.801	90.457	86.417
ENSMUSG00000026109	Tmeff2	0	0.158374	0.208415	6.20688	2655	2581	2412	2279	2833	2040	73.597	67.95	67.736	79.206	78.272	76.185
ENSMUSG00000089281	Scarna6	0	0.262421	0.208415	4.57179	732	885	752	735	1048	617	20.291	23.299	21.118	25.545	28.955	23.042
ENSMUSG00000064179	Tnnt1	0	0.605603	0.208415	1.95412	153	74	105	123	186	118	4.241	1.948	2.949	4.275	5.139	4.407
ENSMUSG00000039568	Ubald1	0	-0.17075	0.208415	5.45519	1757	1700	1630	1220	1519	1052	48.704	44.756	45.775	42.401	41.968	39.287
ENSMUSG00000022614	Lmf2	0	-0.282426	0.208415	3.0192	326	324	318	215	267	185	9.037	8.53	8.93	7.472	7.377	6.909
ENSMUSG00000048920	Fkrp	0	-0.194809	0.208415	4.56723	899	992	877	662	796	567	24.92	26.116	24.629	23.008	21.993	21.175
ENSMUSG00000038233	Fam198a	0	0.34089	0.208415	2.71751	195	245	192	212	272	187	5.405	6.45	5.392	7.368	7.515	6.984
ENSMUSG00000040370	Lyrm5	0	0.23874	0.209738	4.03724	530	608	508	487	636	500	14.692	16.007	14.266	16.925	17.572	18.673
ENSMUSG00000018476	Kdm6b	0	-0.221924	0.209738	5.2903	1698	1389	1520	1107	1286	918	47.069	36.568	42.686	38.473	35.531	34.283
ENSMUSG00000056749	Nfil3	0	-0.314023	0.21248	3.2535	401	367	382	288	286	200	11.116	9.662	10.728	10.009	7.902	7.469
ENSMUSG00000039713	Plekhg5	0	-0.219194	0.21248	5.13943	1511	1416	1226	989	1211	796	41.885	37.279	34.43	34.372	33.459	29.727
ENSMUSG00000047193	Dync2h1	0	0.147092	0.21637	7.20256	4987	5190	5131	4469	5395	4288	138.24	136.637	144.093	155.318	149.057	160.137
ENSMUSG00000073664	Nbeal1	0	0.1629	0.216821	7.12059	4658	4801	4915	4274	4977	4155	129.12	126.396	138.027	148.541	137.509	155.17
ENSMUSG00000026826	Nr4a2	0	-0.189865	0.217756	5.25419	1582	1410	1454	1031	1229	994	43.853	37.121	40.832	35.832	33.956	37.121
ENSMUSG00000025608	Podxl	0	-0.298379	0.217935	4.51892	946	1033	791	523	854	525	26.223	27.196	22.214	18.177	23.595	19.606
ENSMUSG00000016559	H3f3b	0	-0.149065	0.219832	6.91102	4782	4713	4371	3200	4176	3097	132.557	124.079	122.75	111.215	115.378	115.659
ENSMUSG00000077596	NA	0	0.542772	0.222246	0.731294	46	46	51	59	61	54	1.275	1.211	1.432	2.051	1.685	2.017
ENSMUSG00000049649	Gpr3	0	-0.354368	0.22304	2.42106	225	217	210	132	186	111	6.237	5.713	5.897	4.588	5.139	4.145
ENSMUSG00000022565	Plec	0	-0.160622	0.223107	8.27279	12414	12375	11005	8259	10989	7644	344.116	325.797	309.052	287.038	303.613	285.469
ENSMUSG00000062931	Zfp938	0	0.199495	0.223107	4.5967	849	858	755	760	875	722	23.534	22.589	21.203	26.414	24.175	26.963
ENSMUSG00000057530	Ece1	0	-0.199582	0.224539	5.93093	2588	2323	2231	1773	2056	1390	71.739	61.158	62.653	61.62	56.805	51.91
ENSMUSG00000032135	Mcam	0	-0.267511	0.225149	3.70498	567	522	467	358	446	282	15.717	13.743	13.115	12.442	12.322	10.531
ENSMUSG00000031980	Agt	0	-0.257179	0.226763	4.90257	1161	1100	1297	697	1066	744	32.183	28.96	36.423	24.224	29.452	27.785
ENSMUSG00000032548	Slco2a1	0	-0.455913	0.226763	1.44668	122	118	97	65	76	64	3.382	3.107	2.724	2.259	2.1	2.39
ENSMUSG00000020788	Atp2a3	0	-0.31837	0.226763	4.69092	1111	1083	945	693	970	477	30.797	28.512	26.538	24.085	26.8	17.814
ENSMUSG00000057615	Ldoc1	0	-0.610686	0.226763	0.222825	51	48	47	24	34	22	1.414	1.264	1.32	0.834	0.939	0.822
ENSMUSG00000021927	Gm5803	0	0.68567	0.226763	0.385337	35	25	45	52	47	42	0.97	0.658	1.264	1.807	1.299	1.569
ENSMUSG00000017491	Rarb	0	0.211317	0.227245	4.23078	612	634	653	608	677	550	16.965	16.691	18.338	21.131	18.705	20.54
ENSMUSG00000066438	Plekhd1	0	-0.237136	0.227245	3.79696	593	532	516	385	456	325	16.438	14.006	14.491	13.381	12.599	12.137
ENSMUSG00000022054	Nefm	0	-0.197292	0.229796	8.20998	11233	12865	10602	7823	10808	6880	311.379	338.697	297.735	271.885	298.612	256.937
ENSMUSG00000028842	Ago3	0	0.144514	0.229832	7.35045	5487	5754	5736	5114	5959	4605	152.1	151.486	161.083	177.735	164.64	171.976
ENSMUSG00000082542	Gm13311	0	0.560857	0.229832	0.661015	42	50	43	53	57	56	1.164	1.316	1.208	1.842	1.575	2.091
ENSMUSG00000036256	Igfbp7	0	-0.391192	0.230342	2.44945	232	228	213	124	203	107	6.431	6.003	5.982	4.31	5.609	3.996
ENSMUSG00000008435	Rdh13	0	-0.309335	0.230342	4.37927	687	991	842	543	722	448	19.044	26.09	23.646	18.872	19.948	16.731
ENSMUSG00000034194	R3hcc1	0	-0.238758	0.235837	3.96666	611	655	585	415	561	344	16.937	17.244	16.428	14.423	15.5	12.847
ENSMUSG00000026224	4933407L21Rik	0	0.543354	0.237094	0.551188	41	40	45	49	62	43	1.137	1.053	1.264	1.703	1.713	1.606
ENSMUSG00000026616	Cr2	0	0.395716	0.239844	2.24756	125	166	153	146	182	159	3.465	4.37	4.297	5.074	5.028	5.938
ENSMUSG00000056073	Grik2	0	0.158227	0.240258	7.3148	5432	5417	5626	5207	5709	4433	150.575	142.614	157.994	180.967	157.733	165.552
ENSMUSG00000018920	Cxcl16	0	0.53553	0.241382	0.66639	44	46	47	58	59	49	1.22	1.211	1.32	2.016	1.63	1.83
ENSMUSG00000050812	AI314180	0	0.138201	0.24921	7.78252	7757	7624	7579	6826	7981	6287	215.024	200.717	212.84	237.235	220.506	234.791
ENSMUSG00000074892	B3galt5	0	-0.175458	0.24984	5.68022	1834	2108	2013	1391	1777	1255	50.838	55.497	56.531	48.344	49.096	46.869
ENSMUSG00000015468	Notch4	0	-0.402148	0.250642	2.35094	216	235	179	107	179	115	5.988	6.187	5.027	3.719	4.946	4.295
ENSMUSG00000000530	Acvrl1	0	-0.394361	0.251071	2.75537	294	314	227	149	244	143	8.15	8.267	6.375	5.178	6.741	5.34
ENSMUSG00000021706	Zfyve16	0	0.170691	0.251071	5.41165	1499	1447	1434	1366	1518	1228	41.552	38.095	40.271	47.475	41.941	45.86
ENSMUSG00000020893	Per1	0	-0.210778	0.251071	6.32524	3513	2867	3037	2190	2796	1861	97.38	75.48	85.288	76.113	77.25	69.5
ENSMUSG00000032235	Ice2	0	0.198756	0.252298	4.24716	637	649	644	591	691	567	17.658	17.086	18.085	20.54	19.092	21.175
ENSMUSG00000085334	Gm12940	0	0.29841	0.252465	4.43303	740	623	750	774	709	670	20.513	16.402	21.062	26.9	19.589	25.021
ENSMUSG00000031534	Smim19	0	-0.229916	0.253692	3.55729	464	475	447	308	397	285	12.862	12.505	12.553	10.704	10.969	10.643
ENSMUSG00000022906	Parp9	0	0.411984	0.253963	2.16604	158	117	141	145	165	151	4.38	3.08	3.96	5.039	4.559	5.639
ENSMUSG00000057577	Gm10025	0	0.531665	0.25706	1.60317	110	77	80	102	102	115	3.049	2.027	2.247	3.545	2.818	4.295
ENSMUSG00000085266	NA	0	0.513562	0.25706	0.864458	50	58	52	55	84	53	1.386	1.527	1.46	1.912	2.321	1.979
ENSMUSG00000034936	Arl4d	0	-0.308276	0.25706	3.46996	378	526	433	280	356	267	10.478	13.848	12.16	9.731	9.836	9.971
ENSMUSG00000085568	Gm14858	0	0.649013	0.257928	0.524719	36	36	46	64	47	43	0.998	0.948	1.292	2.224	1.299	1.606
ENSMUSG00000020439	Smtn	0	-0.399373	0.257928	2.17333	189	211	155	99	144	109	5.239	5.555	4.353	3.441	3.979	4.071
ENSMUSG00000090286	Gm17615	0	0.387663	0.259794	2.52255	175	161	203	214	199	174	4.851	4.239	5.701	7.437	5.498	6.498
ENSMUSG00000031543	Ank1	0	-0.163972	0.259794	7.14582	5763	5497	5136	4211	4626	3398	159.75	144.72	144.234	146.352	127.811	126.9
ENSMUSG00000033720	Sfxn5	0	0.193933	0.263729	7.55789	5968	7399	5918	5781	7511	5215	165.433	194.794	166.194	200.916	207.52	194.757
ENSMUSG00000030016	Zfp638	0	0.133402	0.263729	7.84031	7757	8220	7969	7060	8482	6423	215.024	216.408	223.792	245.368	234.348	239.87
ENSMUSG00000045103	Dmd	0	0.139421	0.264366	7.78542	7670	7706	7620	6801	7926	6396	212.612	202.876	213.991	236.366	218.986	238.862
ENSMUSG00000056673	Kdm5d	0	0.177129	0.264366	5.20746	1215	1276	1300	1176	1315	1083	33.68	33.593	36.508	40.871	36.332	40.445
ENSMUSG00000024164	C3	0	0.637506	0.264366	0.94982	35	53	73	70	86	55	0.97	1.395	2.05	2.433	2.376	2.054
ENSMUSG00000059834	Sclt1	0	0.180855	0.265936	5.48583	1527	1483	1582	1454	1582	1303	42.328	39.043	44.427	50.533	43.709	48.661
ENSMUSG00000063410	Stk24	0	-0.161361	0.265936	5.70434	1936	2101	1992	1390	1846	1289	53.666	55.313	55.941	48.309	51.003	48.138
ENSMUSG00000032012	Nectin1	0	-0.19519	0.265936	5.99819	2446	2607	2424	1763	2343	1407	67.803	68.635	68.073	61.272	64.734	52.545
ENSMUSG00000064430	NA	0	-0.4101	0.266263	6.67571	5269	4363	3170	2578	3788	1845	146.057	114.865	89.023	89.597	104.658	68.902
ENSMUSG00000042487	Leo1	0	-0.163422	0.267938	4.90476	1172	1163	1127	839	1017	733	32.488	30.618	31.649	29.159	28.099	27.374
ENSMUSG00000087256	Gm15990	0	0.47449	0.268873	1.73164	119	83	97	120	114	111	3.299	2.185	2.724	4.171	3.15	4.145
ENSMUSG00000037771	Slc32a1	0	-0.182782	0.268873	5.684	1997	2040	1951	1347	1902	1199	55.357	53.707	54.79	46.814	52.55	44.777
ENSMUSG00000045519	Zfp560	0	0.24032	0.268873	3.52071	363	416	369	376	434	324	10.062	10.952	10.363	13.068	11.991	12.1
ENSMUSG00000075014	Gm10800	0	0.579836	0.268873	1.65121	115	83	74	90	174	83	3.188	2.185	2.078	3.128	4.807	3.1
ENSMUSG00000027744	Stoml3	0	-0.774025	0.268873	0.20069	65	35	49	23	21	28	1.802	0.921	1.376	0.799	0.58	1.046
ENSMUSG00000048602	Morc2b	0	0.285119	0.268873	3.51511	399	363	360	398	383	354	11.06	9.557	10.11	13.832	10.582	13.22
ENSMUSG00000046598	Bdh1	0	-0.186746	0.268873	4.76995	1131	1052	995	753	941	648	31.351	27.696	27.942	26.17	25.999	24.2
ENSMUSG00000010358	Ifi35	0	0.581006	0.268873	0.347083	42	35	30	40	52	42	1.164	0.921	0.842	1.39	1.437	1.569
ENSMUSG00000005469	Prkaca	0	-0.161966	0.269933	7.04013	5021	5460	4758	3545	4761	3152	139.182	143.746	133.618	123.205	131.541	117.713
ENSMUSG00000003273	Car11	0	-0.155814	0.271664	5.64182	1908	2007	1847	1441	1681	1208	52.89	52.838	51.869	50.081	46.444	45.113
ENSMUSG00000036964	Trim17	0	0.401323	0.271664	2.40191	146	188	160	209	185	149	4.047	4.949	4.493	7.264	5.111	5.564
ENSMUSG00000020183	Cpm	0	-0.244254	0.275479	3.84422	529	580	592	362	518	329	14.664	15.27	16.625	12.581	14.312	12.287
ENSMUSG00000038256	Bcl9	0	-0.171948	0.276329	5.62284	1928	1922	1868	1379	1763	1129	53.444	50.601	52.459	47.927	48.71	42.163
ENSMUSG00000001240	Ramp2	0	-0.353789	0.276329	2.36777	200	226	202	141	172	100	5.544	5.95	5.673	4.9	4.752	3.735
ENSMUSG00000086946	Gm15527	0	0.692304	0.276329	2.84882	227	148	223	388	186	217	6.292	3.896	6.262	13.485	5.139	8.104
ENSMUSG00000023067	Cdkn1a	0	-0.218639	0.282491	3.92623	553	636	597	407	520	360	15.329	16.744	16.765	14.145	14.367	13.444
ENSMUSG00000071035	Gm5499	0	-0.663203	0.282491	0.192378	41	54	50	28	35	14	1.137	1.422	1.404	0.973	0.967	0.523
ENSMUSG00000020914	Top2a	0	0.477134	0.282533	1.48446	80	106	66	87	115	91	2.218	2.791	1.853	3.024	3.177	3.398
ENSMUSG00000022508	Bcl6	0	-0.17944	0.282533	5.18785	1382	1402	1451	1061	1237	840	38.309	36.911	40.748	36.875	34.177	31.37
ENSMUSG00000026312	Cdh7	0	0.156649	0.282533	5.59913	1653	1751	1613	1531	1740	1394	45.821	46.099	45.298	53.209	48.074	52.06
ENSMUSG00000061244	Exoc5	0	0.157301	0.282533	6.70699	3641	3630	3544	3084	3786	3179	100.929	95.567	99.526	107.183	104.603	118.721
ENSMUSG00000066760	Psg16	0	0.36935	0.282533	2.95937	289	240	209	271	261	257	8.011	6.318	5.869	9.419	7.211	9.598
ENSMUSG00000045136	Tubb2b	0	-0.170797	0.282533	5.85743	2175	2479	2075	1570	1985	1449	60.291	65.265	58.272	54.565	54.843	54.114
ENSMUSG00000061298	Agbl4	0	0.205089	0.283478	4.21109	666	605	607	590	672	545	18.462	15.928	17.046	20.505	18.567	20.353
ENSMUSG00000039385	Cdh6	0	-0.204018	0.283478	3.99681	616	617	633	433	543	382	17.076	16.244	17.776	15.049	15.002	14.266
ENSMUSG00000029712	Actl6b	0	-0.177738	0.283478	4.78415	1072	1106	1023	786	950	638	29.716	29.118	28.729	27.317	26.247	23.826
ENSMUSG00000025369	Smarcc2	0	-0.133647	0.283478	7.99369	9852	9935	9435	7330	8768	6228	273.097	261.559	264.962	254.751	242.25	232.588
ENSMUSG00000057367	Birc2	0	0.155888	0.284869	5.32022	1334	1425	1376	1266	1467	1118	36.978	37.516	38.642	43.999	40.531	41.752
ENSMUSG00000022105	Rb1	0	0.156904	0.284869	6.09684	2333	2382	2369	2013	2556	2030	64.671	62.711	66.528	69.961	70.619	75.811
ENSMUSG00000075254	Heg1	0	-0.152957	0.285173	5.74346	2108	2104	1966	1434	1885	1341	58.434	55.392	55.211	49.838	52.08	50.08
ENSMUSG00000060240	Cend1	0	-0.15235	0.285857	6.85504	4424	4645	4288	3169	4203	2744	122.633	122.289	120.419	110.137	116.124	102.476
ENSMUSG00000062561	Gm10118	0	0.221425	0.286894	3.64259	416	426	415	410	454	360	11.532	11.215	11.654	14.249	12.543	13.444
ENSMUSG00000024998	Plce1	0	0.172972	0.287002	5.39195	1342	1553	1428	1300	1642	1146	37.2	40.886	40.102	45.181	45.367	42.798
ENSMUSG00000090307	1700071M16Rik	0	0.399492	0.287816	1.74081	101	100	109	106	123	112	2.8	2.633	3.061	3.684	3.398	4.183
ENSMUSG00000028458	Tesk1	0	-0.19726	0.287816	4.22189	719	737	722	538	624	430	19.931	19.403	20.276	18.698	17.24	16.059
ENSMUSG00000027654	Fam83d	0	-0.602482	0.288607	0.516709	46	64	70	35	36	28	1.275	1.685	1.966	1.216	0.995	1.046
ENSMUSG00000085883	Gm3848	0	0.564002	0.288607	0.581591	49	46	33	45	69	45	1.358	1.211	0.927	1.564	1.906	1.681
ENSMUSG00000035121	Neil2	0	0.554121	0.288712	0.587697	51	44	34	47	67	45	1.414	1.158	0.955	1.633	1.851	1.681
ENSMUSG00000025575	Cant1	0	-0.168311	0.288712	4.95143	1200	1220	1163	890	1056	727	33.264	32.119	32.66	30.932	29.176	27.15
ENSMUSG00000088252	Snord13	0	0.448518	0.288712	2.0686	145	137	103	158	186	99	4.019	3.607	2.893	5.491	5.139	3.697
ENSMUSG00000089679	Gm16299	0	-0.530856	0.288712	1.04658	98	82	79	61	55	34	2.717	2.159	2.219	2.12	1.52	1.27
ENSMUSG00000022462	Slc38a2	0	-0.20059	0.290031	7.33357	5952	5858	7055	4233	5564	3998	164.989	154.224	198.125	147.116	153.727	149.307
ENSMUSG00000026944	Abca2	0	-0.13725	0.290031	8.16113	10884	11215	10757	8308	9861	6887	301.704	295.258	302.087	288.741	272.448	257.198
ENSMUSG00000054944	5330416C01Rik	0	0.476848	0.290031	1.4578	76	95	76	113	101	73	2.107	2.501	2.134	3.927	2.791	2.726
ENSMUSG00000086324	Gm15564	0	-1.39569	0.290031	1.43435	36	309	76	56	37	37	0.998	8.135	2.134	1.946	1.022	1.382
ENSMUSG00000040584	Abcb1a	0	-0.263876	0.290031	4.72893	1028	1193	948	591	965	664	28.496	31.408	26.623	20.54	26.662	24.797
ENSMUSG00000086971	4930527B05Rik	0	0.53973	0.290031	1.00569	64	48	62	74	66	70	1.774	1.264	1.741	2.572	1.824	2.614
ENSMUSG00000037010	Apln	0	0.211744	0.290031	4.48756	700	842	734	678	923	614	19.404	22.167	20.613	23.564	25.501	22.93
ENSMUSG00000021194	Chga	0	-0.169497	0.290031	6.57133	3799	3813	3422	2771	3306	2166	105.308	100.385	96.1	96.305	91.341	80.89
ENSMUSG00000039304	Tnfsf10	0	0.561964	0.290031	0.913327	65	50	47	49	81	70	1.802	1.316	1.32	1.703	2.238	2.614
ENSMUSG00000028675	Pnrc2	0	0.160522	0.290031	5.45753	1460	1615	1467	1394	1596	1248	40.471	42.518	41.198	48.448	44.096	46.607
ENSMUSG00000015839	Nfe2l2	0	0.238969	0.290031	4.05368	504	623	539	483	685	482	13.971	16.402	15.137	16.786	18.926	18.001
ENSMUSG00000069271	NA	0	0.485031	0.293072	0.986765	49	65	62	62	79	65	1.358	1.711	1.741	2.155	2.183	2.427
ENSMUSG00000063286	Gm8995	0	0.764407	0.293072	0.0349987	39	20	20	27	50	36	1.081	0.527	0.562	0.938	1.381	1.344
ENSMUSG00000020717	Pecam1	0	-0.329021	0.294123	3.33203	407	445	372	216	383	225	11.282	11.716	10.447	7.507	10.582	8.403
ENSMUSG00000064726	Gm25854	0	0.701925	0.29619	-0.0132775	28	18	32	30	38	38	0.776	0.474	0.899	1.043	1.05	1.419
ENSMUSG00000032035	Ets1	0	-0.345136	0.29619	3.37247	500	381	382	228	373	238	13.86	10.031	10.728	7.924	10.306	8.888
ENSMUSG00000042507	Elmsan1	0	-0.167939	0.29619	4.9468	1210	1228	1133	893	1037	732	33.541	32.33	31.818	31.036	28.651	27.337
ENSMUSG00000023952	Gtpbp2	0	-0.181964	0.29619	5.07169	1424	1259	1227	953	1111	820	39.473	33.146	34.458	33.121	30.696	30.623
ENSMUSG00000071054	Safb	0	-0.14642	0.29619	6.46394	3541	3374	3244	2519	3031	2144	98.157	88.827	91.101	87.547	83.743	80.069
ENSMUSG00000045106	Ccdc73	0	0.209202	0.29619	4.02056	552	551	539	494	588	501	15.301	14.506	15.137	17.169	16.246	18.71
ENSMUSG00000087079	Gm13389	0	0.278213	0.29619	3.15533	304	271	301	310	328	250	8.427	7.135	8.453	10.774	9.062	9.336
ENSMUSG00000026349	Ccnt2	0	0.155045	0.29619	7.04123	4677	4418	4548	4169	4611	3866	129.646	116.313	127.721	144.892	127.396	144.378
ENSMUSG00000030655	Smg1	0	0.208656	0.29619	8.51705	12436	11855	12916	12998	12386	10351	344.726	312.107	362.718	451.741	342.211	386.563
ENSMUSG00000040048	Ndufb10	0	-0.156171	0.29619	5.67534	1941	2113	1847	1395	1773	1269	53.805	55.629	51.869	48.483	48.986	47.391
ENSMUSG00000007670	Khsrp	0	-0.140096	0.29619	6.43069	3235	3393	3279	2405	3018	2119	89.674	89.328	92.084	83.585	83.384	79.135
ENSMUSG00000038255	Neurod2	0	-0.166098	0.296655	5.54711	1865	1811	1739	1309	1660	1088	51.698	47.678	48.836	45.494	45.864	40.632
ENSMUSG00000039735	Fnbp1l	0	0.142087	0.298969	6.99963	4319	4537	4466	3890	4603	3764	119.723	119.446	125.418	135.195	127.175	140.568
ENSMUSG00000086510	NA	0	0.410645	0.300091	2.00701	146	115	112	154	148	112	4.047	3.028	3.145	5.352	4.089	4.183
ENSMUSG00000081944	Gm12276	0	0.381174	0.300091	2.06085	125	125	141	151	144	129	3.465	3.291	3.96	5.248	3.979	4.818
ENSMUSG00000035000	Dpp4	0	0.343938	0.300616	2.31421	151	150	173	161	183	158	4.186	3.949	4.858	5.595	5.056	5.901
ENSMUSG00000006014	Prg4	0	-0.370751	0.300616	2.6034	216	233	293	143	198	141	5.988	6.134	8.228	4.97	5.471	5.266
ENSMUSG00000074415	2610203C20Rik	0	0.193776	0.300616	5.6052	1782	1571	1613	1494	1716	1513	49.397	41.36	45.298	51.923	47.411	56.504
ENSMUSG00000052446	Zfp961	0	0.210303	0.300802	4.34039	675	676	698	643	701	628	18.711	17.797	19.602	22.347	19.368	23.453
ENSMUSG00000040380	Cbln3	0	-0.299815	0.304316	6.60451	4608	3699	3455	3095	2694	2149	127.734	97.384	97.026	107.566	74.432	80.255
ENSMUSG00000071076	Jund	0	-0.149507	0.304577	5.24306	1475	1475	1409	1065	1291	935	40.887	38.832	39.569	37.014	35.669	34.918
ENSMUSG00000044447	Dock5	0	-0.200247	0.306004	4.8868	1059	1193	1208	744	1055	732	29.355	31.408	33.924	25.857	29.148	27.337
ENSMUSG00000079179	Rab10os	0	-0.299782	0.306004	3.00144	286	355	320	230	247	176	7.928	9.346	8.987	7.994	6.824	6.573
ENSMUSG00000003271	Sult2b1	0	0.459569	0.309553	1.24284	77	67	70	81	108	59	2.134	1.764	1.966	2.815	2.984	2.203
ENSMUSG00000015947	Fcgr1	0	0.466225	0.310942	1.09202	64	55	72	74	84	63	1.774	1.448	2.022	2.572	2.321	2.353
ENSMUSG00000007617	Homer1	0	0.152749	0.311297	8.75369	13959	15598	15231	12740	16372	12542	386.943	410.649	427.73	442.774	452.339	468.387
ENSMUSG00000049608	Gpr55	0	0.578334	0.312406	0.213437	36	32	29	40	42	39	0.998	0.842	0.814	1.39	1.16	1.456
ENSMUSG00000091943	NA	0	0.271705	0.312406	2.9738	238	268	268	258	294	229	6.597	7.056	7.526	8.967	8.123	8.552
ENSMUSG00000028766	Alpl	0	-0.437497	0.312406	2.00029	192	142	162	78	135	95	5.322	3.738	4.549	2.711	3.73	3.548
ENSMUSG00000071796	6820431F20Rik	0	0.183195	0.312406	4.26211	646	673	643	598	698	564	17.907	17.718	18.057	20.783	19.285	21.063
ENSMUSG00000005716	Pvalb	0	-0.162786	0.312406	5.9092	2311	2429	2216	1689	2143	1393	64.061	63.948	62.232	58.701	59.209	52.022
ENSMUSG00000028572	Hook1	0	0.17226	0.312406	6.4583	3048	2918	3080	2790	3029	2653	84.491	76.822	86.495	96.965	83.688	99.077
ENSMUSG00000074590	NA	0	0.31983	0.314804	2.58648	200	176	203	207	216	180	5.544	4.634	5.701	7.194	5.968	6.722
ENSMUSG00000068856	Sf3b4	0	-0.208739	0.315917	4.00913	645	626	615	403	571	396	17.879	16.481	17.271	14.006	15.776	14.789
ENSMUSG00000091603	NA	0	0.397094	0.316195	2.49245	195	147	184	218	191	167	5.405	3.87	5.167	7.577	5.277	6.237
ENSMUSG00000039781	Cep131	0	-0.248308	0.316195	4.05791	756	618	599	440	516	429	20.956	16.27	16.822	15.292	14.256	16.021
ENSMUSG00000034384	Barhl2	0	-0.345915	0.316195	2.20062	182	190	183	132	126	106	5.045	5.002	5.139	4.588	3.481	3.959
ENSMUSG00000036934	4921524J17Rik	0	0.243843	0.316519	3.30045	330	319	333	299	373	300	9.148	8.398	9.352	10.392	10.306	11.204
ENSMUSG00000063810	Alms1	0	0.249375	0.316827	5.87959	2069	1912	1906	2221	1921	1659	57.353	50.337	53.526	77.19	53.075	61.956
ENSMUSG00000056999	Ide	0	0.336191	0.320203	5.96602	2062	2033	1955	2696	2043	1600	57.159	53.523	54.902	93.698	56.446	59.753
ENSMUSG00000034868	Myl12b	0	-0.152169	0.322569	6.65497	3861	4063	3703	2711	3677	2418	107.027	106.967	103.991	94.22	101.591	90.301
ENSMUSG00000090260	2810442N19Rik	0	0.461384	0.322623	1.37191	73	81	79	91	84	91	2.024	2.132	2.219	3.163	2.321	3.398
ENSMUSG00000015852	Fcrls	0	0.346996	0.322623	3.28551	234	348	353	317	385	293	6.486	9.162	9.913	11.017	10.637	10.942
ENSMUSG00000025780	Itih5	0	-0.158514	0.322623	5.56072	1840	1924	1690	1251	1657	1188	51.005	50.653	47.46	43.478	45.781	44.366
ENSMUSG00000005501	Usp40	0	0.20215	0.326487	5.07197	1135	1130	1153	1141	1119	1004	31.462	29.75	32.38	39.655	30.917	37.495
ENSMUSG00000035284	Vps13c	0	0.128366	0.326505	7.83145	7877	7928	8030	7067	8321	6388	218.35	208.721	225.505	245.611	229.899	238.563
ENSMUSG00000087445	Gm14286	0	0.473334	0.330608	0.932759	53	61	56	72	68	57	1.469	1.606	1.573	2.502	1.879	2.129
ENSMUSG00000081451	Gm12734	0	0.540256	0.330608	0.671532	41	42	54	57	55	54	1.137	1.106	1.516	1.981	1.52	2.017
ENSMUSG00000078772	Gm12353	0	0.479143	0.330795	0.852404	55	55	50	59	65	62	1.525	1.448	1.404	2.051	1.796	2.315
ENSMUSG00000091318	Gm5415	0	0.291553	0.330927	2.73272	200	229	220	228	241	194	5.544	6.029	6.178	7.924	6.659	7.245
ENSMUSG00000080440	Gm25848	0	-0.232547	0.33149	3.95595	556	698	577	436	489	376	15.412	18.376	16.204	15.153	13.51	14.042
ENSMUSG00000042129	Rassf4	0	-0.2163	0.33149	4.16279	687	664	748	457	580	473	19.044	17.481	21.006	15.883	16.025	17.664
ENSMUSG00000037321	Tap1	0	0.509948	0.33149	0.763442	55	55	39	51	75	52	1.525	1.448	1.095	1.772	2.072	1.942
ENSMUSG00000030353	Tead4	0	-0.525494	0.33149	0.780414	70	73	70	50	37	36	1.94	1.922	1.966	1.738	1.022	1.344
ENSMUSG00000072919	Noxred1	0	0.601605	0.333	0.556986	42	32	49	57	47	51	1.164	0.842	1.376	1.981	1.299	1.905
ENSMUSG00000033799	Fam208b	0	0.147307	0.335137	6.36614	2760	2866	2941	2598	2982	2343	76.507	75.453	82.592	90.292	82.389	87.5
ENSMUSG00000034730	Adgrb1	0	-0.128517	0.337617	7.95115	9717	9293	9304	6988	8542	6178	269.355	244.657	261.283	242.865	236.005	230.72
ENSMUSG00000027004	Frzb	0	-0.291734	0.337675	3.33432	465	349	394	257	328	242	12.89	9.188	11.065	8.932	9.062	9.038
ENSMUSG00000078202	Nrarp	0	0.232979	0.337675	3.68111	451	459	377	389	480	393	12.502	12.084	10.587	13.52	13.262	14.677
ENSMUSG00000043872	Zmym1	0	0.244106	0.337675	4.28223	639	602	702	692	671	554	17.713	15.849	19.714	24.05	18.539	20.689
ENSMUSG00000030685	Kctd13	0	-0.186629	0.337675	4.81133	1043	1171	1057	831	941	637	28.912	30.829	29.684	28.881	25.999	23.789
ENSMUSG00000058488	Kl	0	-0.234143	0.337675	4.53375	872	942	923	519	832	604	24.172	24.8	25.92	18.038	22.987	22.557
ENSMUSG00000047797	Gjb1	0	-0.248066	0.338686	3.25252	390	398	340	252	322	222	10.811	10.478	9.548	8.758	8.896	8.291
ENSMUSG00000007036	Abhd16a	0	-0.176174	0.33941	5.26426	1597	1456	1407	1135	1223	938	44.269	38.332	39.513	39.446	33.79	35.03
ENSMUSG00000022288	4930447A16Rik	0	0.55396	0.341252	1.51647	94	80	75	100	81	118	2.606	2.106	2.106	3.475	2.238	4.407
ENSMUSG00000083512	Gm12749	0	0.536096	0.341856	0.386136	39	34	39	49	50	37	1.081	0.895	1.095	1.703	1.381	1.382
ENSMUSG00000066838	Zfp772	0	0.407548	0.342123	3.03557	318	182	266	278	339	237	8.815	4.792	7.47	9.662	9.366	8.851
ENSMUSG00000057894	Zfp329	0	0.144344	0.345233	5.98891	2193	2198	2211	2003	2286	1803	60.79	57.867	62.091	69.613	63.159	67.334
ENSMUSG00000005442	Cic	0	-0.148413	0.345233	7.1465	5689	5485	5150	4019	5043	3324	157.699	144.404	144.627	139.679	139.332	124.136
ENSMUSG00000021668	Polk	0	0.200518	0.345233	4.03149	574	573	514	507	593	492	15.911	15.085	14.435	17.621	16.384	18.374
ENSMUSG00000046378	Asphd1	0	-0.211772	0.345233	3.71531	514	546	477	349	419	340	14.248	14.375	13.396	12.129	11.576	12.697
ENSMUSG00000034341	Wbp2	0	-0.159919	0.346531	7.11005	5352	5577	5053	3745	5114	3207	148.357	146.826	141.903	130.156	141.294	119.767
ENSMUSG00000069306	Hist1h4m	0	0.512025	0.346531	2.32345	107	129	210	164	219	153	2.966	3.396	5.897	5.7	6.051	5.714
ENSMUSG00000041378	Cldn5	0	-0.394763	0.347536	3.11377	415	353	303	161	319	208	11.504	9.293	8.509	5.595	8.814	7.768
ENSMUSG00000027474	Ccm2l	0	-0.564667	0.348945	0.618195	76	68	48	38	37	33	2.107	1.79	1.348	1.321	1.022	1.232
ENSMUSG00000017561	Crlf3	0	0.200007	0.349129	3.79845	491	472	451	452	529	379	13.611	12.426	12.665	15.709	14.616	14.154
ENSMUSG00000038094	Atp13a4	0	0.257019	0.350607	4.0617	522	657	487	548	689	436	14.47	17.297	13.676	19.046	19.036	16.283
ENSMUSG00000052305	Hbb-bs	0	-0.471092	0.352238	6.53475	2787	5927	3137	2432	2594	2064	77.256	156.04	88.096	84.523	71.669	77.081
ENSMUSG00000003437	Paf1	0	-0.16068	0.352238	5.12128	1379	1414	1228	940	1165	901	38.226	37.226	34.486	32.669	32.188	33.648
ENSMUSG00000056763	Cspp1	0	0.192085	0.353374	6.13859	2483	2239	2470	2322	2389	2113	68.829	58.946	69.365	80.7	66.005	78.911
ENSMUSG00000050919	Zfp366	0	-0.444818	0.353374	1.42288	119	100	112	55	95	55	3.299	2.633	3.145	1.912	2.625	2.054
ENSMUSG00000083777	Gm13361	0	0.461863	0.353558	1.46827	100	65	85	102	112	75	2.772	1.711	2.387	3.545	3.094	2.801
ENSMUSG00000055691	Gja6	0	0.435906	0.353558	1.62127	90	80	111	116	115	87	2.495	2.106	3.117	4.032	3.177	3.249
ENSMUSG00000024691	Fam111a	0	0.402795	0.354106	1.47237	83	100	74	90	109	85	2.301	2.633	2.078	3.128	3.012	3.174
ENSMUSG00000030532	Hddc3	0	0.294182	0.354255	2.5404	204	189	175	186	236	162	5.655	4.976	4.915	6.464	6.52	6.05
ENSMUSG00000035948	Acss3	0	0.381411	0.354255	1.81758	93	119	118	111	135	113	2.578	3.133	3.314	3.858	3.73	4.22
ENSMUSG00000081805	Gm14335	0	0.49807	0.357493	0.58168	42	41	48	53	59	43	1.164	1.079	1.348	1.842	1.63	1.606
ENSMUSG00000025857	Dnaaf5	0	-0.296162	0.359656	2.4226	209	225	206	147	167	122	5.793	5.924	5.785	5.109	4.614	4.556
ENSMUSG00000037993	Dhx38	0	-0.17372	0.359656	4.84616	1114	1139	1085	816	1022	650	30.88	29.987	30.47	28.36	28.237	24.275
ENSMUSG00000026478	Lamc1	0	-0.159534	0.359753	5.44823	1799	1679	1566	1219	1502	1064	49.868	44.203	43.978	42.366	41.498	39.736
ENSMUSG00000028015	Ctso	0	0.188788	0.360182	4.65996	840	969	777	778	951	733	23.285	25.511	21.82	27.039	26.275	27.374
ENSMUSG00000090255	4921534H16Rik	0	0.366224	0.360182	3.59245	435	315	397	462	377	382	12.058	8.293	11.149	16.057	10.416	14.266
ENSMUSG00000021277	Traf3	0	0.157896	0.360282	5.9804	2105	2302	2132	2036	2456	1635	58.351	60.605	59.873	70.76	67.856	61.06
ENSMUSG00000053153	Spag16	0	-0.50361	0.362025	1.15537	94	114	70	50	59	54	2.606	3.001	1.966	1.738	1.63	2.017
ENSMUSG00000029810	Tmem176b	0	-0.227704	0.363759	3.32804	388	402	390	255	339	250	10.755	10.583	10.952	8.862	9.366	9.336
ENSMUSG00000028542	Slc6a9	0	-0.179165	0.363943	4.68173	1062	972	947	731	876	601	29.439	25.59	26.594	25.406	24.203	22.445
ENSMUSG00000019916	P4ha1	0	0.179246	0.363943	5.87833	1872	2071	2097	1965	2267	1512	51.892	54.523	58.89	68.293	62.635	56.466
ENSMUSG00000028024	Enpep	0	-0.436877	0.363943	1.53222	142	115	99	75	77	67	3.936	3.028	2.78	2.607	2.127	2.502
ENSMUSG00000048997	Atxn7l2	0	-0.279105	0.364708	3.52978	516	398	464	332	349	268	14.304	10.478	13.03	11.539	9.642	10.009
ENSMUSG00000020074	Ccar1	0	0.143108	0.364708	6.50475	3107	3252	3090	2815	3190	2681	86.126	85.616	86.776	97.834	88.136	100.123
ENSMUSG00000028229	Rmdn1	0	0.187669	0.364966	4.27778	642	661	676	598	696	586	17.796	17.402	18.984	20.783	19.23	21.884
ENSMUSG00000087130	NA	0	0.254654	0.365552	3.72604	471	403	440	439	447	416	13.056	10.61	12.356	15.257	12.35	15.536
ENSMUSG00000031708	Tecr	0	-0.134737	0.366113	7.07098	5160	5380	4885	3678	4831	3295	143.035	141.639	137.185	127.827	133.475	123.053
ENSMUSG00000031805	Jak3	0	-0.370318	0.367228	1.64202	130	128	120	70	102	73	3.604	3.37	3.37	2.433	2.818	2.726
ENSMUSG00000045039	Megf8	0	-0.142593	0.369303	7.18818	5513	5954	5309	4158	5167	3444	152.82	156.751	149.092	144.51	142.758	128.618
ENSMUSG00000056268	Dennd1b	0	0.147928	0.369303	5.94615	2075	2158	2167	1887	2218	1810	57.519	56.814	60.856	65.582	61.281	67.595
ENSMUSG00000073627	C130036L24Rik	0	0.485694	0.369303	0.870888	52	65	45	60	67	62	1.441	1.711	1.264	2.085	1.851	2.315
ENSMUSG00000013584	Aldh1a2	0	0.316092	0.369303	2.8061	232	236	211	191	321	201	6.431	6.213	5.925	6.638	8.869	7.506
ENSMUSG00000022425	Enpp2	0	-0.225679	0.369828	8.58363	14939	15932	14464	8465	13320	10646	414.109	419.442	406.191	294.198	368.016	397.58
ENSMUSG00000029828	4921507P07Rik	0	0.41135	0.369828	1.25973	79	66	75	75	96	74	2.19	1.738	2.106	2.607	2.652	2.764
ENSMUSG00000029635	Cdk8	0	0.150603	0.369828	5.05681	1132	1175	1142	1019	1204	973	31.379	30.934	32.071	35.415	33.265	36.337
ENSMUSG00000023008	Fmnl3	0	-0.320499	0.369828	3.07876	407	323	290	230	244	206	11.282	8.504	8.144	7.994	6.741	7.693
ENSMUSG00000020703	5530401A14Rik	0	0.250292	0.37047	3.93049	562	466	490	502	517	480	15.579	12.268	13.761	17.447	14.284	17.926
ENSMUSG00000048368	Omd	0	0.518655	0.37047	0.930345	66	42	59	59	90	53	1.83	1.106	1.657	2.051	2.487	1.979
ENSMUSG00000036180	Gatad2a	0	-0.156952	0.370933	5.03881	1247	1306	1240	955	1124	773	34.567	34.383	34.823	33.191	31.055	28.868
ENSMUSG00000021615	Xrcc4	0	0.278379	0.37216	3.09575	251	300	289	264	307	277	6.958	7.898	8.116	9.175	8.482	10.345
ENSMUSG00000041134	Cyyr1	0	-0.297778	0.37216	2.74543	284	268	252	153	240	157	7.872	7.056	7.077	5.317	6.631	5.863
ENSMUSG00000025199	Chuk	0	0.173301	0.37216	5.8259	1985	1953	1895	1806	1917	1735	55.024	51.417	53.217	62.767	52.964	64.794
ENSMUSG00000041216	Clvs1	0	0.176382	0.37216	5.17018	1238	1191	1265	1188	1242	1046	34.317	31.356	35.525	41.288	34.315	39.063
ENSMUSG00000056492	Adgrf5	0	-0.302358	0.37216	5.0641	1437	1422	1187	658	1245	863	39.834	37.437	33.334	22.869	34.398	32.229
ENSMUSG00000044030	Irf2bp1	0	-0.172296	0.372259	4.63645	966	1011	908	681	885	584	26.778	26.617	25.499	23.668	24.452	21.81
ENSMUSG00000084931	NA	0	0.377802	0.372382	1.85959	106	123	111	126	122	119	2.938	3.238	3.117	4.379	3.371	4.444
ENSMUSG00000030530	Furin	0	-0.170556	0.372382	4.90302	1227	1105	1134	819	1051	716	34.012	29.091	31.846	28.464	29.038	26.739
ENSMUSG00000027680	Fxr1	0	0.135323	0.372457	6.33899	2765	2892	2790	2544	2905	2294	76.646	76.138	78.351	88.416	80.262	85.67
ENSMUSG00000045294	Insig1	0	-0.18237	0.372457	5.89618	2490	2387	2060	1491	2086	1545	69.023	62.843	57.851	51.819	57.634	57.699
ENSMUSG00000027534	Snx16	0	0.148513	0.372835	5.09101	1186	1196	1156	1005	1317	964	32.876	31.487	32.464	34.928	36.387	36.001
ENSMUSG00000086370	Ftx	0	0.211264	0.37458	5.68155	1784	1613	1803	1798	1709	1492	49.452	42.466	50.633	62.489	47.218	55.719
ENSMUSG00000032368	Zic1	0	-0.129336	0.37458	7.20455	5911	5663	5309	4128	4977	3797	163.853	149.09	149.092	143.467	137.509	141.801
ENSMUSG00000015312	Gadd45b	0	-0.340313	0.37458	2.76214	321	226	275	167	221	157	8.898	5.95	7.723	5.804	6.106	5.863
ENSMUSG00000091793	NA	0	0.144231	0.377212	9.20484	20631	19912	20849	18506	20922	17111	571.891	524.224	585.5	643.169	578.05	639.018
ENSMUSG00000038007	Acer2	0	-0.379105	0.378446	2.26001	167	227	193	115	172	94	4.629	5.976	5.42	3.997	4.752	3.51
ENSMUSG00000030337	Vamp1	0	-0.135427	0.378446	7.35775	6129	6816	5881	4619	5655	4078	169.896	179.445	165.155	160.532	156.241	152.295
ENSMUSG00000068854	Hist2h2be	0	0.422049	0.378489	2.78812	151	283	209	215	272	230	4.186	7.451	5.869	7.472	7.515	8.589
ENSMUSG00000026032	Ndufb3	0	-0.172928	0.378534	5.03861	1230	1353	1231	830	1190	822	34.096	35.62	34.57	28.846	32.878	30.698
ENSMUSG00000087490	NA	0	0.195318	0.378534	5.78535	2031	1739	1853	1768	1878	1698	56.299	45.783	52.038	61.446	51.887	63.413
ENSMUSG00000003458	Ncstn	0	-0.146794	0.379481	5.09098	1334	1356	1229	945	1152	864	36.978	35.699	34.514	32.843	31.828	32.266
ENSMUSG00000037752	Xkr8	0	-0.356893	0.379481	2.26965	177	212	198	119	175	93	4.906	5.581	5.56	4.136	4.835	3.473
ENSMUSG00000019726	Lyst	0	0.136619	0.379481	7.3893	5572	5912	6004	5331	6033	4690	154.456	155.645	168.61	185.277	166.685	175.15
ENSMUSG00000042572	Ube2q1	0	-0.171063	0.380098	5.79112	2362	2114	1948	1472	1951	1366	65.475	55.655	54.705	51.159	53.904	51.014
ENSMUSG00000022443	Myh9	0	-0.13915	0.381233	7.03445	5094	5297	4673	3569	4721	3204	141.206	139.454	131.231	124.039	130.436	119.655
ENSMUSG00000022245	Skor1	0	-0.524478	0.381922	0.725634	70	67	69	38	59	24	1.94	1.764	1.938	1.321	1.63	0.896
ENSMUSG00000063632	Sox11	0	0.217883	0.383422	3.53159	395	383	389	376	458	305	10.949	10.083	10.924	13.068	12.654	11.39
ENSMUSG00000042918	Mamstr	0	-0.471436	0.383649	0.93639	77	89	69	52	46	43	2.134	2.343	1.938	1.807	1.271	1.606
ENSMUSG00000041594	Tmtc4	0	0.201353	0.384374	4.65	874	835	842	875	849	716	24.227	21.983	23.646	30.41	23.457	26.739
ENSMUSG00000036751	Cox6b1	0	-0.146911	0.387655	6.40877	3285	3460	3042	2378	3034	2016	91.06	91.092	85.428	82.646	83.826	75.288
ENSMUSG00000019791	Hint3	0	0.197146	0.387655	4.18824	613	683	561	540	696	543	16.992	17.981	15.754	18.767	19.23	20.279
ENSMUSG00000027165	B230118H07Rik	0	0.171638	0.390347	4.3726	680	752	699	625	811	576	18.85	19.798	19.63	21.722	22.407	21.511
ENSMUSG00000051747	Ttn	0	0.307999	0.390636	5.22478	1274	1171	1208	1078	1208	1425	35.315	30.829	33.924	37.465	33.376	53.217
ENSMUSG00000068851	NA	0	-0.612115	0.393914	2.65046	183	208	427	134	191	128	5.073	5.476	11.991	4.657	5.277	4.78
ENSMUSG00000000600	Krit1	0	0.148578	0.393914	5.97264	2122	2260	2137	1972	2199	1845	58.822	59.499	60.013	68.536	60.756	68.902
ENSMUSG00000083606	Gm15916	0	0.315783	0.393914	2.775	216	212	233	231	224	227	5.988	5.581	6.543	8.028	6.189	8.477
ENSMUSG00000025017	Pik3ap1	0	0.341083	0.393914	1.94549	124	122	121	110	155	124	3.437	3.212	3.398	3.823	4.282	4.631
ENSMUSG00000032807	Alox12b	0	-0.493567	0.397669	1.09438	74	86	105	59	62	37	2.051	2.264	2.949	2.051	1.713	1.382
ENSMUSG00000056612	Ppp1r14b	0	-0.272877	0.399542	2.73132	287	255	247	176	217	154	7.956	6.713	6.936	6.117	5.995	5.751
ENSMUSG00000081889	Gm13188	0	0.432016	0.399729	1.50979	86	86	88	112	90	89	2.384	2.264	2.471	3.893	2.487	3.324
ENSMUSG00000015053	Gata2	0	-0.417189	0.400204	1.3732	121	107	89	61	83	55	3.354	2.817	2.499	2.12	2.293	2.054
ENSMUSG00000029570	Lfng	0	-0.234194	0.400204	3.48076	421	424	470	286	388	265	11.67	11.163	13.199	9.94	10.72	9.897
ENSMUSG00000073207	Ccdc160	0	-0.443118	0.401747	1.0469	79	91	83	40	68	48	2.19	2.396	2.331	1.39	1.879	1.793
ENSMUSG00000034205	Loxl2	0	0.330684	0.401747	2.23518	137	163	151	162	163	147	3.798	4.291	4.241	5.63	4.503	5.49
ENSMUSG00000053218	NA	0	0.31316	0.401747	2.75635	231	235	189	251	233	193	6.403	6.187	5.308	8.723	6.438	7.208
ENSMUSG00000030759	Far1	0	0.134017	0.401747	7.3304	5456	5699	5650	4953	5691	4717	151.24	150.038	158.668	172.14	157.236	176.159
ENSMUSG00000018166	Erbb3	0	-0.190857	0.40194	4.23578	786	718	689	484	626	496	21.788	18.903	19.349	16.821	17.296	18.523
ENSMUSG00000027342	Pcna	0	-0.17637	0.40194	4.23562	737	762	685	490	640	487	20.43	20.061	19.237	17.03	17.682	18.187
ENSMUSG00000018733	Pex12	0	0.25899	0.40194	3.60093	396	411	397	454	410	335	10.977	10.82	11.149	15.779	11.328	12.511
ENSMUSG00000081783	Gm15599	0	0.551582	0.40194	0.281781	41	29	33	39	44	43	1.137	0.763	0.927	1.355	1.216	1.606
ENSMUSG00000037801	Iqch	0	0.496404	0.40194	1.32777	84	76	63	90	75	94	2.328	2.001	1.769	3.128	2.072	3.51
ENSMUSG00000029851	Tcaf2	0	-0.592415	0.40194	-0.0718456	37	39	41	20	29	16	1.026	1.027	1.151	0.695	0.801	0.598
ENSMUSG00000053347	Zfp943	0	0.155562	0.40194	5.1092	1159	1174	1237	1030	1291	1005	32.127	30.908	34.739	35.797	35.669	37.532
ENSMUSG00000028438	Kif24	0	0.291147	0.40194	3.13342	298	272	288	328	293	252	8.261	7.161	8.088	11.4	8.095	9.411
ENSMUSG00000062743	Zfp677	0	0.312066	0.40194	2.1849	144	147	148	133	180	143	3.992	3.87	4.156	4.622	4.973	5.34
ENSMUSG00000045969	Ing1	0	-0.167974	0.402065	4.39275	831	826	774	567	739	509	23.035	21.746	21.736	19.706	20.418	19.009
ENSMUSG00000040483	Xaf1	0	0.35572	0.402065	2.09094	126	158	121	120	179	135	3.493	4.16	3.398	4.171	4.946	5.042
ENSMUSG00000092549	Gm20491	0	0.345994	0.402065	3.02563	276	239	264	319	253	247	7.651	6.292	7.414	11.087	6.99	9.224
ENSMUSG00000056260	Lrif1	0	0.166587	0.402646	4.79426	903	967	987	829	1026	824	25.031	25.458	27.718	28.812	28.347	30.773
ENSMUSG00000019158	Tmem160	0	-0.237813	0.402646	3.19075	332	389	355	244	302	218	9.203	10.241	9.969	8.48	8.344	8.141
ENSMUSG00000001270	Ckb	0	-0.159325	0.404197	9.06066	20484	21604	19679	13864	19963	12841	567.816	568.769	552.643	481.838	551.554	479.553
ENSMUSG00000024251	Thada	0	0.157686	0.404197	5.30293	1436	1295	1349	1228	1419	1151	39.806	34.094	37.884	42.679	39.205	42.985
ENSMUSG00000025666	Tmem47	0	0.191204	0.404197	7.34118	5094	6182	5326	4439	6669	4808	141.206	162.754	149.569	154.276	184.257	179.557
ENSMUSG00000092665	NA	0	0.443169	0.404197	1.03111	51	68	66	72	84	55	1.414	1.79	1.853	2.502	2.321	2.054
ENSMUSG00000049493	Pls1	0	-0.17681	0.405983	4.28764	736	782	744	515	630	525	20.402	20.588	20.894	17.899	17.406	19.606
ENSMUSG00000041375	Ccdc9	0	-0.185454	0.40631	4.72319	1138	1019	918	721	898	646	31.545	26.827	25.78	25.058	24.811	24.125
ENSMUSG00000033306	Lpp	0	0.156234	0.406619	5.24653	1278	1368	1282	1256	1338	1057	35.426	36.015	36.002	43.652	36.967	39.474
ENSMUSG00000037573	Tob1	0	-0.156031	0.407121	5.50655	1861	1769	1614	1217	1507	1205	51.587	46.573	45.326	42.296	41.637	45.001
ENSMUSG00000087174	5530601H04Rik	0	0.182526	0.407121	4.13368	615	595	584	551	624	523	17.048	15.665	16.4	19.15	17.24	19.532
ENSMUSG00000030342	Cd9	0	-0.206985	0.407121	4.23019	798	714	686	459	669	471	22.121	18.798	19.265	15.952	18.484	17.59
ENSMUSG00000091971	Hspa1a	0	0.696204	0.407121	1.44473	78	59	86	154	97	52	2.162	1.553	2.415	5.352	2.68	1.942
ENSMUSG00000050714	Zbtb26	0	0.21481	0.407121	4.27269	599	678	675	629	652	600	16.604	17.85	18.956	21.861	18.014	22.407
ENSMUSG00000031207	Msn	0	-0.165151	0.407121	4.6673	975	1037	928	672	904	624	27.027	27.301	26.061	23.355	24.976	23.304
ENSMUSG00000022708	Zbtb20	0	0.142685	0.407121	8.81273	14365	16440	16025	13969	16508	12717	398.198	432.817	450.028	485.487	456.097	474.922
ENSMUSG00000086450	Macrod2os1	0	0.376826	0.407245	2.52736	205	144	194	176	208	202	5.683	3.791	5.448	6.117	5.747	7.544
ENSMUSG00000018442	Derl2	0	0.151851	0.407245	4.86882	977	1035	1015	939	1074	800	27.082	27.248	28.504	32.635	29.673	29.876
ENSMUSG00000078821	NA	0	0.177853	0.409754	4.92693	1085	1056	979	989	1034	910	30.076	27.801	27.493	34.372	28.568	33.984
ENSMUSG00000033972	Zfp944	0	0.191555	0.409841	4.22227	644	612	645	562	671	577	17.852	16.112	18.113	19.532	18.539	21.548
ENSMUSG00000080759	Gm15573	0	0.533683	0.409841	0.873825	54	40	65	75	70	48	1.497	1.053	1.825	2.607	1.934	1.793
ENSMUSG00000031157	Pqbp1	0	-0.18202	0.409841	4.68132	988	1057	941	648	944	622	27.387	27.828	26.426	22.521	26.082	23.229
ENSMUSG00000039887	Alg14	0	-0.267385	0.409841	2.76547	265	280	262	160	233	169	7.346	7.372	7.358	5.561	6.438	6.311
ENSMUSG00000025269	Apex2	0	0.191543	0.409841	4.76061	964	846	953	867	948	813	26.722	22.273	26.763	30.132	26.192	30.362
ENSMUSG00000082666	Gm13677	0	0.492462	0.410767	0.733127	53	43	50	62	55	54	1.469	1.132	1.404	2.155	1.52	2.017
ENSMUSG00000090622	A930033H14Rik	0	-0.458424	0.410767	1.08326	87	99	74	54	50	53	2.412	2.606	2.078	1.877	1.381	1.979
ENSMUSG00000087313	NA	0	0.220986	0.410767	4.74114	982	794	920	871	920	821	27.221	20.904	25.836	30.271	25.419	30.661
ENSMUSG00000042099	Kank3	0	-0.245039	0.410767	3.39751	455	392	397	258	340	279	12.613	10.32	11.149	8.967	9.394	10.419
ENSMUSG00000090965	Gm17203	0	0.333471	0.411267	1.92278	127	118	117	134	138	109	3.52	3.107	3.286	4.657	3.813	4.071
ENSMUSG00000032849	Abcc4	0	-0.2105	0.411267	3.98566	574	703	579	418	513	408	15.911	18.508	16.26	14.527	14.174	15.237
ENSMUSG00000069268	Hist1h2bf	0	0.510479	0.411267	0.497131	35	51	37	42	62	43	0.97	1.343	1.039	1.46	1.713	1.606
ENSMUSG00000029478	Ncor2	0	-0.13104	0.411267	7.73993	8302	8233	7949	6334	7317	5096	230.131	216.751	223.231	220.136	202.16	190.312
ENSMUSG00000067424	Zfp563	0	0.201294	0.411267	3.95845	490	582	507	471	575	469	13.583	15.322	14.238	16.369	15.887	17.515
ENSMUSG00000034022	Cpsf1	0	-0.146345	0.411267	5.15922	1401	1401	1307	1041	1209	859	38.836	36.884	36.704	36.18	33.403	32.08
ENSMUSG00000004530	Coro1c	0	-0.133035	0.411267	5.7553	2081	2135	1972	1544	1858	1325	57.685	56.208	55.379	53.661	51.334	49.483
ENSMUSG00000078868	Gm14412	0	0.238221	0.413347	3.28321	322	337	313	293	350	312	8.926	8.872	8.79	10.183	9.67	11.652
ENSMUSG00000028647	Mycbp	0	0.209066	0.413471	3.65983	434	413	430	412	445	374	12.03	10.873	12.076	14.319	12.295	13.967
ENSMUSG00000059070	Rpl18	0	-0.145852	0.413471	5.13498	1357	1405	1280	968	1243	854	37.616	36.989	35.946	33.642	34.343	31.893
ENSMUSG00000035274	Tpbg	0	-0.202691	0.413486	3.97052	642	587	602	386	546	402	17.796	15.454	16.906	13.415	15.085	15.013
ENSMUSG00000031527	Eri1	0	0.182677	0.413486	4.28	668	632	686	634	699	550	18.517	16.639	19.265	22.034	19.313	20.54
ENSMUSG00000054034	Tceal5	0	-0.140585	0.413486	5.26012	1491	1493	1411	1072	1252	1004	41.331	39.306	39.625	37.257	34.591	37.495
ENSMUSG00000035885	Cox8a	0	-0.168799	0.413486	6.83231	4307	4672	4241	3309	4123	2488	119.39	123	119.099	115.003	113.914	92.915
ENSMUSG00000091588	NA	0	-0.427867	0.415457	1.28137	116	98	84	57	80	49	3.216	2.58	2.359	1.981	2.21	1.83
ENSMUSG00000035236	Scai	0	0.125708	0.41659	7.26687	5327	5425	5378	4615	5565	4502	147.664	142.824	151.03	160.393	153.754	168.129
ENSMUSG00000041544	Ptchd2	0	-0.163415	0.416665	5.01295	1158	1260	1311	921	1067	798	32.1	33.172	36.817	32.009	29.48	29.802
ENSMUSG00000034891	Sncb	0	-0.155311	0.41843	7.35698	6300	6658	5980	4618	6009	3715	174.636	175.285	167.936	160.497	166.022	138.738
ENSMUSG00000038370	Pcp4l1	0	-0.142628	0.418925	6.47585	3611	3292	3324	2357	3141	2274	100.097	86.669	93.347	81.917	86.782	84.924
ENSMUSG00000047379	B4gat1	0	-0.201837	0.419222	5.49907	1787	1925	1592	1130	1721	1045	49.536	50.68	44.708	39.273	47.549	39.026
ENSMUSG00000032503	Arpp21	0	0.131219	0.419675	8.57416	14008	13002	12845	12059	13769	10625	388.302	342.304	360.724	419.106	380.421	396.795
ENSMUSG00000060716	Plekhh1	0	-0.141814	0.4206	5.55557	1894	1794	1714	1295	1642	1168	52.502	47.231	48.134	45.007	45.367	43.619
ENSMUSG00000030203	Dusp16	0	-0.151648	0.421004	4.68926	995	990	982	736	848	649	27.581	26.064	27.577	25.579	23.429	24.237
ENSMUSG00000032443	Zcwpw2	0	0.438995	0.421004	1.02677	65	55	64	63	74	71	1.802	1.448	1.797	2.19	2.045	2.652
ENSMUSG00000045608	Dbx2	0	0.235791	0.421134	3.26866	330	303	332	297	396	262	9.148	7.977	9.324	10.322	10.941	9.785
ENSMUSG00000028483	Snapc3	0	0.153497	0.42498	5.81034	1989	1835	1986	1751	2000	1639	55.135	48.31	55.773	60.855	55.258	61.209
ENSMUSG00000016028	Celsr1	0	-0.234533	0.42498	3.01457	328	314	308	218	265	193	9.092	8.267	8.65	7.577	7.322	7.208
ENSMUSG00000026921	Egfl7	0	-0.303384	0.426003	2.54329	262	237	200	145	196	134	7.263	6.24	5.617	5.039	5.415	5.004
ENSMUSG00000048603	Gm9828	0	0.363044	0.426003	1.70469	109	109	89	115	115	99	3.021	2.87	2.499	3.997	3.177	3.697
ENSMUSG00000066800	Rnasel	0	0.213045	0.426127	3.30939	339	335	327	302	388	282	9.397	8.82	9.183	10.496	10.72	10.531
ENSMUSG00000031546	Gins4	0	-0.239071	0.426127	3.18415	378	374	319	233	292	233	10.478	9.846	8.958	8.098	8.068	8.701
ENSMUSG00000006024	Napa	0	-0.144745	0.426127	6.62794	3548	4188	3648	2779	3436	2417	98.351	110.258	102.446	96.583	94.933	90.264
ENSMUSG00000053925	Gm9929	0	0.445899	0.426127	1.13473	66	61	71	78	71	75	1.83	1.606	1.994	2.711	1.962	2.801
ENSMUSG00000054737	Zfp182	0	0.191301	0.426127	4.62228	836	802	872	818	836	730	23.174	21.114	24.488	28.429	23.098	27.262
ENSMUSG00000078866	Zfp970	0	0.214145	0.426127	3.80291	440	480	489	399	527	439	12.197	12.637	13.733	13.867	14.56	16.395
ENSMUSG00000087006	Gm13889	0	-0.278422	0.426127	2.85923	321	258	284	185	229	181	8.898	6.792	7.976	6.43	6.327	6.76
ENSMUSG00000053835	H2-T24	0	0.221154	0.427257	3.85728	540	479	441	488	505	424	14.969	12.611	12.385	16.96	13.953	15.834
ENSMUSG00000076612	Ighg2c	0	0.558653	0.430326	-0.000348076	31	26	27	32	45	27	0.859	0.685	0.758	1.112	1.243	1.008
ENSMUSG00000035270	Impg2	0	0.430558	0.432712	1.85025	85	109	137	138	134	101	2.356	2.87	3.847	4.796	3.702	3.772
ENSMUSG00000084244	Gm14020	0	0.517734	0.434616	1.49855	84	67	98	105	81	107	2.328	1.764	2.752	3.649	2.238	3.996
ENSMUSG00000058291	Zfp68	0	0.142873	0.434914	5.43884	1575	1507	1431	1385	1609	1176	43.659	39.675	40.187	48.135	44.455	43.918
ENSMUSG00000044921	Rassf9	0	-0.481682	0.435132	0.628411	56	72	61	31	44	38	1.552	1.896	1.713	1.077	1.216	1.419
ENSMUSG00000090150	Acad11	0	0.212719	0.435727	4.2369	556	740	614	593	711	545	15.412	19.482	17.243	20.609	19.644	20.353
ENSMUSG00000017478	Zc3h18	0	-0.146125	0.435727	5.20396	1462	1457	1321	1052	1276	884	40.527	38.359	37.097	36.562	35.254	33.013
ENSMUSG00000031391	L1cam	0	-0.126521	0.435727	6.92922	4700	4591	4642	3407	4369	2954	130.284	120.867	130.361	118.409	120.71	110.318
ENSMUSG00000070699	Sars2	0	-0.324467	0.436232	2.18415	191	174	182	114	162	92	5.295	4.581	5.111	3.962	4.476	3.436
ENSMUSG00000027562	Car2	0	-0.142804	0.437419	6.94253	4877	4558	4699	3156	4414	3181	135.19	119.999	131.961	109.686	121.954	118.796
ENSMUSG00000083246	Gm11839	0	0.542544	0.437419	0.277917	36	30	37	47	39	39	0.998	0.79	1.039	1.633	1.078	1.456
ENSMUSG00000043131	Mob1a	0	0.141266	0.437419	4.93295	1044	1087	1046	920	1135	875	28.94	28.617	29.375	31.974	31.359	32.677
ENSMUSG00000040321	Zfp770	0	0.136255	0.437419	5.28798	1328	1407	1337	1190	1423	1125	36.812	37.042	37.547	41.358	39.316	42.014
ENSMUSG00000031659	Adcy7	0	0.194802	0.438483	3.60646	426	409	404	392	459	336	11.809	10.768	11.345	13.624	12.682	12.548
ENSMUSG00000087620	5330434G04Rik	0	0.171954	0.439403	6.33588	2910	2542	2856	2521	2821	2445	80.665	66.923	80.205	87.616	77.941	91.31
ENSMUSG00000034786	Gpsm3	0	0.487694	0.439403	0.305883	35	38	35	43	51	33	0.97	1	0.983	1.494	1.409	1.232
ENSMUSG00000085247	4930545L23Rik	0	0.271468	0.439403	2.96357	235	258	276	277	298	203	6.514	6.792	7.751	9.627	8.233	7.581
ENSMUSG00000037857	Nufip2	0	0.119263	0.439403	7.10022	4676	4850	4877	4184	5021	3872	129.619	127.686	136.96	145.413	138.724	144.602
ENSMUSG00000016477	E2f3	0	-0.177538	0.439403	4.57612	911	1000	861	618	868	574	25.253	26.327	24.179	21.478	23.982	21.436
ENSMUSG00000033579	Fa2h	0	-0.18503	0.439403	4.71922	1051	1025	992	679	992	606	29.134	26.985	27.858	23.598	27.408	22.631
ENSMUSG00000021589	Rhobtb3	0	-0.158894	0.439403	5.65192	1857	2052	1898	1259	1738	1354	51.476	54.023	53.301	43.756	48.019	50.566
ENSMUSG00000059839	Zfp874b	0	0.166243	0.441391	4.35842	670	763	680	631	764	587	18.572	20.088	19.096	21.93	21.108	21.922
ENSMUSG00000057378	Ryr3	0	0.123032	0.441391	6.99283	4408	4432	4510	4048	4586	3514	122.19	116.681	126.654	140.687	126.706	131.232
ENSMUSG00000034255	Arhgap27	0	-0.218566	0.441391	3.26258	381	379	365	263	329	219	10.561	9.978	10.25	9.14	9.09	8.179
ENSMUSG00000051678	Pcdhb6	0	0.365307	0.441391	2.10804	157	110	140	156	158	124	4.352	2.896	3.932	5.422	4.365	4.631
ENSMUSG00000041073	Nacad	0	-0.145946	0.441391	5.17364	1465	1379	1306	999	1255	890	40.61	36.305	36.676	34.72	34.674	33.237
ENSMUSG00000022476	Polr3h	0	0.183515	0.441391	4.14752	580	603	631	539	714	478	16.078	15.875	17.72	18.733	19.727	17.851
ENSMUSG00000017421	Zfp207	0	0.137977	0.441391	7.25647	5393	5246	5301	4591	5391	4614	149.494	138.112	148.867	159.558	148.947	172.312
ENSMUSG00000028141	Oaz3	0	0.264066	0.441391	2.51272	193	190	180	187	220	159	5.35	5.002	5.055	6.499	6.078	5.938
ENSMUSG00000061013	Mkx	0	0.180498	0.441391	3.89982	493	547	489	475	570	406	13.666	14.401	13.733	16.508	15.748	15.162
ENSMUSG00000027709	Mccc1	0	0.154779	0.441391	5.14403	1238	1240	1181	1166	1226	1002	34.317	32.646	33.166	40.524	33.873	37.42
ENSMUSG00000017830	Dhx58	0	0.499556	0.441391	0.59271	55	41	36	45	60	51	1.525	1.079	1.011	1.564	1.658	1.905
ENSMUSG00000008348	Ubc	0	-0.184609	0.441391	5.20096	1411	1528	1349	975	1391	821	39.113	40.228	37.884	33.886	38.432	30.661
ENSMUSG00000040010	Slc7a5	0	-0.191951	0.441391	5.129	1326	1513	1251	920	1310	791	36.757	39.833	35.132	31.974	36.194	29.54
ENSMUSG00000005483	Dnajb1	0	0.213429	0.441391	5.42321	1424	1392	1530	1571	1590	1065	39.473	36.647	42.967	54.6	43.93	39.773
ENSMUSG00000032265	Fam46a	0	0.224072	0.441391	3.53917	380	364	425	373	457	316	10.534	9.583	11.935	12.963	12.626	11.801
ENSMUSG00000087514	Gm16076	0	0.45426	0.441391	1.41635	90	62	89	92	89	93	2.495	1.632	2.499	3.197	2.459	3.473
ENSMUSG00000091947	6530401F13Rik	0	0.54468	0.441391	0.104064	30	37	24	36	41	34	0.832	0.974	0.674	1.251	1.133	1.27
ENSMUSG00000020387	Jade2	0	-0.141556	0.441391	6.20279	2714	2891	2857	2111	2598	1737	75.232	76.111	80.233	73.367	71.78	64.869
ENSMUSG00000086787	NA	0	0.438722	0.442121	1.82445	128	100	96	136	106	120	3.548	2.633	2.696	4.727	2.929	4.481
ENSMUSG00000040711	Sh3pxd2b	0	0.1629	0.442121	4.70101	964	854	865	816	974	724	26.722	22.483	24.292	28.36	26.91	27.038
ENSMUSG00000037003	Tns2	0	-0.19981	0.442121	4.0694	671	703	589	421	603	411	18.6	18.508	16.541	14.632	16.66	15.349
ENSMUSG00000064621	Gm26922	0	0.443794	0.442121	1.30711	74	72	78	90	75	87	2.051	1.896	2.19	3.128	2.072	3.249
ENSMUSG00000003534	Ddr1	0	-0.14499	0.442121	5.50845	1809	1734	1691	1308	1593	1073	50.145	45.651	47.488	45.459	44.013	40.072
ENSMUSG00000086842	Gm15681	0	0.346904	0.442121	1.75804	95	122	104	116	126	99	2.633	3.212	2.921	4.032	3.481	3.697
ENSMUSG00000028967	Errfi1	0	-0.151228	0.442121	5.0416	1193	1299	1300	898	1157	810	33.07	34.199	36.508	31.21	31.967	30.25
ENSMUSG00000034863	Ano8	0	-0.158618	0.442904	5.01649	1349	1255	1132	901	1084	814	37.394	33.04	31.79	31.314	29.95	30.399
ENSMUSG00000024270	Slc39a6	0	-0.157375	0.442904	5.12191	1321	1381	1319	965	1270	800	36.618	36.358	37.041	33.538	35.089	29.876
ENSMUSG00000031200	Mtcp1	0	0.242851	0.445085	3.57535	377	377	434	390	407	372	10.45	9.925	12.188	13.554	11.245	13.893
ENSMUSG00000041644	Slc5a12	0	0.480679	0.445085	0.513707	45	38	43	44	66	38	1.247	1	1.208	1.529	1.824	1.419
ENSMUSG00000088990	Gm22767	0	-0.268514	0.445085	4.5269	987	959	812	506	913	524	27.36	25.248	22.803	17.586	25.225	19.569
ENSMUSG00000052833	Sae1	0	-0.234493	0.44559	5.47098	1492	2081	1683	1164	1625	982	41.358	54.787	47.263	40.454	44.897	36.673
ENSMUSG00000026649	Cfap126	0	-0.479321	0.446112	0.745256	82	66	58	40	53	31	2.273	1.738	1.629	1.39	1.464	1.158
ENSMUSG00000088170	Gm25219	0	0.413131	0.446271	1.60372	109	74	97	113	108	90	3.021	1.948	2.724	3.927	2.984	3.361
ENSMUSG00000038644	Pold1	0	0.308934	0.446691	2.18339	164	144	131	149	168	137	4.546	3.791	3.679	5.178	4.642	5.116
ENSMUSG00000085240	Gm12119	0	0.539132	0.446691	0.314611	32	39	35	49	38	41	0.887	1.027	0.983	1.703	1.05	1.531
ENSMUSG00000087361	0610043K17Rik	0	-0.291076	0.446691	2.38908	224	195	204	141	155	129	6.209	5.134	5.729	4.9	4.282	4.818
ENSMUSG00000091183	Gm5141	0	0.461586	0.446691	0.98053	75	53	49	59	81	64	2.079	1.395	1.376	2.051	2.238	2.39
ENSMUSG00000085341	NA	0	0.422366	0.44726	1.50935	93	91	77	100	88	101	2.578	2.396	2.162	3.475	2.431	3.772
ENSMUSG00000025927	Tfap2b	0	-0.207916	0.447918	3.48929	455	418	438	292	373	285	12.613	11.005	12.3	10.148	10.306	10.643
ENSMUSG00000049892	Rasd1	0	-0.289995	0.448836	3.0388	281	374	330	203	297	179	7.789	9.846	9.267	7.055	8.206	6.685
ENSMUSG00000045216	Hs6st1	0	-0.148287	0.449923	5.15356	1368	1390	1339	1017	1263	826	37.921	36.595	37.603	35.345	34.895	30.847
ENSMUSG00000086682	Gm16023	0	0.345457	0.450669	2.5907	223	170	182	219	194	192	6.182	4.476	5.111	7.611	5.36	7.17
ENSMUSG00000025743	Sdc3	0	-0.124835	0.450669	7.2242	5691	5711	5685	4150	5399	3631	157.754	150.354	159.651	144.232	149.168	135.601
ENSMUSG00000001247	Lsr	0	-0.407501	0.451514	0.993762	77	90	74	50	60	42	2.134	2.369	2.078	1.738	1.658	1.569
ENSMUSG00000029860	Zyx	0	-0.164042	0.451514	4.68919	1052	946	981	746	851	628	29.161	24.905	27.549	25.927	23.512	23.453
ENSMUSG00000003934	Efnb3	0	-0.147551	0.451514	6.04058	2624	2629	2329	1732	2380	1638	72.737	69.214	65.405	60.195	65.757	61.172
ENSMUSG00000027520	Zdbf2	0	0.134539	0.45156	6.84111	3691	4099	4177	3491	4255	3243	102.315	107.915	117.302	121.328	117.561	121.111
ENSMUSG00000013921	Clip3	0	-0.135186	0.45156	8.35139	12836	12701	11933	9499	11572	7619	355.814	334.38	335.113	330.134	319.721	284.535
ENSMUSG00000093333	NA	0	-0.153172	0.451767	8.37436	13041	13853	11437	8593	11974	8378	361.496	364.709	321.184	298.646	330.828	312.88
ENSMUSG00000043716	Rpl7	0	0.115915	0.451931	6.89057	4069	4376	4035	3585	4529	3225	112.793	115.207	113.314	124.595	125.131	120.439
ENSMUSG00000025776	Crispld1	0	-0.229199	0.452741	3.06663	315	344	324	215	271	215	8.732	9.057	9.099	7.472	7.487	8.029
ENSMUSG00000078532	Nkain1	0	-0.15203	0.45306	5.28909	1536	1617	1356	1088	1366	948	42.578	42.571	38.08	37.813	37.741	35.403
ENSMUSG00000036192	Rorb	0	0.117764	0.454179	6.88018	3963	4363	4053	3533	4386	3316	109.854	114.865	113.82	122.788	121.18	123.838
ENSMUSG00000002980	Bcam	0	-0.25174	0.454385	2.89493	282	310	288	184	265	172	7.817	8.161	8.088	6.395	7.322	6.423
ENSMUSG00000029838	Ptn	0	0.123713	0.454385	7.07709	4901	4795	4465	3933	5164	3827	135.856	126.238	125.39	136.69	142.675	142.921
ENSMUSG00000022064	Pibf1	0	0.156167	0.454588	4.4926	774	802	750	687	811	665	21.455	21.114	21.062	23.876	22.407	24.835
ENSMUSG00000005533	Igf1r	0	-0.12807	0.454588	5.96764	2338	2457	2362	1776	2179	1536	64.809	64.686	66.332	61.724	60.203	57.363
ENSMUSG00000009090	Ap1b1	0	-0.122148	0.45595	6.83435	4402	4464	4168	3256	4056	2746	122.023	117.524	117.049	113.161	112.062	102.551
ENSMUSG00000019139	Isyna1	0	-0.21294	0.456312	3.90717	626	594	541	371	559	350	17.353	15.638	15.193	12.894	15.445	13.071
ENSMUSG00000065013	Gm23508	0	0.38565	0.457239	2.08094	152	119	125	160	132	136	4.213	3.133	3.51	5.561	3.647	5.079
ENSMUSG00000037579	Kcnh3	0	-0.138513	0.458593	5.51912	1795	1743	1723	1316	1602	1093	49.757	45.888	48.387	45.737	44.261	40.819
ENSMUSG00000035299	Mid1	0	0.622509	0.458593	4.48497	962	667	307	1031	812	624	26.667	17.56	8.621	35.832	22.435	23.304
ENSMUSG00000059923	Grb2	0	-0.12635	0.458593	6.69722	4035	4058	3775	2773	3741	2616	111.85	106.835	106.013	96.375	103.359	97.696
ENSMUSG00000019194	Scn1b	0	-0.128865	0.459603	7.23985	5769	6046	5492	4355	5366	3578	159.917	159.173	154.231	151.356	148.256	133.622
ENSMUSG00000018770	Atp5g3	0	-0.141271	0.460168	6.5052	3350	3769	3324	2379	3275	2296	92.862	99.227	93.347	82.681	90.484	85.745
ENSMUSG00000024847	Aip	0	-0.146457	0.460369	4.73296	994	1071	991	762	898	651	27.554	28.196	27.83	26.483	24.811	24.312
ENSMUSG00000078851	Hist3h2a	0	0.233268	0.461544	3.42296	323	351	400	339	415	304	8.954	9.241	11.233	11.782	11.466	11.353
ENSMUSG00000027901	Dennd2d	0	0.600565	0.462074	0.343622	48	31	27	55	51	29	1.331	0.816	0.758	1.912	1.409	1.083
ENSMUSG00000002885	Adgre5	0	-0.309204	0.462074	2.22069	172	208	178	107	154	116	4.768	5.476	4.999	3.719	4.255	4.332
ENSMUSG00000073460	Pnldc1	0	0.496317	0.463201	0.923512	55	50	62	76	56	63	1.525	1.316	1.741	2.641	1.547	2.353
ENSMUSG00000030834	Abcc6	0	-0.55853	0.467648	0.0594615	44	46	38	18	36	19	1.22	1.211	1.067	0.626	0.995	0.71
ENSMUSG00000037254	Itih2	0	-0.323686	0.468409	1.94151	149	150	161	86	127	95	4.13	3.949	4.521	2.989	3.509	3.548
ENSMUSG00000030283	St8sia1	0	-0.122066	0.468409	6.43626	3241	3385	3258	2329	3004	2269	89.841	89.117	91.494	80.944	82.997	84.737
ENSMUSG00000026958	Dpp7	0	-0.199998	0.469742	3.45812	414	427	439	300	365	268	11.476	11.242	12.328	10.426	10.085	10.009
ENSMUSG00000075031	Hist1h2bb	0	0.300492	0.469742	2.33815	141	183	167	156	192	157	3.909	4.818	4.69	5.422	5.305	5.863
ENSMUSG00000087018	2900072N19Rik	0	-0.324474	0.470281	1.65871	127	127	123	79	100	73	3.52	3.344	3.454	2.746	2.763	2.726
ENSMUSG00000040447	Spns2	0	-0.14312	0.470281	4.72044	1006	1043	978	738	914	645	27.886	27.459	27.465	25.649	25.253	24.088
ENSMUSG00000087263	Gm15726	0	0.682151	0.470993	1.82139	157	87	50	165	122	103	4.352	2.29	1.404	5.735	3.371	3.847
ENSMUSG00000033596	Rfwd3	0	-0.159809	0.470993	4.45084	793	879	851	596	758	539	21.982	23.141	23.899	20.714	20.943	20.129
ENSMUSG00000042942	Greb1l	0	0.161584	0.470993	4.40607	752	711	722	663	759	618	20.845	18.719	20.276	23.042	20.97	23.079
ENSMUSG00000082738	Gm15422	0	0.468366	0.471328	0.70667	44	47	54	65	61	42	1.22	1.237	1.516	2.259	1.685	1.569
ENSMUSG00000028341	Nr4a3	0	-0.189875	0.471328	5.87337	2483	1967	2378	1572	1916	1517	68.829	51.785	66.781	54.634	52.937	56.653
ENSMUSG00000045930	Clec14a	0	-0.409919	0.471328	1.53274	114	122	118	50	102	72	3.16	3.212	3.314	1.738	2.818	2.689
ENSMUSG00000060572	Mfap2	0	-0.421187	0.471328	0.873489	81	69	72	45	58	36	2.245	1.817	2.022	1.564	1.602	1.344
ENSMUSG00000029714	Gigyf1	0	-0.154485	0.471783	5.68565	2133	1873	1925	1511	1652	1286	59.127	49.311	54.06	52.514	45.643	48.026
ENSMUSG00000027259	Adal	0	0.195979	0.471783	4.35728	723	651	711	710	708	573	20.042	17.139	19.967	24.676	19.561	21.399
ENSMUSG00000029878	Dbpht2	0	0.143463	0.471783	5.6599	1632	1798	1827	1506	1901	1452	45.239	47.336	51.307	52.34	52.522	54.226
ENSMUSG00000027281	Slx4ip	0	0.19236	0.474125	3.833	448	485	518	431	544	413	12.419	12.769	14.547	14.979	15.03	15.424
ENSMUSG00000056755	Grm7	0	0.117151	0.476603	6.4198	3027	3055	2913	2667	3115	2372	83.908	80.429	81.805	92.691	86.064	88.583
ENSMUSG00000034674	Tdg	0	0.268522	0.476603	4.15943	736	494	540	572	698	516	20.402	13.006	15.165	19.88	19.285	19.27
ENSMUSG00000020953	Coch	0	-0.169541	0.476603	4.46948	831	830	900	576	756	575	23.035	21.851	25.275	20.019	20.887	21.474
ENSMUSG00000058661	NA	0	0.256223	0.476603	3.22469	287	287	352	296	340	287	7.956	7.556	9.885	10.287	9.394	10.718
ENSMUSG00000080538	Gm25541	0	0.226745	0.477742	3.89311	531	504	463	462	654	366	14.719	13.269	13.002	16.057	18.069	13.668
ENSMUSG00000042202	Slc35e2	0	0.125171	0.478307	6.05571	2338	2374	2254	2073	2384	1884	64.809	62.5	63.299	72.046	65.867	70.359
ENSMUSG00000049252	Lrp1b	0	0.115744	0.479835	8.0789	9767	9252	9406	8270	9859	7612	270.741	243.578	264.147	287.421	272.393	284.274
ENSMUSG00000002908	Kcnn1	0	0.246106	0.479835	3.13923	305	314	261	283	370	225	8.455	8.267	7.33	9.836	10.223	8.403
ENSMUSG00000091207	NA	0	-0.152257	0.481337	5.80052	2187	2242	2001	1471	2068	1334	60.624	59.025	56.194	51.124	57.136	49.819
ENSMUSG00000082287	Gm15333	0	0.509799	0.481337	0.553663	37	47	44	62	58	33	1.026	1.237	1.236	2.155	1.602	1.232
ENSMUSG00000082072	Gm15785	0	0.428842	0.481337	1.07231	75	59	57	77	71	66	2.079	1.553	1.601	2.676	1.962	2.465
ENSMUSG00000081651	Gm15530	0	0.51738	0.481337	0.0907945	35	29	27	33	41	35	0.97	0.763	0.758	1.147	1.133	1.307
ENSMUSG00000039137	Whrn	0	-0.153618	0.482857	5.15906	1394	1353	1368	1086	1160	848	38.642	35.62	38.417	37.744	32.049	31.669
ENSMUSG00000030629	Zfand6	0	0.140916	0.482857	5.01935	1063	1165	1146	985	1213	915	29.466	30.671	32.183	34.233	33.514	34.171
ENSMUSG00000024767	Otub1	0	-0.131689	0.482857	6.54417	3670	3735	3291	2586	3341	2272	101.732	98.332	92.421	89.875	92.308	84.849
ENSMUSG00000019659	Ccdc12	0	-0.230421	0.483691	3.714	522	520	505	396	452	262	14.47	13.69	14.182	13.763	12.488	9.785
ENSMUSG00000031482	Slc25a15	0	0.199455	0.486484	3.45433	357	382	374	325	432	314	9.896	10.057	10.503	11.295	11.936	11.726
ENSMUSG00000037664	Cdkn1c	0	-0.396584	0.486983	1.83233	174	120	141	73	115	89	4.823	3.159	3.96	2.537	3.177	3.324
ENSMUSG00000070880	Gad1	0	-0.146022	0.487505	8.4097	13584	12296	13237	8837	12349	8566	376.548	323.717	371.733	307.127	341.188	319.901
ENSMUSG00000029028	Lrrc47	0	-0.185076	0.487505	4.45434	834	933	787	615	789	486	23.118	24.563	22.101	21.374	21.799	18.15
ENSMUSG00000018599	Mief2	0	0.231733	0.487532	3.09465	295	287	275	272	353	221	8.177	7.556	7.723	9.453	9.753	8.253
ENSMUSG00000033282	Rpgrip1l	0	0.146598	0.488236	5.55527	1554	1677	1651	1390	1694	1421	43.077	44.15	46.365	48.309	46.803	53.068
ENSMUSG00000037012	Hk1	0	-0.122447	0.488236	7.73478	8296	8276	7763	5990	7694	5118	229.965	217.883	218.007	208.18	212.576	191.134
ENSMUSG00000060510	Zfp266	0	0.126873	0.488288	6.42918	3008	3113	2902	2494	3205	2532	83.382	81.956	81.496	86.678	88.55	94.559
ENSMUSG00000053128	Rnf26	0	-0.203269	0.489754	3.72226	490	548	505	379	460	287	13.583	14.427	14.182	13.172	12.709	10.718
ENSMUSG00000041187	Prkd2	0	-0.309638	0.489754	2.48785	235	210	226	170	147	133	6.514	5.529	6.347	5.908	4.061	4.967
ENSMUSG00000046982	Tshz1	0	-0.194252	0.489935	5.54269	1961	1549	1925	1245	1550	1184	54.359	40.781	54.06	43.269	42.825	44.217
ENSMUSG00000025246	Tbl1x	0	0.116285	0.490005	6.41263	2964	3022	2965	2598	3105	2405	82.162	79.56	83.266	90.292	85.787	89.816
ENSMUSG00000028211	Trp53inp1	0	0.148723	0.490005	4.98033	1046	1186	1046	927	1228	890	28.995	31.224	29.375	32.218	33.928	33.237
ENSMUSG00000078861	Zfp931	0	0.183541	0.490861	4.13352	583	625	585	538	609	547	16.161	16.454	16.428	18.698	16.826	20.428
ENSMUSG00000031156	Slc35a2	0	-0.207943	0.490861	3.46323	431	462	397	314	372	250	11.947	12.163	11.149	10.913	10.278	9.336
ENSMUSG00000020022	Ndufa12	0	-0.151308	0.490878	5.51724	1708	1945	1627	1199	1592	1188	47.346	51.206	45.691	41.671	43.985	44.366
ENSMUSG00000031775	Pllp	0	-0.215847	0.490878	4.57707	1073	961	774	632	835	563	29.744	25.3	21.736	21.965	23.07	21.025
ENSMUSG00000083421	Gm14776	0	0.229019	0.490878	3.21991	298	302	333	312	333	268	8.261	7.951	9.352	10.843	9.2	10.009
ENSMUSG00000033396	Spg11	0	0.15078	0.490878	5.07256	1185	1134	1166	1089	1166	969	32.848	29.855	32.745	37.848	32.215	36.188
ENSMUSG00000005447	Pafah1b3	0	-0.297095	0.490878	2.61604	207	283	244	168	201	132	5.738	7.451	6.852	5.839	5.553	4.93
ENSMUSG00000091519	Skor2	0	-0.453671	0.490878	0.715795	59	81	60	40	47	35	1.635	2.132	1.685	1.39	1.299	1.307
ENSMUSG00000051721	BC068281	0	0.228232	0.490878	3.26716	332	324	310	341	350	255	9.203	8.53	8.706	11.851	9.67	9.523
ENSMUSG00000024846	Cst6	0	-0.416112	0.491518	0.886295	79	72	73	45	62	34	2.19	1.896	2.05	1.564	1.713	1.27
ENSMUSG00000044176	Spink10	0	0.377674	0.491716	1.40936	70	88	90	76	110	84	1.94	2.317	2.527	2.641	3.039	3.137
ENSMUSG00000027439	Gzf1	0	0.125794	0.493025	5.31689	1368	1443	1361	1203	1483	1122	37.921	37.99	38.221	41.81	40.974	41.902
ENSMUSG00000039182	AW209491	0	0.169244	0.493349	4.0933	570	594	589	541	607	497	15.8	15.638	16.541	18.802	16.771	18.561
ENSMUSG00000029147	Ppm1g	0	-0.132463	0.496618	5.35838	1622	1591	1485	1127	1453	1015	44.962	41.886	41.703	39.168	40.145	37.906
ENSMUSG00000091527	NA	0	0.199019	0.496618	4.7702	968	836	969	883	921	840	26.833	22.009	27.212	30.688	25.446	31.37
ENSMUSG00000041559	Fmod	0	0.229345	0.496618	3.56388	378	380	430	342	507	325	10.478	10.004	12.076	11.886	14.008	12.137
ENSMUSG00000011884	Gltp	0	-0.159239	0.496618	4.46514	876	902	770	614	734	559	24.283	23.747	21.624	21.339	20.28	20.876
ENSMUSG00000057722	Lepr	0	0.276259	0.496618	2.93447	260	262	230	206	293	260	7.207	6.898	6.459	7.159	8.095	9.71
ENSMUSG00000069875	NA	0	0.214765	0.497635	4.26411	697	604	639	649	629	589	19.321	15.902	17.945	22.556	17.379	21.996
ENSMUSG00000029361	Nos1	0	-0.143407	0.498166	6.44769	3333	3503	3205	2522	3147	1985	92.391	92.224	90.006	87.651	86.948	74.131
ENSMUSG00000037363	Letm2	0	0.20692	0.498166	3.42661	371	369	347	357	376	313	10.284	9.715	9.745	12.407	10.388	11.689
ENSMUSG00000053293	Pom121	0	-0.156017	0.498166	5.63895	1878	2016	1860	1443	1796	1110	52.058	53.075	52.234	50.151	49.621	41.453
ENSMUSG00000020167	Tcf3	0	-0.170636	0.498166	3.82076	558	542	533	377	483	355	15.468	14.269	14.968	13.102	13.345	13.258
ENSMUSG00000038085	Cnbd2	0	0.440047	0.498166	0.798518	43	58	56	61	74	44	1.192	1.527	1.573	2.12	2.045	1.643
ENSMUSG00000035202	Lars2	0	-0.747716	0.498345	6.01532	1328	4683	2898	1596	882	1749	36.812	123.29	81.384	55.468	24.369	65.317
ENSMUSG00000026058	Khdrbs2	0	0.207859	0.498855	3.43126	372	371	347	355	375	319	10.312	9.767	9.745	12.338	10.361	11.913
ENSMUSG00000035941	Ibtk	0	0.136792	0.498855	5.25933	1261	1361	1369	1202	1411	1058	34.955	35.831	38.445	41.775	38.984	39.511
ENSMUSG00000016940	Kctd2	0	-0.132259	0.498855	4.97463	1211	1219	1168	885	1092	774	33.569	32.093	32.801	30.758	30.171	28.905
ENSMUSG00000062319	Gm10115	0	0.269275	0.498992	3.93569	559	466	488	567	475	465	15.495	12.268	13.704	19.706	13.124	17.366
ENSMUSG00000030494	Rhpn2	0	-0.240147	0.500662	3.03685	296	332	339	231	275	181	8.205	8.741	9.52	8.028	7.598	6.76
ENSMUSG00000089699	Gm1992	0	0.392712	0.500662	0.919359	56	65	53	61	72	58	1.552	1.711	1.488	2.12	1.989	2.166
ENSMUSG00000035653	Lrfn5	0	0.119032	0.500662	6.54776	3318	3242	3260	2757	3480	2683	91.975	85.352	91.55	95.818	96.148	100.198
ENSMUSG00000023011	Faim2	0	-0.140616	0.501126	8.07267	10067	10715	10159	7653	9874	6149	279.057	282.094	285.294	265.977	272.807	229.637
ENSMUSG00000048546	Tob2	0	-0.166575	0.501142	4.75257	950	1128	1042	760	945	629	26.334	29.697	29.262	26.414	26.109	23.49
ENSMUSG00000020519	Sap30l	0	-0.182882	0.501492	3.9343	580	591	602	458	487	361	16.078	15.559	16.906	15.918	13.455	13.482
ENSMUSG00000041560	Gltscr2	0	-0.133036	0.502641	5.18073	1373	1428	1353	1018	1286	875	38.06	37.595	37.996	35.38	35.531	32.677
ENSMUSG00000032908	Sgpp2	0	-0.141138	0.502641	4.89991	1137	1210	1080	864	1016	722	31.518	31.856	30.329	30.028	28.071	26.963
ENSMUSG00000085795	Zfp703	0	-0.148356	0.502967	4.56847	952	906	870	662	822	579	26.389	23.852	24.432	23.008	22.711	21.623
ENSMUSG00000062619	2310039H08Rik	0	0.469253	0.502967	0.711456	45	44	56	51	56	60	1.247	1.158	1.573	1.772	1.547	2.241
ENSMUSG00000083122	Gm15578	0	0.487154	0.503555	1.17721	74	54	73	99	71	64	2.051	1.422	2.05	3.441	1.962	2.39
ENSMUSG00000052488	Cherp	0	-0.171155	0.503555	4.94936	1196	1203	1182	937	1064	672	33.153	31.671	33.194	32.565	29.397	25.096
ENSMUSG00000020268	Lyrm7	0	0.359151	0.503991	3.27203	240	424	261	295	379	313	6.653	11.163	7.33	10.253	10.471	11.689
ENSMUSG00000015476	Prrt1	0	-0.139108	0.504709	6.0098	2428	2582	2388	1927	2198	1507	67.304	67.976	67.062	66.972	60.728	56.28
ENSMUSG00000064945	Rny3	0	-0.235786	0.504709	10.332	55728	56049	41277	38022	44646	26799	1544.78	1475.6	1159.18	1321.44	1233.52	1000.82
ENSMUSG00000021692	Dimt1	0	0.195486	0.504739	3.65779	447	418	417	418	440	366	12.391	11.005	11.711	14.527	12.157	13.668
ENSMUSG00000090119	Gm8185	0	0.441373	0.505517	0.972525	67	54	56	78	64	58	1.857	1.422	1.573	2.711	1.768	2.166
ENSMUSG00000028799	Zfp362	0	-0.1817	0.506185	4.00327	675	617	570	430	554	392	18.711	16.244	16.007	14.944	15.306	14.639
ENSMUSG00000040242	Fgfr1op2	0	0.128361	0.506185	6.45278	2879	3310	2980	2671	3195	2501	79.806	87.143	83.687	92.83	88.274	93.401
ENSMUSG00000000531	Grasp	0	-0.154937	0.506185	4.5555	925	891	894	632	847	566	25.641	23.457	25.106	21.965	23.402	21.138
ENSMUSG00000061524	Zic2	0	-0.156469	0.507228	5.39907	1685	1587	1593	1294	1333	1017	46.708	41.781	44.736	44.972	36.829	37.98
ENSMUSG00000039349	C130074G19Rik	0	-0.2353	0.507228	4.17246	839	658	634	494	637	394	23.257	17.323	17.805	17.169	17.6	14.714
ENSMUSG00000032243	Itga11	0	0.35342	0.507228	1.35252	82	78	80	88	91	77	2.273	2.054	2.247	3.058	2.514	2.876
ENSMUSG00000036712	Cyld	0	0.115498	0.507228	7.70734	6937	7719	7328	6354	7913	5696	192.294	203.218	205.791	220.831	218.627	212.72
ENSMUSG00000085001	Rapgef4os2	0	0.4713	0.507343	1.16999	65	51	85	86	76	70	1.802	1.343	2.387	2.989	2.1	2.614
ENSMUSG00000037434	Slc30a1	0	-0.134803	0.508282	5.36933	1558	1616	1561	1076	1459	1079	43.188	42.545	43.837	37.396	40.31	40.296
ENSMUSG00000051790	Nlgn2	0	-0.140177	0.508373	7.41809	6669	6744	6242	4965	6177	3883	184.865	177.55	175.293	172.557	170.663	145.012
ENSMUSG00000051506	Wdfy4	0	0.363153	0.508373	1.73737	117	104	93	94	123	119	3.243	2.738	2.612	3.267	3.398	4.444
ENSMUSG00000040613	Apobec1	0	0.426053	0.508373	0.716612	49	57	43	54	70	44	1.358	1.501	1.208	1.877	1.934	1.643
ENSMUSG00000061468	NA	0	0.517905	0.508373	-0.00451123	26	33	26	30	41	31	0.721	0.869	0.73	1.043	1.133	1.158
ENSMUSG00000024901	Peli3	0	-0.191942	0.508373	3.9524	625	569	609	432	551	345	17.325	14.98	17.102	15.014	15.223	12.884
ENSMUSG00000027981	Rnpc3	0	0.177282	0.508373	5.39729	1432	1376	1514	1318	1418	1319	39.695	36.226	42.517	45.807	39.178	49.259
ENSMUSG00000033047	Eif3l	0	-0.133292	0.508373	5.19258	1373	1447	1368	975	1305	923	38.06	38.095	38.417	33.886	36.056	34.47
ENSMUSG00000042423	Fbrs	0	-0.153772	0.508373	4.63296	946	965	945	746	808	593	26.223	25.406	26.538	25.927	22.324	22.146
ENSMUSG00000034160	Ogt	0	0.133678	0.509984	8.44197	12250	11695	12367	10929	12055	10166	339.57	307.895	347.301	379.833	333.065	379.654
ENSMUSG00000032525	Nktr	0	0.145089	0.509984	7.45212	6078	5862	6263	5781	5966	4998	168.482	154.329	175.883	200.916	164.834	186.653
ENSMUSG00000028454	Pigo	0	-0.20775	0.509984	3.61876	490	479	469	309	458	282	13.583	12.611	13.171	10.739	12.654	10.531
ENSMUSG00000078190	Dnm3os	0	0.185256	0.509984	4.14371	611	550	643	552	645	517	16.937	14.48	18.057	19.185	17.821	19.308
ENSMUSG00000038781	Stap2	0	-0.527959	0.510101	0.972561	84	86	75	66	35	39	2.328	2.264	2.106	2.294	0.967	1.456
ENSMUSG00000030411	Nova2	0	-0.127827	0.510292	6.40675	3238	3307	3161	2480	2986	1995	89.757	87.064	88.77	86.191	82.5	74.504
ENSMUSG00000074664	A830092H15Rik	0	0.239528	0.510769	3.32587	343	306	351	348	341	294	9.508	8.056	9.857	12.095	9.421	10.98
ENSMUSG00000068299	Nat8f4	0	0.328756	0.512123	3.40222	254	435	335	311	468	304	7.041	11.452	9.408	10.809	12.93	11.353
ENSMUSG00000037646	Vps13b	0	0.113014	0.512123	7.64403	6907	7122	7021	6303	7149	5555	191.462	187.501	197.17	219.058	197.518	207.454
ENSMUSG00000031644	Nek1	0	0.147536	0.512639	6.29803	2630	2770	2770	2424	2691	2401	72.904	72.926	77.79	84.245	74.349	89.666
ENSMUSG00000037552	Plekhg2	0	-0.321829	0.514802	2.06918	196	151	156	101	135	101	5.433	3.975	4.381	3.51	3.73	3.772
ENSMUSG00000089617	Scarna10	0	-0.114953	0.514802	8.7073	15655	16475	15503	11614	15016	10326	433.957	433.738	435.369	403.64	414.874	385.629
ENSMUSG00000078681	Tm2d3	0	-0.180938	0.514802	3.66482	497	520	453	345	418	321	13.777	13.69	12.722	11.99	11.549	11.988
ENSMUSG00000031488	Rab11fip1	0	-0.33588	0.514963	1.9733	135	178	159	88	120	104	3.742	4.686	4.465	3.058	3.315	3.884
ENSMUSG00000027777	Schip1	0	0.108555	0.515072	6.88913	4053	4342	4103	3618	4469	3206	112.349	114.312	115.224	125.742	123.473	119.73
ENSMUSG00000028978	Nos3	0	-0.359111	0.515072	1.49176	111	118	110	57	99	66	3.077	3.107	3.089	1.981	2.735	2.465
ENSMUSG00000022296	Baalc	0	0.123178	0.518713	6.74947	3662	4086	3543	3375	4037	2886	101.511	107.572	99.498	117.297	111.538	107.779
ENSMUSG00000030111	A2m	0	-0.175109	0.519245	4.40691	807	824	830	545	794	498	22.37	21.693	23.309	18.941	21.937	18.598
ENSMUSG00000078612	1700024P16Rik	0	0.347594	0.519245	1.83105	121	92	124	114	131	113	3.354	2.422	3.482	3.962	3.619	4.22
ENSMUSG00000037979	Ccdc92	0	-0.140044	0.519245	5.80166	2067	2235	2104	1627	1969	1289	57.297	58.841	59.086	56.546	54.401	48.138
ENSMUSG00000063108	Zfp26	0	0.139249	0.519245	5.53882	1641	1665	1535	1490	1605	1343	45.489	43.835	43.107	51.784	44.344	50.155
ENSMUSG00000049709	Nlrp10	0	-0.49319	0.519245	0.190675	45	47	46	32	31	19	1.247	1.237	1.292	1.112	0.856	0.71
ENSMUSG00000023939	Mrpl14	0	-0.295174	0.519245	2.18162	189	172	180	111	162	98	5.239	4.528	5.055	3.858	4.476	3.66
ENSMUSG00000049791	Fzd4	0	-0.268746	0.520327	2.94844	306	325	287	164	278	198	8.482	8.556	8.06	5.7	7.681	7.394
ENSMUSG00000048142	Nat8l	0	-0.119968	0.520327	7.81384	8577	8937	8175	6423	8084	5368	237.754	235.285	229.577	223.229	223.351	200.47
ENSMUSG00000045689	Pcdhb4	0	-0.339554	0.520327	2.10187	191	194	134	111	142	91	5.295	5.107	3.763	3.858	3.923	3.398
ENSMUSG00000046768	Rhoj	0	-0.314061	0.520327	2.15091	179	203	150	104	138	115	4.962	5.344	4.212	3.614	3.813	4.295
ENSMUSG00000071337	Tia1	0	0.139064	0.520327	7.0279	4565	4318	4708	4026	4544	3886	126.542	113.68	132.214	139.922	125.545	145.124
ENSMUSG00000028309	Rnf20	0	0.118898	0.520327	6.59049	3497	3460	3164	2997	3452	2721	96.937	91.092	88.854	104.16	95.375	101.617
ENSMUSG00000078872	Gm14401	0	0.558042	0.520327	0.0871696	30	23	36	36	34	39	0.832	0.606	1.011	1.251	0.939	1.456
ENSMUSG00000021514	Zfp369	0	0.127758	0.523379	5.41594	1480	1473	1510	1328	1561	1189	41.026	38.78	42.405	46.154	43.129	44.404
ENSMUSG00000034639	Setmar	0	-0.314424	0.524429	1.92016	142	147	163	87	128	90	3.936	3.87	4.578	3.024	3.536	3.361
ENSMUSG00000070564	Ntn5	0	0.611889	0.52592	0.161472	38	17	37	39	38	40	1.053	0.448	1.039	1.355	1.05	1.494
ENSMUSG00000069814	Ccdc92b	0	-0.169691	0.52592	4.63651	948	1002	933	697	915	548	26.279	26.38	26.201	24.224	25.28	20.465
ENSMUSG00000015090	Ptgds	0	-0.177431	0.526557	8.41749	12009	13200	14516	8977	12808	7939	332.889	347.517	407.651	311.992	353.87	296.486
ENSMUSG00000023064	Sncg	0	-0.276262	0.526642	2.46507	217	241	197	132	171	148	6.015	6.345	5.532	4.588	4.725	5.527
ENSMUSG00000033965	Slc16a2	0	-0.157582	0.527788	4.6013	987	910	903	683	861	565	27.36	23.958	25.359	23.737	23.788	21.1
ENSMUSG00000021779	Thrb	0	0.153473	0.529628	5.98157	1928	2388	2236	1936	2400	1766	53.444	62.869	62.793	67.285	66.309	65.952
ENSMUSG00000025089	Gfra1	0	0.145769	0.531136	5.08782	1166	1293	1078	1009	1318	951	32.322	34.041	30.273	35.067	36.415	35.516
ENSMUSG00000069204	NA	0	0.167576	0.531136	4.37106	682	706	739	620	740	632	18.905	18.587	20.753	21.548	20.445	23.602
ENSMUSG00000020482	Ccdc117	0	0.224332	0.531136	4.49222	799	684	783	836	766	604	22.148	18.008	21.989	29.055	21.164	22.557
ENSMUSG00000040752	Myh6	0	0.374572	0.531136	1.95352	110	156	99	143	135	115	3.049	4.107	2.78	4.97	3.73	4.295
ENSMUSG00000005125	Ndrg1	0	-0.163222	0.531136	5.8257	2181	2239	2144	1432	2178	1344	60.457	58.946	60.21	49.769	60.176	50.192
ENSMUSG00000021645	Smn1	0	-0.194049	0.531136	3.39243	411	411	399	268	360	266	11.393	10.82	11.205	9.314	9.946	9.934
ENSMUSG00000052949	Rnf157	0	-0.122922	0.53123	7.5129	6687	7256	6922	5283	6478	4341	185.364	191.029	194.39	183.609	178.98	162.117
ENSMUSG00000019768	Esr1	0	0.297706	0.53123	2.54415	165	184	218	208	209	165	4.574	4.844	6.122	7.229	5.774	6.162
ENSMUSG00000041889	Shisa4	0	-0.142559	0.53123	5.65297	1940	2065	1782	1388	1832	1189	53.777	54.365	50.044	48.239	50.616	44.404
ENSMUSG00000030424	Zfp939	0	0.272867	0.53123	2.24889	155	155	157	152	197	125	4.297	4.081	4.409	5.283	5.443	4.668
ENSMUSG00000009035	Tmem184b	0	-0.133773	0.53123	5.32127	1609	1502	1468	1133	1399	969	44.601	39.543	41.226	39.377	38.653	36.188
ENSMUSG00000042797	Aqp11	0	-0.2576	0.53123	2.44264	219	225	198	134	185	131	6.071	5.924	5.56	4.657	5.111	4.892
ENSMUSG00000027287	Snap23	0	0.181044	0.53123	4.33185	751	630	679	651	713	584	20.818	16.586	19.068	22.625	19.699	21.81
ENSMUSG00000028552	Eps15	0	0.114518	0.53123	8.13968	9481	10317	9876	8235	10547	8088	262.813	271.616	277.346	286.204	291.401	302.05
ENSMUSG00000020014	Cfap54	0	0.162864	0.53123	4.20326	658	612	627	552	675	547	18.24	16.112	17.608	19.185	18.649	20.428
ENSMUSG00000022305	Lrp12	0	-0.126774	0.53123	5.47516	1707	1730	1648	1228	1593	1089	47.318	45.546	46.281	42.679	44.013	40.669
ENSMUSG00000004891	Nes	0	-0.335537	0.53123	3.43871	547	393	379	223	414	249	15.163	10.347	10.643	7.75	11.438	9.299
ENSMUSG00000001774	Chordc1	0	0.153768	0.53123	6.4762	2714	3269	3247	2779	3457	2387	75.232	86.063	91.185	96.583	95.513	89.144
ENSMUSG00000085363	Gm15478	0	0.256649	0.53123	2.93853	264	232	262	242	263	248	7.318	6.108	7.358	8.411	7.266	9.262
ENSMUSG00000085894	Gm15832	0	0.392532	0.53123	1.25634	84	60	77	87	91	65	2.328	1.58	2.162	3.024	2.514	2.427
ENSMUSG00000072501	Phf20l1	0	0.136083	0.531657	6.18932	2589	2505	2515	2385	2512	2066	71.767	65.949	70.628	82.89	69.404	77.156
ENSMUSG00000061032	Rrp1	0	-0.124171	0.531657	7.17215	5531	5747	5211	4043	5263	3427	153.319	151.302	146.34	140.513	145.41	127.983
ENSMUSG00000038895	Zfp653	0	-0.245638	0.531657	3.06119	370	315	299	240	249	203	10.256	8.293	8.397	8.341	6.88	7.581
ENSMUSG00000024451	Arap3	0	-0.271673	0.531657	2.337	216	203	179	125	161	128	5.988	5.344	5.027	4.344	4.448	4.78
ENSMUSG00000063511	Snrnp70	0	-0.125115	0.531657	6.89794	4855	4576	4199	3391	3885	3140	134.581	120.473	117.92	117.853	107.338	117.265
ENSMUSG00000071172	Srsf3	0	0.111411	0.531657	6.75186	3744	3907	3696	3280	3856	3090	103.784	102.86	103.794	113.995	106.537	115.397
ENSMUSG00000001794	Capns1	0	-0.13374	0.531657	5.94165	2298	2556	2194	1677	2187	1525	63.701	67.292	61.614	58.283	60.424	56.952
ENSMUSG00000077567	Gm23200	0	0.506814	0.531657	-0.0430557	27	26	30	31	41	27	0.748	0.685	0.842	1.077	1.133	1.008
ENSMUSG00000038146	Notch3	0	-0.242956	0.531657	3.90261	717	518	533	401	474	373	19.875	13.637	14.968	13.937	13.096	13.93
ENSMUSG00000003360	Ddx23	0	-0.12374	0.531657	5.9748	2387	2526	2273	1776	2218	1538	66.168	66.502	63.832	61.724	61.281	57.437
ENSMUSG00000078546	Zfp995	0	0.278576	0.531657	2.45477	161	172	204	177	214	155	4.463	4.528	5.729	6.152	5.913	5.789
ENSMUSG00000090432	NA	0	-0.372793	0.531657	1.23168	97	106	80	63	73	47	2.689	2.791	2.247	2.19	2.017	1.755
ENSMUSG00000027829	Ccnl1	0	0.132341	0.531657	5.83247	2034	1967	1947	1727	2010	1694	56.382	51.785	54.677	60.021	55.534	63.263
ENSMUSG00000027852	Nras	0	0.126605	0.531657	5.61715	1694	1830	1616	1449	1858	1389	46.958	48.178	45.382	50.359	51.334	51.873
ENSMUSG00000066613	Zfp932	0	0.150253	0.531657	4.87646	1021	983	1037	908	1027	877	28.302	25.879	29.122	31.557	28.375	32.752
ENSMUSG00000052155	Acvr2a	0	0.122188	0.531657	6.17688	2451	2523	2608	2218	2647	2035	67.942	66.423	73.24	77.086	73.133	75.998
ENSMUSG00000092700	NA	0	-0.27104	0.531657	2.53369	222	254	212	161	199	119	6.154	6.687	5.954	5.595	5.498	4.444
ENSMUSG00000017781	Pitpna	0	-0.112132	0.531657	7.78292	8402	8766	7912	6043	7910	5526	232.903	230.783	222.192	210.022	218.544	206.371
ENSMUSG00000034706	Dnaic2	0	0.368439	0.531657	1.65662	95	125	77	106	121	93	2.633	3.291	2.162	3.684	3.343	3.473
ENSMUSG00000049807	Arhgap23	0	-0.111412	0.531657	6.50641	3503	3524	3316	2614	3140	2265	97.103	92.776	93.123	90.849	86.754	84.587
ENSMUSG00000039585	Myo9a	0	0.112787	0.531657	8.32313	10866	11493	11351	9694	11515	9205	301.205	302.577	318.769	336.911	318.146	343.765
ENSMUSG00000004151	Etv1	0	-0.131179	0.531657	6.68493	4059	3766	3945	2988	3263	2701	112.515	99.148	110.787	103.847	90.153	100.87
ENSMUSG00000048264	Dip2c	0	0.1042	0.531657	7.05425	4655	4786	4593	4016	4980	3640	129.037	126.001	128.985	139.575	137.592	135.937
ENSMUSG00000043298	Smco3	0	0.232416	0.531657	2.89091	231	274	238	230	298	204	6.403	7.214	6.684	7.994	8.233	7.618
ENSMUSG00000033594	Spata2l	0	-0.166667	0.531657	4.25473	790	689	725	521	637	485	21.899	18.139	20.36	18.107	17.6	18.113
ENSMUSG00000032228	Tcf12	0	0.122025	0.531657	6.09533	2445	2364	2358	2172	2460	1885	67.775	62.237	66.219	75.487	67.967	70.396
ENSMUSG00000028583	Pdpn	0	0.242622	0.531657	3.06635	268	317	252	239	349	243	7.429	8.346	7.077	8.306	9.642	9.075
ENSMUSG00000021583	Erap1	0	0.186427	0.531657	3.76988	443	501	449	387	528	411	12.28	13.19	12.609	13.45	14.588	15.349
ENSMUSG00000009734	Pou6f2	0	-0.438422	0.532241	0.740074	68	72	62	33	44	47	1.885	1.896	1.741	1.147	1.216	1.755
ENSMUSG00000026676	Ccdc3	0	-0.449498	0.532241	0.631283	60	76	52	33	46	36	1.663	2.001	1.46	1.147	1.271	1.344
ENSMUSG00000022257	Laptm4b	0	-0.136522	0.532241	5.52712	1705	1874	1711	1223	1676	1144	47.263	49.337	48.05	42.505	46.306	42.723
ENSMUSG00000086928	Gm14210	0	0.525747	0.532241	0.371515	41	35	35	44	37	51	1.137	0.921	0.983	1.529	1.022	1.905
ENSMUSG00000086675	Plxna4os2	0	0.319289	0.532896	3.13727	319	261	271	328	259	287	8.843	6.871	7.61	11.4	7.156	10.718
ENSMUSG00000059142	Zfp945	0	0.155656	0.532896	5.03826	1117	1179	1103	940	1184	1029	30.963	31.04	30.975	32.669	32.713	38.428
ENSMUSG00000050592	Fam78a	0	-0.281106	0.533161	2.49655	189	253	229	143	182	137	5.239	6.661	6.431	4.97	5.028	5.116
ENSMUSG00000020101	Vsir	0	-0.16873	0.533161	3.94941	572	649	564	424	509	394	15.856	17.086	15.839	14.736	14.063	14.714
ENSMUSG00000027677	Ttc14	0	0.145129	0.533161	7.51077	6519	6068	6373	5686	6177	5538	180.707	159.752	178.972	197.615	170.663	206.819
ENSMUSG00000016319	Slc25a5	0	-0.119997	0.533161	7.07612	5115	5362	4925	3542	4882	3473	141.788	141.166	138.308	123.101	134.884	129.701
ENSMUSG00000033904	Ccp110	0	0.112304	0.533161	6.69911	3741	3717	3480	3074	3819	2985	103.701	97.858	97.728	106.836	105.514	111.476
ENSMUSG00000071317	Bves	0	0.442079	0.53397	0.395872	35	39	43	44	49	40	0.97	1.027	1.208	1.529	1.354	1.494
ENSMUSG00000072809	9330160F10Rik	0	-0.466563	0.534411	0.787497	88	68	55	45	43	39	2.439	1.79	1.545	1.564	1.188	1.456
ENSMUSG00000019823	Mical1	0	-0.296107	0.536387	2.28809	213	170	198	122	147	126	5.904	4.476	5.56	4.24	4.061	4.706
ENSMUSG00000078786	BC024978	0	-0.20914	0.536669	3.18728	343	369	352	227	320	225	9.508	9.715	9.885	7.889	8.841	8.403
ENSMUSG00000045813	Gm9801	0	0.27866	0.536669	2.33193	159	163	170	174	171	152	4.407	4.291	4.774	6.047	4.725	5.677
ENSMUSG00000020589	Fam49a	0	0.116487	0.536762	7.54931	6210	6866	6618	5559	7208	5146	172.141	180.761	185.852	193.201	199.149	192.18
ENSMUSG00000069919	Hba-a1	0	-0.485166	0.536762	3.65527	363	832	415	372	351	235	10.062	21.904	11.654	12.929	9.698	8.776
ENSMUSG00000067942	Zfp160	0	0.146754	0.536762	4.78455	933	1007	919	833	975	829	25.863	26.511	25.808	28.951	26.938	30.959
ENSMUSG00000025905	Oprk1	0	0.191391	0.536762	3.54377	365	407	415	369	436	329	10.118	10.715	11.654	12.824	12.046	12.287
ENSMUSG00000025868	Higd2a	0	-0.15799	0.536762	4.44743	827	868	823	606	792	500	22.924	22.852	23.112	21.061	21.882	18.673
ENSMUSG00000070561	NA	0	0.196106	0.536763	4.22805	707	574	628	586	768	488	19.598	15.112	17.636	20.366	21.219	18.225
ENSMUSG00000021120	Pigh	0	0.234501	0.537135	2.67344	217	210	210	188	254	186	6.015	5.529	5.897	6.534	7.018	6.946
ENSMUSG00000071793	2610005L07Rik	0	-0.128137	0.537469	6.08271	2651	2533	2560	1894	2192	1820	73.486	66.686	71.892	65.825	60.562	67.969
ENSMUSG00000020357	Flt4	0	-0.388026	0.537469	1.33145	120	92	93	54	87	55	3.326	2.422	2.612	1.877	2.404	2.054
ENSMUSG00000024302	Dtna	0	0.116578	0.537469	7.57163	6379	6890	6727	6091	6865	5164	176.826	181.393	188.913	211.69	189.672	192.852
ENSMUSG00000047565	Acot10	0	0.325362	0.538359	1.73175	109	100	108	119	113	99	3.021	2.633	3.033	4.136	3.122	3.697
ENSMUSG00000035890	Rnf126	0	-0.149041	0.538359	4.48967	830	887	864	663	733	550	23.008	23.352	24.264	23.042	20.252	20.54
ENSMUSG00000022742	Cpox	0	-0.132969	0.538359	5.12412	1313	1381	1300	930	1260	868	36.396	36.358	36.508	32.322	34.812	32.416
ENSMUSG00000085822	Gm15584	0	0.435765	0.538359	0.815737	60	54	45	45	74	61	1.663	1.422	1.264	1.564	2.045	2.278
ENSMUSG00000002379	Ndufa11	0	-0.160706	0.538546	4.77332	1071	1115	976	734	1015	633	29.688	29.355	27.409	25.51	28.043	23.64
ENSMUSG00000069132	Nxph2	0	0.381905	0.538546	0.998395	56	66	63	56	83	63	1.552	1.738	1.769	1.946	2.293	2.353
ENSMUSG00000034177	Rnf43	0	0.308932	0.538546	1.71652	96	113	107	104	122	101	2.661	2.975	3.005	3.614	3.371	3.772
ENSMUSG00000028176	Lrrc7	0	0.10625	0.538546	8.06538	9337	9437	9484	7980	9838	7611	258.822	248.448	266.338	277.342	271.812	284.236
ENSMUSG00000032802	Srxn1	0	-0.129623	0.538602	5.81488	2039	2283	2121	1564	2009	1372	56.521	60.105	59.564	54.356	55.506	51.238
ENSMUSG00000002546	Golga2	0	-0.116475	0.539141	6.25255	3014	2909	2764	2152	2637	1922	83.548	76.585	77.621	74.792	72.857	71.778
ENSMUSG00000064125	Prr36	0	-0.156418	0.539447	4.35645	804	820	737	605	689	480	22.287	21.588	20.697	21.027	19.036	17.926
ENSMUSG00000035383	Pmch	0	-0.41815	0.54022	0.780914	73	75	59	47	43	39	2.024	1.975	1.657	1.633	1.188	1.456
ENSMUSG00000031709	Tbc1d9	0	-0.107224	0.54022	6.87607	4598	4486	4263	3326	4129	2934	127.457	118.103	119.717	115.594	114.079	109.572
ENSMUSG00000025958	Creb1	0	0.121027	0.540475	6.66045	3358	3541	3709	3062	3761	2834	93.084	93.224	104.159	106.419	103.912	105.837
ENSMUSG00000033364	Usp37	0	0.13187	0.540569	5.6512	1644	1790	1812	1539	1812	1448	45.572	47.125	50.886	53.487	50.063	54.076
ENSMUSG00000026276	2002-09-01	0	0.115174	0.540569	6.38027	2990	3016	2754	2491	3051	2383	82.883	79.402	77.34	86.574	84.296	88.994
ENSMUSG00000024403	Atp6v1g2	0	-0.129715	0.540569	7.43035	6658	6988	6116	4869	6278	4056	184.56	183.973	171.755	169.22	173.454	151.473
ENSMUSG00000036752	Tubb4b	0	-0.129265	0.540569	6.58228	3508	4037	3430	2600	3398	2415	97.242	106.282	96.324	90.362	93.883	90.189
ENSMUSG00000075585	6330403L08Rik	0	-0.18521	0.540569	3.86436	581	605	508	418	504	328	16.105	15.928	14.266	14.527	13.925	12.249
ENSMUSG00000070886	NA	0	0.315477	0.540569	1.93429	135	115	117	132	129	119	3.742	3.028	3.286	4.588	3.564	4.444
ENSMUSG00000067786	Nnat	0	0.212103	0.540569	6.28025	2254	3251	2398	2486	3135	2067	62.481	85.589	67.343	86.4	86.616	77.193
ENSMUSG00000040181	Fmo1	0	0.244699	0.543882	2.75539	228	211	232	193	261	211	6.32	5.555	6.515	6.708	7.211	7.88
ENSMUSG00000062563	Cys1	0	0.247318	0.54393	2.88507	236	251	248	267	278	186	6.542	6.608	6.965	9.279	7.681	6.946
ENSMUSG00000029466	Anapc7	0	-0.145817	0.544179	4.3521	787	827	731	565	691	517	21.816	21.772	20.529	19.636	19.092	19.308
ENSMUSG00000084859	1700080N15Rik	0	0.263544	0.544179	3.42214	397	317	346	381	343	330	11.005	8.346	9.717	13.242	9.477	12.324
ENSMUSG00000048058	Ldlrad3	0	-0.192636	0.544179	3.7114	554	483	485	348	414	349	15.357	12.716	13.62	12.095	11.438	13.034
ENSMUSG00000026579	F5	0	-0.217529	0.544179	3.43038	371	481	412	283	362	265	10.284	12.663	11.57	9.836	10.002	9.897
ENSMUSG00000022559	Fbxl6	0	-0.230071	0.544179	2.94002	319	306	276	224	247	172	8.843	8.056	7.751	7.785	6.824	6.423
ENSMUSG00000089713	Gm16564	0	0.379926	0.544179	0.976841	53	64	65	60	75	63	1.469	1.685	1.825	2.085	2.072	2.353
ENSMUSG00000040396	Abhd13	0	0.11869	0.544179	5.61542	1665	1770	1710	1464	1827	1383	46.154	46.599	48.022	50.881	50.478	51.649
ENSMUSG00000033943	Mga	0	0.104147	0.544179	7.69013	7227	7479	7103	6342	7446	5787	200.332	196.9	199.473	220.414	205.724	216.118
ENSMUSG00000035504	Reep6	0	-0.298481	0.544179	2.02806	165	160	161	117	136	79	4.574	4.212	4.521	4.066	3.758	2.95
ENSMUSG00000031538	Plat	0	-0.142423	0.544179	4.75124	1046	1043	1004	727	980	648	28.995	27.459	28.195	25.267	27.076	24.2
ENSMUSG00000025551	Fgf14	0	0.115999	0.544298	6.46854	3123	3122	3060	2815	3125	2473	86.57	82.193	85.934	97.834	86.34	92.355
ENSMUSG00000090663	NA	0	-0.132398	0.544298	5.29744	1577	1446	1475	1142	1307	983	43.714	38.069	41.422	39.69	36.111	36.711
ENSMUSG00000044573	Acp1	0	0.133631	0.545069	4.86674	1007	1079	958	868	1082	841	27.914	28.407	26.903	30.167	29.894	31.408
ENSMUSG00000062470	Fbxl12os	0	0.267583	0.54576	2.17055	137	155	150	138	172	135	3.798	4.081	4.212	4.796	4.752	5.042
ENSMUSG00000018761	Mpdu1	0	-0.180519	0.545889	3.64009	508	467	470	350	426	293	14.082	12.295	13.199	12.164	11.77	10.942
ENSMUSG00000052085	Dock8	0	0.222327	0.545889	2.74763	226	235	213	216	255	187	6.265	6.187	5.982	7.507	7.045	6.984
ENSMUSG00000029832	Nfe2l3	0	0.211044	0.547299	3.6777	477	405	410	408	436	399	13.222	10.662	11.514	14.18	12.046	14.901
ENSMUSG00000030551	Nr2f2	0	-0.151674	0.548214	5.16183	1397	1339	1386	892	1308	919	38.725	35.252	38.923	31.001	36.138	34.32
ENSMUSG00000047420	Fam180a	0	0.383839	0.548214	0.929985	53	68	55	67	71	54	1.469	1.79	1.545	2.329	1.962	2.017
ENSMUSG00000075469	Gm17205	0	0.328553	0.548474	1.9167	126	122	113	145	124	108	3.493	3.212	3.173	5.039	3.426	4.033
ENSMUSG00000020182	Ddc	0	-0.24484	0.548552	3.15658	367	380	306	204	295	243	10.173	10.004	8.593	7.09	8.151	9.075
ENSMUSG00000022548	Apod	0	0.190749	0.548856	6.89047	3713	4704	3740	3382	5193	3158	102.924	123.842	105.03	117.54	143.476	117.937
ENSMUSG00000031060	Rbm10	0	-0.126929	0.552766	5.35005	1554	1581	1526	1198	1410	971	43.077	41.623	42.854	41.636	38.957	36.262
ENSMUSG00000024817	Uhrf2	0	0.122017	0.553329	6.01129	2200	2245	2314	2002	2321	1821	60.984	59.104	64.984	69.579	64.126	68.006
ENSMUSG00000060487	Samd5	0	0.149474	0.553329	4.12206	600	597	606	534	653	487	16.632	15.717	17.018	18.559	18.042	18.187
ENSMUSG00000003444	Med29	0	-0.286061	0.553329	2.11114	180	183	150	102	142	108	4.99	4.818	4.212	3.545	3.923	4.033
ENSMUSG00000071862	Lrrtm2	0	0.121283	0.553329	6.63841	3288	3569	3592	2915	3751	2848	91.143	93.961	100.874	101.31	103.636	106.36
ENSMUSG00000033287	Kctd17	0	-0.124452	0.553329	5.62644	1856	1971	1817	1424	1737	1183	51.448	51.891	51.027	49.491	47.991	44.18
ENSMUSG00000047759	Hs3st3a1	0	-0.38995	0.553982	0.826579	66	74	72	41	49	45	1.83	1.948	2.022	1.425	1.354	1.681
ENSMUSG00000028066	Pmf1	0	-0.402268	0.555216	0.711722	64	61	71	40	47	37	1.774	1.606	1.994	1.39	1.299	1.382
ENSMUSG00000071659	Hnrnpul2	0	-0.117675	0.555216	8.00349	9801	10155	9320	7043	9439	6232	271.684	267.351	261.732	244.777	260.788	232.737
ENSMUSG00000021139	Gm20498	0	0.351089	0.555216	1.20235	65	78	73	75	83	72	1.802	2.054	2.05	2.607	2.293	2.689
ENSMUSG00000033569	Adgrb3	0	0.112002	0.5556	7.80402	8028	7663	7831	7005	7908	6294	222.536	201.744	219.917	243.456	218.489	235.052
ENSMUSG00000075327	Zbtb2	0	-0.208468	0.5556	3.55194	513	423	435	303	409	284	14.22	11.136	12.216	10.531	11.3	10.606
ENSMUSG00000040904	Gm21988	0	-0.140431	0.5556	5.33975	1541	1608	1502	1044	1503	1003	42.717	42.334	42.18	36.284	41.526	37.457
ENSMUSG00000082229	Nap1l2	0	-0.121974	0.5556	6.70923	3938	4262	3753	2755	3747	2708	109.161	112.206	105.395	95.749	103.525	101.132
ENSMUSG00000022898	Dscr3	0	0.136816	0.5556	4.46651	776	768	758	683	828	608	21.511	20.219	21.287	23.737	22.877	22.706
ENSMUSG00000086458	Gm2639	0	0.27328	0.5556	2.61902	222	188	193	218	205	183	6.154	4.949	5.42	7.577	5.664	6.834
ENSMUSG00000032077	Bud13	0	-0.261621	0.556596	2.73782	295	277	218	184	206	160	8.177	7.293	6.122	6.395	5.692	5.975
ENSMUSG00000036766	Dner	0	-0.131669	0.556821	7.44447	6639	6910	6413	4688	6555	4133	184.033	181.92	180.095	162.93	181.107	154.349
ENSMUSG00000030782	Tgfb1i1	0	-0.247988	0.556821	2.63379	251	241	240	175	214	129	6.958	6.345	6.74	6.082	5.913	4.818
ENSMUSG00000028820	Sfpq	0	0.113858	0.556821	7.9841	8946	8714	8971	8043	8918	7078	247.983	229.414	251.931	279.531	246.394	264.331
ENSMUSG00000022982	Sod1	0	-0.130166	0.556828	6.37994	3179	3385	2977	2281	3059	1996	88.122	89.117	83.603	79.275	84.517	74.542
ENSMUSG00000020492	Ska2	0	0.211487	0.556841	3.05077	263	291	281	264	298	245	7.29	7.661	7.891	9.175	8.233	9.15
ENSMUSG00000033773	Rpap2	0	0.160621	0.5575	3.81471	495	504	452	437	528	392	13.721	13.269	12.693	15.188	14.588	14.639
ENSMUSG00000004044	Ptrf	0	-0.218172	0.5575	4.1745	697	759	668	401	694	446	19.321	19.982	18.759	13.937	19.174	16.656
ENSMUSG00000042873	Lhfpl4	0	-0.142222	0.55832	6.30028	2896	3170	2994	2239	2894	1789	80.277	83.457	84.08	77.816	79.958	66.811
ENSMUSG00000074165	Zfp788	0	0.126003	0.559167	5.94593	2050	2232	2170	1834	2235	1807	56.826	58.762	60.94	63.74	61.75	67.483
ENSMUSG00000073755	5730409E04Rik	0	-0.122677	0.560807	5.85525	2229	2267	2115	1565	2096	1439	61.788	59.683	59.395	54.391	57.91	53.74
ENSMUSG00000002227	Mov10	0	0.228391	0.562588	2.77497	221	225	238	213	248	208	6.126	5.924	6.684	7.403	6.852	7.768
ENSMUSG00000037343	Taf2	0	0.120789	0.562588	5.54079	1588	1703	1590	1408	1684	1339	44.019	44.835	44.652	48.935	46.527	50.006
ENSMUSG00000006576	Slc4a3	0	-0.126444	0.562588	6.45064	3478	3232	3287	2539	3084	2072	96.41	85.089	92.308	88.242	85.207	77.38
ENSMUSG00000070426	Rnf121	0	0.1414	0.562827	4.71817	911	901	923	857	937	726	25.253	23.721	25.92	29.785	25.888	27.113
ENSMUSG00000026492	Tfb2m	0	0.189532	0.562827	3.36597	355	352	342	340	368	291	9.841	9.267	9.604	11.817	10.167	10.868
ENSMUSG00000020810	Cygb	0	-0.159872	0.562827	4.80491	1065	1109	1056	771	1046	622	29.522	29.197	29.656	26.796	28.9	23.229
ENSMUSG00000085440	Sorbs2os	0	0.240615	0.562827	3.35279	380	317	322	352	335	312	10.534	8.346	9.043	12.234	9.256	11.652
ENSMUSG00000039239	Tgfb2	0	-0.168405	0.562827	3.82393	545	566	526	361	507	354	15.107	14.901	14.772	12.546	14.008	13.22
ENSMUSG00000047428	Dlk2	0	-0.229468	0.562827	2.70178	254	274	235	179	216	150	7.041	7.214	6.599	6.221	5.968	5.602
ENSMUSG00000022706	Mrpl40	0	-0.173623	0.562827	3.68438	474	527	486	333	443	328	13.139	13.874	13.648	11.573	12.24	12.249
ENSMUSG00000004591	Pkn2	0	0.122685	0.562827	5.91302	2167	2081	2065	1800	2174	1762	60.069	54.787	57.991	62.558	60.065	65.803
ENSMUSG00000022510	Trp63	0	0.410431	0.562827	0.729691	41	60	50	52	66	50	1.137	1.58	1.404	1.807	1.824	1.867
ENSMUSG00000050855	Zfp940	0	0.164139	0.562827	4.11783	614	591	583	585	626	464	17.02	15.559	16.372	20.331	17.296	17.328
ENSMUSG00000036009	Mettl25	0	-0.269425	0.562827	2.55943	248	222	227	176	161	144	6.875	5.845	6.375	6.117	4.448	5.378
ENSMUSG00000026027	Stradb	0	0.137736	0.562827	4.81762	990	1043	904	873	1012	811	27.443	27.459	25.387	30.341	27.96	30.287
ENSMUSG00000056014	A430033K04Rik	0	0.155949	0.562827	4.23558	645	662	641	622	710	487	17.879	17.429	18.001	21.617	19.616	18.187
ENSMUSG00000015522	Arnt	0	0.147922	0.562827	5.72255	1780	1833	1866	1770	1774	1504	49.342	48.257	52.403	61.516	49.014	56.168
ENSMUSG00000039065	Fam173b	0	0.18228	0.562827	3.99647	541	575	516	551	544	447	14.997	15.138	14.491	19.15	15.03	16.693
ENSMUSG00000041313	Slc7a1	0	-0.165622	0.564834	5.44058	1824	1639	1566	1149	1637	1000	50.561	43.15	43.978	39.933	45.228	37.345
ENSMUSG00000086944	Gm15859	0	0.474295	0.564954	0.46302	37	34	50	50	45	45	1.026	0.895	1.404	1.738	1.243	1.681
ENSMUSG00000040746	Rnf167	0	-0.13181	0.564954	4.87924	1153	1143	1072	842	1031	705	31.961	30.092	30.105	29.263	28.485	26.329
ENSMUSG00000020400	Tnip1	0	-0.150779	0.564954	4.09076	643	675	641	474	592	413	17.824	17.771	18.001	16.474	16.356	15.424
ENSMUSG00000061136	Prpf40a	0	0.130726	0.564954	6.51282	3125	3309	3111	2802	3120	2757	86.625	87.116	87.366	97.382	86.202	102.961
ENSMUSG00000010122	Slc47a1	0	-0.39652	0.564954	1.8464	116	149	174	68	114	97	3.216	3.923	4.886	2.363	3.15	3.623
ENSMUSG00000026657	Frmd4a	0	0.122083	0.564954	6.45521	3224	2954	3019	2755	3112	2484	89.369	77.77	84.782	95.749	85.981	92.766
ENSMUSG00000028559	Osbpl9	0	0.130261	0.564954	6.13257	2540	2377	2413	2231	2429	2021	70.409	62.579	67.764	77.538	67.11	75.475
ENSMUSG00000006307	Kmt2b	0	-0.162029	0.564954	5.93138	2618	2184	2250	1839	1947	1478	72.571	57.498	63.186	63.914	53.793	55.197
ENSMUSG00000020260	Pofut2	0	-0.171194	0.564954	3.97116	628	609	577	471	518	360	17.408	16.033	16.204	16.369	14.312	13.444
ENSMUSG00000031559	4930555F03Rik	0	0.275752	0.564954	2.23828	161	136	165	147	187	135	4.463	3.58	4.634	5.109	5.167	5.042
ENSMUSG00000071632	2510002D24Rik	0	-0.196523	0.564954	3.20149	351	367	351	266	294	220	9.73	9.662	9.857	9.245	8.123	8.216
ENSMUSG00000031342	Gpm6b	0	0.125843	0.564954	9.84994	30578	34787	31397	26915	35676	25924	847.622	915.839	881.718	935.421	985.686	968.144
ENSMUSG00000027207	Galk2	0	0.176145	0.564954	3.80463	478	452	502	414	554	390	13.25	11.9	14.098	14.388	15.306	14.565
ENSMUSG00000074024	4632427E13Rik	0	0.189141	0.565963	4.8007	1001	868	974	890	920	877	27.748	22.852	27.353	30.932	25.419	32.752
ENSMUSG00000027580	Helz2	0	0.264839	0.566095	2.4338	200	166	166	184	197	153	5.544	4.37	4.662	6.395	5.443	5.714
ENSMUSG00000047875	Gpr157	0	-0.3535	0.567173	1.19359	95	95	84	61	76	43	2.633	2.501	2.359	2.12	2.1	1.606
ENSMUSG00000022507	1810013L24Rik	0	0.107218	0.567173	6.33001	2853	2893	2738	2469	2986	2195	79.085	76.164	76.891	85.809	82.5	81.973
ENSMUSG00000036800	Fam135b	0	0.118692	0.567473	5.96231	2090	2220	2233	1885	2300	1757	57.935	58.446	62.709	65.512	63.546	65.616
ENSMUSG00000074272	Ceacam1	0	0.31236	0.567473	1.76289	117	121	89	107	136	97	3.243	3.186	2.499	3.719	3.758	3.623
ENSMUSG00000029068	Ccnl2	0	0.145332	0.567473	6.19406	2598	2422	2586	2456	2505	2045	72.017	63.764	72.622	85.357	69.21	76.371
ENSMUSG00000039456	Morc3	0	0.135061	0.567473	5.14662	1222	1197	1271	1126	1251	1005	33.874	31.513	35.693	39.134	34.564	37.532
ENSMUSG00000037697	Ddhd1	0	0.120713	0.567473	6.36866	2936	2895	2835	2558	2870	2416	81.386	76.217	79.615	88.902	79.295	90.227
ENSMUSG00000070174	NA	0	-0.25769	0.567583	2.59089	244	267	201	163	187	147	6.764	7.029	5.645	5.665	5.167	5.49
ENSMUSG00000074763	Macrod2os2	0	0.276061	0.56968	2.48617	209	157	183	186	203	166	5.793	4.133	5.139	6.464	5.609	6.199
ENSMUSG00000018372	Cep95	0	0.203244	0.570917	4.15183	644	587	573	649	599	481	17.852	15.454	16.091	22.556	16.55	17.963
ENSMUSG00000035293	G2e3	0	0.136172	0.571291	4.91437	1055	1027	1057	947	1057	873	29.245	27.038	29.684	32.913	29.204	32.603
ENSMUSG00000042508	Dmtf1	0	0.119391	0.572984	6.12769	2462	2437	2436	2209	2453	1982	68.247	64.159	68.41	76.773	67.773	74.019
ENSMUSG00000029814	Igf2bp3	0	0.225474	0.5732	3.25232	336	300	319	323	316	289	9.314	7.898	8.958	11.226	8.731	10.793
ENSMUSG00000029463	Fam216a	0	0.201672	0.5732	3.20988	312	301	323	281	338	280	8.649	7.924	9.071	9.766	9.339	10.457
ENSMUSG00000006411	Nectin4	0	-0.304964	0.5732	1.66753	127	133	117	91	94	70	3.52	3.501	3.286	3.163	2.597	2.614
ENSMUSG00000054065	Pkp3	0	-0.461842	0.574258	0.144579	41	47	44	29	28	23	1.137	1.237	1.236	1.008	0.774	0.859
ENSMUSG00000085882	2610507I01Rik	0	0.421254	0.574942	1.78012	82	152	84	113	147	97	2.273	4.002	2.359	3.927	4.061	3.623
ENSMUSG00000037536	Fbxo34	0	-0.11829	0.574942	5.2386	1450	1471	1381	1038	1327	956	40.194	38.727	38.782	36.075	36.663	35.702
ENSMUSG00000079065	BC005561	0	0.15418	0.574942	5.50313	1653	1482	1558	1462	1527	1350	45.821	39.017	43.753	50.811	42.189	50.416
ENSMUSG00000004263	Atn1	0	-0.108247	0.576695	7.00846	4985	4966	4685	3766	4489	3131	138.184	130.74	131.568	130.886	124.026	116.929
ENSMUSG00000034570	Inpp5j	0	-0.145266	0.57729	5.70353	2145	1846	1997	1515	1799	1232	59.459	48.6	56.081	52.653	49.704	46.01
ENSMUSG00000042167	Papd4	0	0.141614	0.577432	4.61905	857	861	834	770	854	722	23.756	22.668	23.421	26.761	23.595	26.963
ENSMUSG00000066357	Wdr6	0	-0.13415	0.577432	6.19395	2864	2923	2610	1985	2718	1742	79.39	76.954	73.296	68.988	75.095	65.056
ENSMUSG00000026622	Nek2	0	-0.424391	0.577432	0.902052	79	67	81	38	70	35	2.19	1.764	2.275	1.321	1.934	1.307
ENSMUSG00000013646	Sh3bp5l	0	-0.126416	0.577432	4.91768	1152	1158	1142	844	1070	739	31.933	30.487	32.071	29.333	29.563	27.598
ENSMUSG00000030218	Mgp	0	-0.299759	0.578434	2.81755	232	348	267	179	253	148	6.431	9.162	7.498	6.221	6.99	5.527
ENSMUSG00000031590	Frg1	0	-0.143386	0.579425	4.18432	705	712	667	509	608	461	19.543	18.745	18.731	17.69	16.798	17.216
ENSMUSG00000023020	Cox14	0	-0.144598	0.579472	4.19881	688	715	703	495	630	470	19.071	18.824	19.742	17.204	17.406	17.552
ENSMUSG00000002289	Angptl4	0	-0.602882	0.579472	0.582946	45	99	46	36	45	24	1.247	2.606	1.292	1.251	1.243	0.896
ENSMUSG00000020063	Sirt1	0	0.134197	0.579472	4.82783	1030	957	972	866	1024	822	28.552	25.195	27.297	30.097	28.292	30.698
ENSMUSG00000037035	Inhbb	0	-0.239881	0.579472	2.60604	224	265	227	167	203	138	6.209	6.977	6.375	5.804	5.609	5.154
ENSMUSG00000036099	Vezt	0	0.131385	0.579472	7.04374	4567	4544	4673	4200	4436	3902	126.597	119.63	131.231	145.969	122.561	145.722
ENSMUSG00000046230	Vps13a	0	0.10359	0.580149	7.48759	6137	6385	6427	5483	6610	4946	170.118	168.098	180.489	190.56	182.627	184.711
ENSMUSG00000025907	Rb1cc1	0	0.109708	0.580149	7.73704	7185	7805	7492	6425	7613	6186	199.168	205.483	210.397	223.298	210.338	231.019
ENSMUSG00000032413	Rasa2	0	0.115833	0.580149	6.28118	2707	2693	2770	2291	2875	2237	75.038	70.899	77.79	79.623	79.433	83.542
ENSMUSG00000029422	Rsrc2	0	0.117084	0.580149	6.59926	3515	3352	3316	3056	3381	2765	97.436	88.248	93.123	106.21	93.413	103.26
ENSMUSG00000028081	Rps3a1	0	0.253467	0.580149	6.80635	2682	4363	4140	3575	4309	3265	74.345	114.865	116.263	124.248	119.053	121.933
ENSMUSG00000025323	Sp4	0	0.112024	0.580149	5.73021	1877	1885	1822	1657	1915	1471	52.03	49.626	51.167	57.588	52.909	54.935
ENSMUSG00000020099	Unc5b	0	-0.148866	0.580149	5.08759	1329	1360	1226	1026	1174	764	36.84	35.805	34.43	35.658	32.436	28.532
ENSMUSG00000032679	Cd59a	0	0.242892	0.580149	2.83776	212	267	234	203	296	209	5.877	7.029	6.571	7.055	8.178	7.805
ENSMUSG00000005892	Trh	0	-0.305045	0.580149	2.27798	195	176	209	139	167	90	5.405	4.634	5.869	4.831	4.614	3.361
ENSMUSG00000025278	Flnb	0	-0.127266	0.580149	6.34021	3273	2934	3049	2315	2635	2120	90.728	77.244	85.625	80.457	72.802	79.172
ENSMUSG00000039167	Adgrl4	0	-0.189006	0.58163	4.07373	609	710	642	401	619	426	16.881	18.692	18.029	13.937	17.102	15.909
ENSMUSG00000080937	Gm13510	0	0.399881	0.581677	0.569999	46	46	43	54	54	41	1.275	1.211	1.208	1.877	1.492	1.531
ENSMUSG00000031672	Got2	0	-0.118321	0.581677	6.74781	4066	4255	3940	2933	3968	2607	112.709	112.022	110.647	101.935	109.631	97.36
ENSMUSG00000064634	Gm22620	0	0.441937	0.581677	0.646178	48	52	41	46	78	38	1.331	1.369	1.151	1.599	2.155	1.419
ENSMUSG00000036634	Mag	0	-0.143972	0.581677	6.76925	4354	4444	3760	2920	4089	2575	120.693	116.997	105.592	101.483	112.974	96.165
ENSMUSG00000022130	Tgds	0	0.296667	0.581677	1.76278	109	104	115	118	125	94	3.021	2.738	3.23	4.101	3.454	3.51
ENSMUSG00000026604	Ptpn14	0	-0.166519	0.581869	4.14962	705	637	706	459	605	464	19.543	16.77	19.827	15.952	16.715	17.328
ENSMUSG00000063320	1190007I07Rik	0	0.366662	0.582508	1.72973	125	104	83	105	111	117	3.465	2.738	2.331	3.649	3.067	4.369
ENSMUSG00000007836	Hnrnpa0	0	-0.117668	0.582517	6.67252	3966	3963	3703	2671	3702	2628	109.937	104.334	103.991	92.83	102.282	98.144
ENSMUSG00000021215	Net1	0	-0.179763	0.582642	4.58112	829	1088	866	635	824	598	22.98	28.644	24.32	22.069	22.766	22.333
ENSMUSG00000033373	Fntb	0	-0.172419	0.582642	4.02031	649	625	603	497	521	375	17.99	16.454	16.934	17.273	14.395	14.005
ENSMUSG00000029062	Cdk11b	0	-0.137621	0.583243	5.85676	2248	2428	1978	1693	1955	1411	62.315	63.922	55.548	58.84	54.014	52.694
ENSMUSG00000059659	Gm10069	0	0.366426	0.583679	1.1953	76	68	70	89	85	57	2.107	1.79	1.966	3.093	2.348	2.129
ENSMUSG00000028868	Wasf2	0	-0.141313	0.58432	4.71345	1050	1025	936	766	901	621	29.106	26.985	26.286	26.622	24.894	23.192
ENSMUSG00000034108	Ccs	0	-0.228836	0.58436	2.74219	236	283	265	179	220	161	6.542	7.451	7.442	6.221	6.078	6.013
ENSMUSG00000025576	Rbfox3	0	-0.111753	0.584584	7.30703	6193	6121	5708	4739	5285	3918	171.67	161.148	160.297	164.702	146.018	146.32
ENSMUSG00000055370	Gm9968	0	0.276111	0.584584	2.96038	237	255	272	263	240	261	6.57	6.713	7.639	9.14	6.631	9.747
ENSMUSG00000070319	Eif3g	0	-0.149922	0.584584	4.89305	1152	1174	1097	807	1115	679	31.933	30.908	30.807	28.047	30.806	25.358
ENSMUSG00000028414	Fktn	0	0.156251	0.584584	6.07238	2096	2276	2588	2075	2462	1945	58.101	59.92	72.678	72.116	68.022	72.637
ENSMUSG00000051920	Rspo2	0	0.199695	0.584584	3.26045	324	318	329	327	344	261	8.981	8.372	9.239	11.365	9.504	9.747
ENSMUSG00000024298	Zfp871	0	0.107112	0.584584	7.01121	4343	4616	4641	3944	4677	3620	120.388	121.526	130.333	137.072	129.22	135.191
ENSMUSG00000030761	Myo7a	0	-0.138027	0.584584	4.45244	817	859	829	629	709	563	22.647	22.615	23.281	21.861	19.589	21.025
ENSMUSG00000033730	Egr3	0	-0.158986	0.584584	5.46634	1606	1760	1741	1113	1685	1064	44.518	46.336	48.892	38.682	46.555	39.736
ENSMUSG00000081712	Gm12096	0	0.484722	0.584584	0.565643	45	48	37	46	44	60	1.247	1.264	1.039	1.599	1.216	2.241
ENSMUSG00000024227	Pdzph1	0	0.405377	0.584584	0.711805	55	42	52	59	59	47	1.525	1.106	1.46	2.051	1.63	1.755
ENSMUSG00000057101	Zfp180	0	0.138481	0.584584	5.50403	1649	1497	1583	1377	1816	1189	45.71	39.412	44.455	47.857	50.174	44.404
ENSMUSG00000082377	Gm14415	0	0.393625	0.584584	0.848288	56	50	59	68	62	51	1.552	1.316	1.657	2.363	1.713	1.905
ENSMUSG00000039298	Cdk5rap2	0	0.134105	0.584584	5.61924	1754	1683	1691	1647	1736	1317	48.621	44.308	47.488	57.241	47.964	49.184
ENSMUSG00000042622	Maff	0	-0.465972	0.585809	0.273073	52	48	46	28	43	18	1.441	1.264	1.292	0.973	1.188	0.672
ENSMUSG00000083674	Zfp133-ps	0	0.298846	0.585809	1.89885	120	116	125	137	140	95	3.326	3.054	3.51	4.761	3.868	3.548
ENSMUSG00000045790	Ccdc149	0	-0.17321	0.585809	3.81002	551	511	558	411	447	343	15.274	13.453	15.67	14.284	12.35	12.809
ENSMUSG00000021665	Hexb	0	-0.133519	0.586537	4.96388	1184	1224	1164	802	1103	823	32.82	32.224	32.688	27.873	30.475	30.735
ENSMUSG00000046541	Zfp526	0	-0.203871	0.588116	3.04779	310	347	306	234	266	199	8.593	9.135	8.593	8.133	7.349	7.432
ENSMUSG00000074170	Plekhf1	0	-0.276179	0.588628	2.21344	166	197	186	138	140	101	4.602	5.186	5.223	4.796	3.868	3.772
ENSMUSG00000055013	Agap1	0	-0.103148	0.588628	7.72158	7849	8154	7947	6155	7376	5171	217.574	214.671	223.175	213.915	203.79	193.113
ENSMUSG00000091750	NA	0	-0.323751	0.588628	2.09608	202	173	138	124	118	99	5.599	4.555	3.875	4.31	3.26	3.697
ENSMUSG00000052040	Klf13	0	-0.126371	0.588628	7.42188	6140	6928	6545	4945	6164	4011	170.201	182.394	183.802	171.862	170.304	149.793
ENSMUSG00000042073	Abhd14b	0	-0.225804	0.588628	2.81063	297	258	267	184	243	163	8.233	6.792	7.498	6.395	6.714	6.087
ENSMUSG00000014767	Tbp	0	0.138808	0.588628	5.04038	1164	1090	1169	1068	1159	919	32.266	28.696	32.829	37.118	32.022	34.32
ENSMUSG00000020455	Trim11	0	-0.175115	0.588628	3.86072	617	531	532	408	467	368	17.103	13.98	14.94	14.18	12.903	13.743
ENSMUSG00000073474	NA	0	0.164852	0.588628	7.34205	5735	5271	5736	5573	5247	4732	158.974	138.77	161.083	193.687	144.968	176.719
ENSMUSG00000020415	Pttg1	0	0.485239	0.588628	3.2865	210	486	196	333	435	278	5.821	12.795	5.504	11.573	12.019	10.382
ENSMUSG00000020902	Ntn1	0	-0.170196	0.588628	4.19755	754	684	685	546	629	409	20.901	18.008	19.237	18.976	17.379	15.274
ENSMUSG00000074873	AI606181	0	-0.224581	0.588628	2.66207	239	256	245	157	211	162	6.625	6.74	6.88	5.456	5.83	6.05
ENSMUSG00000035778	Ggta1	0	0.301586	0.588628	1.79659	97	128	111	104	141	102	2.689	3.37	3.117	3.614	3.896	3.809
ENSMUSG00000018974	Sart3	0	-0.148416	0.588628	4.95652	1273	1165	1134	923	1071	711	35.288	30.671	31.846	32.079	29.59	26.553
ENSMUSG00000038390	Gpr162	0	-0.114494	0.588628	6.49757	3445	3531	3317	2611	3225	2152	95.495	92.961	93.151	90.744	89.103	80.367
ENSMUSG00000037735	2810032G03Rik	0	0.204064	0.588628	3.10399	265	306	299	275	326	238	7.346	8.056	8.397	9.558	9.007	8.888
ENSMUSG00000057329	Bcl2	0	0.139785	0.588628	5.11794	1102	1293	1222	1019	1358	966	30.547	34.041	34.317	35.415	37.52	36.076
ENSMUSG00000024002	Brd4	0	-0.113688	0.588628	6.88182	4594	4625	4213	3529	4021	2846	127.346	121.763	118.313	122.649	111.095	106.285
ENSMUSG00000020522	Mfap3	0	0.139019	0.588628	5.06242	1089	1281	1110	1045	1190	960	30.187	33.725	31.172	36.319	32.878	35.852
ENSMUSG00000020290	Xpo1	0	0.128563	0.588628	7.20372	4667	5534	5229	4305	5520	4277	129.369	145.694	146.845	149.619	152.511	159.727
ENSMUSG00000024955	Esrra	0	-0.127046	0.588628	4.71783	1008	1035	962	753	902	649	27.942	27.248	27.016	26.17	24.921	24.237
ENSMUSG00000071103	1700029J07Rik	0	0.290273	0.588628	2.25728	158	153	154	132	173	168	4.38	4.028	4.325	4.588	4.78	6.274
ENSMUSG00000063564	Col23a1	0	-0.218175	0.588628	3.44725	490	379	408	305	348	265	13.583	9.978	11.458	10.6	9.615	9.897
ENSMUSG00000034911	Ushbp1	0	-0.357993	0.589457	1.03918	90	74	81	54	62	44	2.495	1.948	2.275	1.877	1.713	1.643
ENSMUSG00000029310	Nudt9	0	-0.153476	0.589457	4.69954	951	1119	926	687	925	647	26.362	29.46	26.005	23.876	25.557	24.163
ENSMUSG00000017754	Pltp	0	-0.229989	0.590253	4.27408	840	824	623	464	742	442	23.285	21.693	17.496	16.126	20.501	16.507
ENSMUSG00000042079	Hnrnpf	0	-0.139908	0.590253	4.47264	851	866	828	576	787	573	23.59	22.799	23.253	20.019	21.744	21.399
ENSMUSG00000020467	Efemp1	0	0.197441	0.590253	3.3767	362	357	337	289	430	298	10.035	9.399	9.464	10.044	11.88	11.129
ENSMUSG00000074782	4833422C13Rik	0	0.163668	0.590253	3.74684	453	461	468	391	521	385	12.557	12.137	13.143	13.589	14.395	14.378
ENSMUSG00000029629	Phf14	0	0.120442	0.590372	6.24661	2734	2678	2553	2407	2630	2173	75.786	70.504	71.696	83.654	72.664	81.152
ENSMUSG00000031274	Col4a5	0	0.204139	0.590372	3.11147	293	302	279	248	325	268	8.122	7.951	7.835	8.619	8.979	10.009
ENSMUSG00000087126	NA	0	0.256023	0.590372	3.24361	367	281	291	325	312	293	10.173	7.398	8.172	11.295	8.62	10.942
ENSMUSG00000030607	Acan	0	-0.207446	0.590372	3.17854	381	327	348	232	312	223	10.561	8.609	9.773	8.063	8.62	8.328
ENSMUSG00000052076	NA	0	0.153351	0.590372	4.12394	582	590	631	544	665	472	16.133	15.533	17.72	18.907	18.373	17.627
ENSMUSG00000058240	Cryzl1	0	0.122798	0.590372	5.43957	1519	1555	1472	1268	1582	1282	42.107	40.939	41.338	44.069	43.709	47.877
ENSMUSG00000021339	Mrs2	0	0.115609	0.590372	5.12181	1198	1261	1198	1071	1285	959	33.209	33.198	33.643	37.222	35.503	35.814
ENSMUSG00000043051	Disc1	0	0.461328	0.590372	0.421065	37	37	44	52	40	43	1.026	0.974	1.236	1.807	1.105	1.606
ENSMUSG00000015605	Srf	0	-0.120526	0.590372	4.83302	1093	1107	1048	796	988	718	30.298	29.144	29.431	27.665	27.297	26.814
ENSMUSG00000040738	Ints8	0	0.122364	0.590372	5.56724	1631	1628	1706	1479	1692	1342	45.211	42.86	47.909	51.402	46.748	50.118
ENSMUSG00000048703	Speer4b	0	0.25469	0.590372	3.05365	274	243	305	293	278	245	7.595	6.397	8.565	10.183	7.681	9.15
ENSMUSG00000047146	Tet1	0	0.123997	0.590372	5.45771	1606	1530	1465	1373	1554	1255	44.518	40.28	41.141	47.718	42.935	46.869
ENSMUSG00000021959	Lats2	0	-0.12817	0.590852	5.39773	1553	1682	1587	1176	1528	1005	43.049	44.282	44.568	40.871	42.217	37.532
ENSMUSG00000031840	Rab3a	0	-0.10852	0.590852	7.8285	8680	8976	8197	6243	8298	5620	240.61	236.312	230.195	216.973	229.264	209.881
ENSMUSG00000026443	Lrrn2	0	-0.134817	0.590884	5.96943	2292	2573	2322	1766	2290	1455	63.534	67.739	65.208	61.377	63.27	54.338
ENSMUSG00000050910	Cdr2l	0	-0.131657	0.590884	4.84474	1144	1137	1006	828	965	716	31.712	29.934	28.251	28.777	26.662	26.739
ENSMUSG00000038970	Lmtk2	0	-0.109539	0.590884	7.79462	8371	8479	8397	6355	8012	5319	232.044	223.227	235.812	220.866	221.362	198.64
ENSMUSG00000093126	NA	0	-0.208034	0.590884	11.8194	137059	160508	127560	110052	127100	73337	3799.28	4225.7	3582.25	3824.82	3511.62	2738.8
ENSMUSG00000070251	NA	0	-0.501343	0.590884	0.188054	44	59	35	25	28	28	1.22	1.553	0.983	0.869	0.774	1.046
ENSMUSG00000055322	Tns1	0	-0.144124	0.590884	5.86107	2289	2293	2105	1649	2155	1301	63.451	60.368	59.114	57.31	59.54	48.586
ENSMUSG00000029270	Fam69a	0	-0.145385	0.590884	4.1958	732	688	682	495	627	469	20.291	18.113	19.153	17.204	17.323	17.515
ENSMUSG00000039960	Rhou	0	-0.131559	0.590884	5.15595	1343	1412	1325	1073	1213	835	37.228	37.174	37.21	37.292	33.514	31.183
ENSMUSG00000026888	Grb14	0	-0.132748	0.591728	4.53234	861	892	891	630	782	605	23.867	23.484	25.022	21.895	21.606	22.594
ENSMUSG00000038702	Dsel	0	0.133569	0.592852	5.20579	1177	1358	1315	1108	1356	1065	32.626	35.752	36.929	38.508	37.465	39.773
ENSMUSG00000012640	Zfp715	0	0.121674	0.593137	5.18316	1280	1291	1238	1047	1405	1022	35.482	33.988	34.767	36.388	38.818	38.167
ENSMUSG00000005674	Tomm40l	0	-0.221357	0.593137	2.80685	278	281	258	202	206	176	7.706	7.398	7.245	7.02	5.692	6.573
ENSMUSG00000039004	Bmp6	0	0.197233	0.593381	3.02092	277	274	272	242	313	235	7.678	7.214	7.639	8.411	8.648	8.776
ENSMUSG00000021758	Ddx4	0	0.352792	0.593381	1.58667	76	115	93	84	120	99	2.107	3.028	2.612	2.919	3.315	3.697
ENSMUSG00000031385	Plxnb3	0	-0.161752	0.594001	4.86331	1116	1072	1174	778	1095	665	30.936	28.223	32.969	27.039	30.254	24.835
ENSMUSG00000026797	Stxbp1	0	-0.114839	0.594295	9.15547	21939	22062	20980	16412	20511	13559	608.149	580.827	589.179	570.393	566.695	506.367
ENSMUSG00000061046	Haghl	0	-0.14876	0.594395	4.47879	909	885	770	645	748	542	25.197	23.299	21.624	22.417	20.666	20.241
ENSMUSG00000029141	Slc4a1ap	0	-0.125199	0.595888	4.93738	1206	1203	1090	849	1073	766	33.43	31.671	30.61	29.507	29.646	28.607
ENSMUSG00000061186	Sfmbt2	0	0.178813	0.596886	3.35224	355	351	338	302	390	297	9.841	9.241	9.492	10.496	10.775	11.092
ENSMUSG00000028137	Celf3	0	-0.156111	0.597527	5.61059	2094	1745	1795	1470	1582	1175	58.046	45.941	50.409	51.089	43.709	43.881
ENSMUSG00000021431	Snrnp48	0	0.15614	0.597527	4.34219	705	675	713	616	709	618	19.543	17.771	20.023	21.409	19.589	23.079
ENSMUSG00000053024	Cntn2	0	-0.107872	0.598033	7.37825	6394	6399	6116	4942	5752	4017	177.242	168.467	171.755	171.757	158.921	150.017
ENSMUSG00000092773	NA	0	0.213928	0.598033	3.03609	283	288	257	277	323	206	7.845	7.582	7.217	9.627	8.924	7.693
ENSMUSG00000057137	Tmem140	0	0.455009	0.598394	0.0844234	29	29	35	34	44	29	0.804	0.763	0.983	1.182	1.216	1.083
ENSMUSG00000032300	1700017B05Rik	0	-0.184706	0.599053	3.29862	387	388	365	287	319	233	10.728	10.215	10.25	9.975	8.814	8.701
ENSMUSG00000047417	Rexo1	0	-0.120279	0.599053	5.08617	1247	1361	1264	973	1163	846	34.567	35.831	35.497	33.816	32.132	31.594
ENSMUSG00000044068	Zrsr1	0	-0.141975	0.599053	5.57854	1757	2080	1657	1294	1635	1233	48.704	54.76	46.533	44.972	45.173	46.047
ENSMUSG00000043388	Tmem130	0	-0.120184	0.599053	6.98933	4614	5152	4739	3591	4635	3007	127.9	135.637	133.085	124.804	128.06	112.298
ENSMUSG00000029700	Slc13a1	0	0.428513	0.599315	0.327334	38	41	33	35	48	43	1.053	1.079	0.927	1.216	1.326	1.606
ENSMUSG00000036661	Dennd3	0	-0.265673	0.599315	2.50891	263	203	207	156	177	135	7.29	5.344	5.813	5.422	4.89	5.042
ENSMUSG00000088464	Mir1970	0	0.439205	0.601454	0.66317	54	37	51	63	56	42	1.497	0.974	1.432	2.19	1.547	1.569
ENSMUSG00000075463	4930594M22Rik	0	0.354447	0.601549	2.45177	145	179	196	224	162	163	4.019	4.713	5.504	7.785	4.476	6.087
ENSMUSG00000034853	Acot11	0	-0.166278	0.601549	4.86782	964	1219	1193	823	970	724	26.722	32.093	33.503	28.603	26.8	27.038
ENSMUSG00000033615	Cplx1	0	-0.11711	0.601549	8.31454	11910	12669	11732	9172	11548	7465	330.145	333.537	329.468	318.769	319.058	278.784
ENSMUSG00000069917	Hba-a2	0	-0.479027	0.601549	3.08621	248	553	279	257	189	189	6.875	14.559	7.835	8.932	5.222	7.058
ENSMUSG00000060803	Gstp1	0	-0.177	0.601549	4.45376	865	933	749	564	822	512	23.978	24.563	21.034	19.602	22.711	19.121
ENSMUSG00000021519	Mterf3	0	0.148246	0.601549	4.39542	731	688	760	645	764	609	20.263	18.113	21.343	22.417	21.108	22.743
ENSMUSG00000043284	Tmem11	0	-0.178918	0.601549	3.4648	419	464	396	304	375	267	11.615	12.216	11.121	10.565	10.361	9.971
ENSMUSG00000092033	NA	0	0.331754	0.602433	1.16707	68	75	70	74	93	58	1.885	1.975	1.966	2.572	2.569	2.166
ENSMUSG00000085272	Sbk3	0	-0.484335	0.603806	0.323828	38	66	48	26	39	26	1.053	1.738	1.348	0.904	1.078	0.971
ENSMUSG00000025409	Mbd6	0	-0.176748	0.604505	4.70556	1079	962	983	818	771	637	29.91	25.327	27.605	28.429	21.302	23.789
ENSMUSG00000032359	Ctsh	0	0.294901	0.604505	2.48337	188	208	150	145	236	180	5.211	5.476	4.212	5.039	6.52	6.722
ENSMUSG00000084894	Gm13834	0	0.371223	0.604505	1.5816	109	78	93	110	93	97	3.021	2.054	2.612	3.823	2.569	3.623
ENSMUSG00000021125	Arg2	0	0.260191	0.604522	2.09937	135	137	150	137	171	116	3.742	3.607	4.212	4.761	4.725	4.332
ENSMUSG00000052372	Il1rapl1	0	0.127111	0.604522	6.17451	2603	2406	2544	2238	2515	2117	72.155	63.343	71.443	77.781	69.486	79.06
ENSMUSG00000018286	Psmb6	0	-0.11658	0.604522	5.1421	1379	1339	1302	980	1236	891	38.226	35.252	36.564	34.06	34.149	33.275
ENSMUSG00000070228	NA	0	-0.486383	0.604522	0.374166	65	54	39	28	45	22	1.802	1.422	1.095	0.973	1.243	0.822
ENSMUSG00000073442	NA	0	0.285491	0.604804	2.24917	156	157	150	141	160	167	4.324	4.133	4.212	4.9	4.421	6.237
ENSMUSG00000031103	Elf4	0	0.43899	0.604804	0.545271	35	46	50	42	70	38	0.97	1.211	1.404	1.46	1.934	1.419
ENSMUSG00000019578	Ubxn6	0	-0.116874	0.604804	5.2386	1421	1494	1385	1099	1298	924	39.39	39.333	38.895	38.195	35.862	34.507
ENSMUSG00000017999	Ddx27	0	-0.135434	0.604804	4.43541	859	825	790	597	718	567	23.811	21.72	22.185	20.749	19.837	21.175
ENSMUSG00000020635	Fkbp1b	0	-0.192231	0.604804	3.11601	329	340	336	228	280	227	9.12	8.951	9.436	7.924	7.736	8.477
ENSMUSG00000044150	A830080D01Rik	0	0.152878	0.604804	4.41002	719	721	757	631	754	651	19.931	18.982	21.259	21.93	20.832	24.312
ENSMUSG00000064043	Trerf1	0	-0.130482	0.604804	5.12039	1299	1334	1346	1001	1242	812	36.008	35.12	37.8	34.789	34.315	30.325
ENSMUSG00000034218	Atm	0	0.112791	0.604804	5.65597	1786	1818	1698	1561	1788	1434	49.508	47.863	47.685	54.252	49.4	53.553
ENSMUSG00000029404	Arl6ip4	0	-0.150153	0.604804	3.94866	598	607	569	446	525	368	16.577	15.981	15.979	15.501	14.505	13.743
ENSMUSG00000061742	Slc22a12	0	-0.517372	0.604804	0.113951	56	39	36	30	23	23	1.552	1.027	1.011	1.043	0.635	0.859
ENSMUSG00000022673	Mcm4	0	-0.20437	0.604804	3.42446	388	476	391	276	386	253	10.755	12.532	10.98	9.592	10.665	9.448
ENSMUSG00000032261	Sh3bgrl2	0	-0.122189	0.604804	5.16611	1337	1365	1389	975	1206	960	37.062	35.936	39.007	33.886	33.32	35.852
ENSMUSG00000087022	9130024F11Rik	0	0.286751	0.604804	2.34009	175	149	169	178	162	159	4.851	3.923	4.746	6.186	4.476	5.938
ENSMUSG00000090015	Gm15446	0	0.13569	0.604804	4.85027	969	1034	1001	940	997	814	26.861	27.222	28.111	32.669	27.546	30.399
ENSMUSG00000043659	Npsr1	0	0.31789	0.604829	1.56382	87	91	105	83	123	90	2.412	2.396	2.949	2.885	3.398	3.361
ENSMUSG00000021111	Papola	0	0.116379	0.604829	7.32678	5345	5716	5808	5187	5672	4405	148.163	150.485	163.105	180.272	156.711	164.507
ENSMUSG00000039967	Zfp292	0	0.107346	0.604941	7.05083	4498	4682	4795	4100	4722	3744	124.685	123.263	134.657	142.494	130.463	139.821
ENSMUSG00000086067	Gm16183	0	0.442494	0.605385	1.54132	108	75	82	123	79	94	2.994	1.975	2.303	4.275	2.183	3.51
ENSMUSG00000020620	Abca8b	0	0.148244	0.605549	5.41269	1593	1335	1489	1355	1513	1217	44.158	35.147	41.815	47.093	41.802	45.449
ENSMUSG00000082164	Gm13360	0	-0.489813	0.606634	0.116644	47	36	47	30	23	24	1.303	0.948	1.32	1.043	0.635	0.896
ENSMUSG00000022551	Cyc1	0	-0.125805	0.606634	5.83339	2096	2315	2109	1558	2095	1374	58.101	60.947	59.227	54.148	57.882	51.313
ENSMUSG00000081970	Gm16057	0	0.435734	0.606634	1.63537	110	86	88	132	81	102	3.049	2.264	2.471	4.588	2.238	3.809
ENSMUSG00000027630	Tbl1xr1	0	0.0978254	0.607487	7.16852	5018	5140	5064	4251	5353	4031	139.099	135.321	142.212	147.742	147.897	150.54
ENSMUSG00000016194	Hsd11b1	0	0.194797	0.609231	3.78801	538	442	426	396	538	413	14.913	11.637	11.963	13.763	14.864	15.424
ENSMUSG00000030093	Wnt7a	0	-0.215276	0.610524	3.431	454	379	427	322	315	267	12.585	9.978	11.991	11.191	8.703	9.971
ENSMUSG00000029547	Ints1	0	-0.113243	0.610612	6.03014	2544	2435	2453	1909	2171	1662	70.52	64.106	68.887	66.347	59.982	62.068
ENSMUSG00000021609	Slc6a3	0	-0.226539	0.610612	3.01628	301	337	310	187	262	227	8.344	8.872	8.706	6.499	7.239	8.477
ENSMUSG00000085316	D330050G23Rik	0	0.316255	0.610612	1.44634	93	80	87	90	95	85	2.578	2.106	2.443	3.128	2.625	3.174
ENSMUSG00000042672	Dcst1	0	-0.259663	0.611028	1.9843	164	155	146	104	127	94	4.546	4.081	4.1	3.614	3.509	3.51
ENSMUSG00000043467	Zbtb37	0	0.147312	0.611028	4.50323	812	755	782	688	796	684	22.509	19.877	21.961	23.911	21.993	25.544
ENSMUSG00000068270	Shroom4	0	-0.226385	0.611028	3.12567	394	333	298	224	302	209	10.922	8.767	8.369	7.785	8.344	7.805
ENSMUSG00000006676	Usp19	0	-0.109182	0.611155	6.57871	3558	3629	3674	2825	3269	2342	98.628	95.541	103.176	98.182	90.319	87.463
ENSMUSG00000041020	Map7d2	0	-0.101787	0.611155	7.60088	7242	7693	7090	5264	6885	5049	200.748	202.534	199.108	182.948	190.224	188.557
ENSMUSG00000086043	Gm12473	0	0.461152	0.611652	-0.0510666	27	28	29	29	40	28	0.748	0.737	0.814	1.008	1.105	1.046
ENSMUSG00000001665	Gstt3	0	0.406767	0.611652	0.359682	39	42	35	43	53	33	1.081	1.106	0.983	1.494	1.464	1.232
ENSMUSG00000017057	Il13ra1	0	0.210565	0.611652	2.81893	226	249	236	206	269	213	6.265	6.555	6.628	7.159	7.432	7.955
ENSMUSG00000036814	Slc6a20a	0	0.204755	0.611652	3.47314	358	390	375	327	382	366	9.924	10.268	10.531	11.365	10.554	13.668
ENSMUSG00000034336	Ina	0	-0.119359	0.611652	7.26515	5442	6351	5764	4376	5487	3714	150.852	167.203	161.87	152.086	151.599	138.701
ENSMUSG00000031967	Afg3l1	0	-0.132254	0.611652	4.52765	911	856	868	656	771	584	25.253	22.536	24.376	22.799	21.302	21.81
ENSMUSG00000030499	Kctd15	0	-0.220881	0.611652	2.7316	271	252	252	193	200	162	7.512	6.634	7.077	6.708	5.526	6.05
ENSMUSG00000053390	Zfp952	0	0.152953	0.611805	4.2243	620	699	614	596	653	542	17.186	18.403	17.243	20.714	18.042	20.241
ENSMUSG00000040850	Psme4	0	0.12197	0.611805	6.93107	4402	4105	4284	3913	4161	3507	122.023	108.073	120.307	135.995	114.964	130.971
ENSMUSG00000088683	Gm24858	0	0.428452	0.612011	0.638754	48	41	51	63	50	44	1.331	1.079	1.432	2.19	1.381	1.643
ENSMUSG00000074643	Cpne1	0	-0.133198	0.612696	4.60591	954	915	916	712	833	583	26.445	24.089	25.724	24.745	23.015	21.772
ENSMUSG00000059742	Kcnh7	0	0.106788	0.61343	7.95012	8671	8517	8886	7589	8747	7080	240.36	224.227	249.544	263.753	241.669	264.406
ENSMUSG00000044788	Fads6	0	-0.117481	0.61343	5.31434	1533	1576	1425	1158	1374	969	42.495	41.491	40.018	40.246	37.962	36.188
ENSMUSG00000003032	Klf4	0	-0.310697	0.61343	2.56632	288	226	198	126	218	140	7.983	5.95	5.56	4.379	6.023	5.228
ENSMUSG00000027499	Pkia	0	0.102689	0.61343	7.23812	5246	5397	5304	4358	5664	4310	145.419	142.087	148.952	151.461	156.49	160.959
ENSMUSG00000033326	Kdm4a	0	-0.122464	0.61343	5.52107	1802	1734	1704	1355	1594	1089	49.951	45.651	47.853	47.093	44.04	40.669
ENSMUSG00000037331	Larp1	0	-0.106576	0.613785	7.08105	5169	5135	5075	3954	4797	3247	143.285	135.189	142.521	137.42	132.535	121.261
ENSMUSG00000081485	Gm12338	0	-0.507274	0.613785	0.148253	37	57	40	26	23	29	1.026	1.501	1.123	0.904	0.635	1.083
ENSMUSG00000039109	F13a1	0	0.282458	0.613826	2.05773	118	153	136	120	178	118	3.271	4.028	3.819	4.171	4.918	4.407
ENSMUSG00000084088	Gm12941	0	0.41136	0.613826	1.00098	81	51	51	71	72	60	2.245	1.343	1.432	2.468	1.989	2.241
ENSMUSG00000002799	Jag2	0	-0.176501	0.613826	4.17057	793	643	651	495	620	434	21.982	16.928	18.282	17.204	17.13	16.208
ENSMUSG00000035898	Uba6	0	0.117226	0.613826	5.88763	1954	2135	2128	1755	2224	1667	54.165	56.208	59.76	60.994	61.446	62.255
ENSMUSG00000047030	Spata2	0	-0.129098	0.613826	5.1214	1325	1320	1335	1005	1244	810	36.729	34.752	37.491	34.928	34.37	30.25
ENSMUSG00000040365	Trim41	0	-0.138258	0.613826	4.73101	989	1099	959	723	961	641	27.415	28.933	26.931	25.128	26.551	23.938
ENSMUSG00000029061	Mmp23	0	0.413829	0.614456	0.807618	63	48	48	67	55	54	1.746	1.264	1.348	2.329	1.52	2.017
ENSMUSG00000031232	Magt1	0	0.145013	0.614806	4.67308	818	936	897	735	1015	711	22.675	24.642	25.19	25.545	28.043	26.553
ENSMUSG00000040269	Mrps28	0	-0.282763	0.614806	1.91943	168	145	135	98	128	83	4.657	3.817	3.791	3.406	3.536	3.1
ENSMUSG00000033486	Catsper2	0	0.251067	0.614806	2.52635	207	190	173	177	199	188	5.738	5.002	4.858	6.152	5.498	7.021
ENSMUSG00000054387	Mdm4	0	0.124812	0.614806	6.23179	2645	2523	2697	2319	2614	2209	73.319	66.423	75.739	80.596	72.222	82.496
ENSMUSG00000041268	Dmxl2	0	0.0978471	0.614806	8.74488	15118	15347	14943	13050	15407	12109	419.071	404.041	419.642	453.548	425.677	452.216
ENSMUSG00000063179	Pstk	0	0.164889	0.614806	3.81906	479	525	448	458	494	405	13.278	13.822	12.581	15.918	13.649	15.125
ENSMUSG00000074519	Zfp971	0	0.140467	0.614806	4.25094	648	654	675	580	691	550	17.963	17.218	18.956	20.158	19.092	20.54
ENSMUSG00000072972	Adam4	0	0.239247	0.614806	2.93083	245	253	262	284	260	204	6.791	6.661	7.358	9.87	7.183	7.618
ENSMUSG00000063439	B9d2	0	-0.256353	0.614806	2.04887	159	174	153	116	127	97	4.407	4.581	4.297	4.032	3.509	3.623
ENSMUSG00000037416	Dmxl1	0	0.110148	0.614806	7.81775	7787	7698	8270	6708	8240	6481	215.856	202.666	232.245	233.134	227.661	242.036
ENSMUSG00000036098	Myrf	0	-0.131335	0.614987	5.76583	2046	2176	2010	1395	2034	1360	56.715	57.288	56.447	48.483	56.197	50.79
ENSMUSG00000004032	Gstm5	0	0.142443	0.615861	5.27624	1215	1493	1325	1126	1461	1134	33.68	39.306	37.21	39.134	40.366	42.35
ENSMUSG00000033970	Rfc3	0	-0.319231	0.617407	1.61813	144	114	108	74	102	70	3.992	3.001	3.033	2.572	2.818	2.614
ENSMUSG00000032009	Sesn3	0	0.118795	0.617407	6.24901	2478	2815	2695	2304	2936	2041	68.69	74.111	75.683	80.075	81.118	76.222
ENSMUSG00000022463	Srebf2	0	-0.109475	0.617407	7.09085	5109	5444	4955	3953	4876	3249	141.621	143.324	139.151	137.385	134.718	121.335
ENSMUSG00000037234	Hook3	0	0.107998	0.618711	7.93573	8157	8953	8707	7240	8859	7118	226.112	235.706	244.518	251.623	244.764	265.825
ENSMUSG00000086869	NA	0	0.302988	0.618711	1.88758	137	115	105	121	125	120	3.798	3.028	2.949	4.205	3.454	4.481
ENSMUSG00000040699	Limd2	0	-0.143901	0.618711	4.54815	892	859	933	676	812	551	24.726	22.615	26.201	23.494	22.435	20.577
ENSMUSG00000015176	Nolc1	0	-0.120192	0.618711	5.5999	1759	2002	1771	1411	1635	1210	48.759	52.707	49.735	49.039	45.173	45.188
ENSMUSG00000001123	Lgals9	0	0.372844	0.618711	1.57346	93	120	67	85	129	90	2.578	3.159	1.882	2.954	3.564	3.361
ENSMUSG00000086210	NA	0	-0.457116	0.618711	0.14972	47	41	44	30	24	26	1.303	1.079	1.236	1.043	0.663	0.971
ENSMUSG00000054277	Arfgap3	0	-0.253342	0.618711	3.61005	484	501	461	391	299	310	13.416	13.19	12.946	13.589	8.261	11.577
ENSMUSG00000024528	Srfbp1	0	0.161558	0.618711	3.57393	415	418	393	356	447	344	11.504	11.005	11.037	12.373	12.35	12.847
ENSMUSG00000090855	Gm17219	0	0.474423	0.618711	-0.00866555	35	23	28	32	37	31	0.97	0.606	0.786	1.112	1.022	1.158
ENSMUSG00000024621	Csf1r	0	-0.122927	0.618711	5.6845	1869	2030	1973	1417	1880	1239	51.809	53.444	55.408	49.247	51.942	46.271
ENSMUSG00000050447	Lypd6	0	0.1633	0.618711	4.15587	652	642	546	515	721	494	18.073	16.902	15.333	17.899	19.92	18.449
ENSMUSG00000067879	3110035E14Rik	0	0.110983	0.618765	7.24354	4959	5707	5301	4720	5688	4044	137.463	150.248	148.867	164.042	157.153	151.025
ENSMUSG00000031802	Phxr4	0	0.3842	0.619931	1.78505	108	106	108	150	98	99	2.994	2.791	3.033	5.213	2.708	3.697
ENSMUSG00000031400	G6pdx	0	-0.14775	0.619931	4.41906	801	871	789	562	791	515	22.204	22.931	22.157	19.532	21.854	19.233
ENSMUSG00000083183	Gm15575	0	0.473678	0.619931	0.155421	29	39	29	43	34	35	0.804	1.027	0.814	1.494	0.939	1.307
ENSMUSG00000007989	Fzd3	0	0.120482	0.619931	6.439	2776	3195	3132	2584	3216	2475	76.951	84.115	87.956	89.806	88.854	92.43
ENSMUSG00000062591	Tubb4a	0	-0.134653	0.619931	8.55542	14737	14940	13491	10786	13939	8470	408.51	393.326	378.866	374.863	385.118	316.316
ENSMUSG00000070802	Pnmal2	0	-0.138111	0.620183	7.4841	6729	7235	6600	5024	6767	4008	186.528	190.476	185.347	174.607	186.964	149.681
ENSMUSG00000057370	Gm8724	0	0.425737	0.620227	0.223878	40	30	34	37	45	35	1.109	0.79	0.955	1.286	1.243	1.307
ENSMUSG00000042444	Fam63b	0	0.095872	0.620227	7.27065	5444	5497	5408	4647	5595	4356	150.908	144.72	151.872	161.505	154.583	162.677
ENSMUSG00000091136	NA	0	0.318582	0.620582	3.13681	319	262	270	302	245	321	8.843	6.898	7.582	10.496	6.769	11.988
ENSMUSG00000043557	Mdga1	0	-0.135001	0.620582	5.02332	1240	1214	1271	892	1196	768	34.373	31.961	35.693	31.001	33.044	28.681
ENSMUSG00000046157	Tmem229b	0	-0.145022	0.620582	4.9842	1196	1272	1169	988	1036	728	33.153	33.488	32.829	34.338	28.623	27.187
ENSMUSG00000026219	Trip12	0	0.095062	0.620582	8.35391	11248	11839	11575	9884	12022	9066	311.795	311.686	325.059	343.515	332.154	338.574
ENSMUSG00000016349	Eef1a2	0	-0.116919	0.620582	8.90052	18086	19322	17112	13693	17296	11309	501.344	508.691	480.554	475.895	477.868	422.34
ENSMUSG00000022533	Atp13a3	0	0.101829	0.620582	6.93997	4188	4449	4336	3556	4597	3498	116.091	117.129	121.767	123.587	127.01	130.634
ENSMUSG00000026775	Yme1l1	0	0.101377	0.620582	7.1363	4792	5105	4969	4163	5118	4039	132.834	134.4	139.544	144.683	141.404	150.838
ENSMUSG00000051495	Irf2bp2	0	-0.106102	0.620582	6.08106	2505	2589	2589	1909	2343	1726	69.439	68.161	72.707	66.347	64.734	64.458
ENSMUSG00000024325	Ring1	0	-0.159779	0.620582	3.85259	597	560	507	409	481	356	16.549	14.743	14.238	14.215	13.289	13.295
ENSMUSG00000020180	Snrpd3	0	-0.141692	0.620582	4.37918	823	832	733	553	741	521	22.814	21.904	20.585	19.219	20.473	19.457
ENSMUSG00000053178	Mterf1b	0	0.429046	0.621039	0.435227	44	38	39	55	45	36	1.22	1	1.095	1.912	1.243	1.344
ENSMUSG00000003269	Cyth2	0	-0.118925	0.621214	5.22675	1476	1421	1370	1096	1292	905	40.915	37.411	38.474	38.091	35.696	33.798
ENSMUSG00000034780	B3galt1	0	0.106516	0.621818	5.97323	2153	2279	2191	1902	2282	1774	59.681	59.999	61.53	66.103	63.049	66.251
ENSMUSG00000021728	Emb	0	-0.131505	0.621818	4.65376	920	1015	942	668	859	669	25.502	26.722	26.454	23.216	23.733	24.984
ENSMUSG00000063870	Chd4	0	-0.103218	0.621818	7.79056	8841	8412	7878	6319	7786	5513	245.072	221.463	221.237	219.614	215.118	205.886
ENSMUSG00000036362	P2ry13	0	0.216337	0.621818	2.96238	228	282	274	236	291	234	6.32	7.424	7.695	8.202	8.04	8.739
ENSMUSG00000050896	Rtn4rl2	0	-0.173549	0.621818	3.40489	395	416	413	296	365	249	10.949	10.952	11.598	10.287	10.085	9.299
ENSMUSG00000090420	NA	0	-0.266138	0.621818	2.00823	165	158	150	98	121	109	4.574	4.16	4.212	3.406	3.343	4.071
ENSMUSG00000087366	Junos	0	0.313006	0.621818	1.4287	83	85	89	90	91	85	2.301	2.238	2.499	3.128	2.514	3.174
ENSMUSG00000034560	A230046K03Rik	0	0.116128	0.621818	6.3772	2815	2931	2984	2601	2887	2394	78.032	77.165	83.799	90.397	79.764	89.405
ENSMUSG00000021144	Mta1	0	-0.112052	0.621818	5.32965	1523	1580	1471	1154	1411	983	42.218	41.597	41.31	40.107	38.984	36.711
ENSMUSG00000046897	Zfp740	0	-0.114596	0.621818	5.86089	2257	2122	2232	1678	1979	1456	62.564	55.866	62.681	58.318	54.677	54.375
ENSMUSG00000082132	Gm13541	0	0.382614	0.621818	1.48402	87	71	102	107	86	88	2.412	1.869	2.864	3.719	2.376	3.286
ENSMUSG00000082823	Gm15828	0	0.237718	0.621818	2.95606	265	226	282	268	268	224	7.346	5.95	7.919	9.314	7.405	8.365
ENSMUSG00000075841	NA	0	0.401006	0.621818	1.0656	62	62	68	85	61	64	1.719	1.632	1.91	2.954	1.685	2.39
ENSMUSG00000083992	Gm11478	0	0.405215	0.621818	0.371369	44	38	35	44	53	33	1.22	1	0.983	1.529	1.464	1.232
ENSMUSG00000037351	Actr1b	0	-0.11007	0.621818	6.6799	3941	3958	3764	2874	3759	2461	109.244	104.202	105.704	99.885	103.857	91.907
ENSMUSG00000042564	Fam227a	0	0.20483	0.621818	3.64779	470	394	405	444	425	349	13.028	10.373	11.374	15.431	11.742	13.034
ENSMUSG00000054312	Mrps21	0	-0.163526	0.621818	3.71215	476	542	494	349	462	321	13.195	14.269	13.873	12.129	12.765	11.988
ENSMUSG00000046287	Pnma3	0	-0.171301	0.621818	3.72047	539	527	457	386	418	325	14.941	13.874	12.834	13.415	11.549	12.137
ENSMUSG00000025019	Lcor	0	0.127975	0.622059	5.55502	1670	1596	1646	1453	1617	1397	46.292	42.018	46.224	50.498	44.676	52.172
ENSMUSG00000040183	Ankrd6	0	0.11591	0.622059	5.28107	1370	1330	1383	1152	1480	1077	37.976	35.015	38.839	40.037	40.891	40.221
ENSMUSG00000031376	Atp2b3	0	-0.103328	0.622735	7.03279	5167	5013	4680	3850	4480	3249	143.229	131.977	131.428	133.805	123.777	121.335
ENSMUSG00000071550	Cfap44	0	0.164648	0.622993	3.52945	401	409	377	345	428	339	11.116	10.768	10.587	11.99	11.825	12.66
ENSMUSG00000043279	Trim56	0	0.168588	0.623142	3.81561	447	536	466	409	562	395	12.391	14.111	13.087	14.215	15.527	14.751
ENSMUSG00000032239	Rp9	0	-0.155721	0.623142	3.99146	648	573	608	438	539	398	17.963	15.085	17.074	15.223	14.892	14.863
ENSMUSG00000086429	Gt(ROSA)26Sor	0	0.179667	0.623142	3.26055	334	337	309	309	367	254	9.258	8.872	8.678	10.739	10.14	9.486
ENSMUSG00000023019	Gpd1	0	-0.123543	0.623142	5.37885	1490	1688	1573	1200	1462	997	41.303	44.44	44.174	41.706	40.393	37.233
ENSMUSG00000041112	Elmo1	0	-0.106228	0.623142	6.5249	3461	3600	3400	2582	3340	2246	95.939	94.777	95.482	89.736	92.28	83.878
ENSMUSG00000053291	Rab4b	0	-0.359142	0.623142	0.817718	75	73	61	43	50	43	2.079	1.922	1.713	1.494	1.381	1.606
ENSMUSG00000024172	St6gal2	0	0.11262	0.623142	5.52182	1552	1657	1623	1353	1727	1294	43.021	43.624	45.578	47.023	47.715	48.325
ENSMUSG00000075376	Rc3h2	0	0.100368	0.623142	7.91729	8198	8687	8670	7178	8825	6890	227.249	228.703	243.478	249.469	243.824	257.31
ENSMUSG00000040254	Sema3d	0	-0.245608	0.623142	4.0292	510	704	719	368	579	423	14.137	18.534	20.192	12.79	15.997	15.797
ENSMUSG00000044197	Gpr146	0	-0.14707	0.623142	4.00562	639	625	580	459	550	386	17.713	16.454	16.288	15.952	15.196	14.415
ENSMUSG00000050410	Tcf19	0	-0.354666	0.623666	0.970928	84	81	68	56	53	43	2.328	2.132	1.91	1.946	1.464	1.606
ENSMUSG00000085499	Gm15713	0	0.356332	0.623666	1.73843	93	113	109	137	101	96	2.578	2.975	3.061	4.761	2.791	3.585
ENSMUSG00000090862	Rps13	0	-0.122046	0.624019	5.57112	1756	1927	1744	1243	1713	1227	48.676	50.732	48.977	43.2	47.328	45.823
ENSMUSG00000021327	Zkscan3	0	0.145784	0.624834	5.84933	2058	1879	2048	1883	1921	1696	57.048	49.469	57.514	65.443	53.075	63.338
ENSMUSG00000032501	Trib1	0	-0.176982	0.624834	4.39023	935	729	767	580	719	505	25.918	19.192	21.54	20.158	19.865	18.859
ENSMUSG00000037349	Nudt22	0	-0.288496	0.624834	1.54149	108	117	118	71	93	71	2.994	3.08	3.314	2.468	2.569	2.652
ENSMUSG00000022617	Chkb	0	-0.15844	0.624834	3.7277	525	502	496	387	423	330	14.553	13.216	13.929	13.45	11.687	12.324
ENSMUSG00000022757	Tfg	0	-0.117063	0.624834	5.66124	1919	2001	1845	1321	1771	1356	53.195	52.68	51.813	45.911	48.931	50.64
ENSMUSG00000074394	NA	0	1.01671	0.625105	1.67805	157	10	61	123	131	129	4.352	0.263	1.713	4.275	3.619	4.818
ENSMUSG00000019467	Arhgef25	0	-0.126011	0.62752	5.80514	2131	2269	1993	1687	1906	1315	59.071	59.736	55.969	58.631	52.661	49.109
ENSMUSG00000022091	Sorbs3	0	-0.144106	0.62752	4.28217	789	730	713	570	659	463	21.871	19.219	20.023	19.81	18.207	17.291
ENSMUSG00000090120	A730090N16Rik	0	0.354575	0.62752	1.4379	74	102	79	85	89	96	2.051	2.685	2.219	2.954	2.459	3.585
ENSMUSG00000019734	Tmc4	0	0.469694	0.62752	1.68631	124	61	105	131	94	106	3.437	1.606	2.949	4.553	2.597	3.959
ENSMUSG00000038894	Irs2	0	-0.135733	0.627781	5.72328	1950	2027	2079	1402	1996	1254	54.054	53.365	58.384	48.726	55.147	46.831
ENSMUSG00000091345	Col6a5	0	0.486685	0.627781	0.674935	29	59	53	59	72	36	0.804	1.553	1.488	2.051	1.989	1.344
ENSMUSG00000038068	Rnf144b	0	-0.138919	0.627781	4.21063	682	750	688	495	635	481	18.905	19.745	19.321	17.204	17.544	17.963
ENSMUSG00000084604	Gm22205	0	0.402146	0.627781	1.06914	86	52	55	74	84	56	2.384	1.369	1.545	2.572	2.321	2.091
ENSMUSG00000040040	Ift88	0	0.127807	0.627781	4.57259	809	839	836	715	860	692	22.425	22.088	23.477	24.85	23.761	25.843
ENSMUSG00000040078	Gm9769	0	0.216766	0.627781	2.57537	188	217	194	184	232	167	5.211	5.713	5.448	6.395	6.41	6.237
ENSMUSG00000021012	Zc3h14	0	0.111883	0.627781	6.12211	2445	2482	2401	2222	2424	1955	67.775	65.344	67.427	77.225	66.972	73.01
ENSMUSG00000075020	Mir670hg	0	0.280899	0.627781	1.52249	93	95	91	92	113	79	2.578	2.501	2.556	3.197	3.122	2.95
ENSMUSG00000040651	Fam208a	0	0.108917	0.627781	7.29942	5270	5634	5692	4739	5607	4578	146.084	148.327	159.848	164.702	154.915	170.968
ENSMUSG00000037962	Fam101a	0	0.321878	0.627781	1.09956	69	67	67	70	77	65	1.913	1.764	1.882	2.433	2.127	2.427
ENSMUSG00000022756	Slc7a4	0	-0.127781	0.627781	4.39535	817	824	761	585	722	533	22.647	21.693	21.371	20.331	19.948	19.905
ENSMUSG00000093187	Mir344-2	0	0.351613	0.627781	1.20809	64	79	74	90	79	62	1.774	2.08	2.078	3.128	2.183	2.315
ENSMUSG00000014353	Tmem87b	0	0.105785	0.628272	5.59862	1707	1734	1667	1462	1759	1372	47.318	45.651	46.814	50.811	48.599	51.238
ENSMUSG00000092837	Rpph1	0	0.11272	0.628693	11.4858	98657	105931	97517	87598	104388	80781	2734.77	2788.85	2738.56	3044.43	2884.12	3016.8
ENSMUSG00000039108	Lsm14b	0	-0.11169	0.628693	6.02977	2512	2561	2362	1866	2335	1577	69.633	67.424	66.332	64.852	64.513	58.894
ENSMUSG00000018537	Pcgf2	0	-0.202893	0.628882	3.60252	514	437	465	380	373	275	14.248	11.505	13.059	13.207	10.306	10.27
ENSMUSG00000036181	Hist1h1c	0	0.129109	0.628882	4.68961	900	953	843	753	959	752	24.948	25.09	23.674	26.17	26.496	28.084
ENSMUSG00000024962	Vegfb	0	-0.130735	0.628882	4.6416	924	989	942	676	905	609	25.613	26.037	26.454	23.494	25.004	22.743
ENSMUSG00000040596	Pogk	0	-0.104642	0.628882	6.29761	3036	3047	2847	2164	2813	1990	84.158	80.218	79.952	75.209	77.72	74.317
ENSMUSG00000042851	Zc3h6	0	-0.139988	0.628882	4.71542	983	1070	958	676	877	727	27.249	28.17	26.903	23.494	24.23	27.15
ENSMUSG00000010529	Gm266	0	0.353895	0.628882	1.11619	62	75	67	65	101	54	1.719	1.975	1.882	2.259	2.791	2.017
ENSMUSG00000039904	Gpr37	0	-0.117209	0.628882	5.74694	2120	2036	1964	1433	1960	1348	58.766	53.602	55.155	49.803	54.152	50.342
ENSMUSG00000061532	NA	0	0.143234	0.628891	4.34486	713	731	665	662	701	578	19.764	19.245	18.675	23.008	19.368	21.586
ENSMUSG00000066057	Gm1976	0	0.271683	0.630277	1.71062	111	109	100	102	133	89	3.077	2.87	2.808	3.545	3.675	3.324
ENSMUSG00000030137	Tuba8	0	-0.241294	0.631889	2.76097	303	230	264	174	231	161	8.399	6.055	7.414	6.047	6.382	6.013
ENSMUSG00000073452	NA	0	0.269258	0.631889	1.82209	123	117	106	103	139	107	3.41	3.08	2.977	3.58	3.84	3.996
ENSMUSG00000030695	Aldoa	0	-0.120134	0.631889	9.23626	22893	24091	21884	17239	22094	14060	634.594	634.245	614.566	599.135	610.431	525.077
ENSMUSG00000070436	Serpinh1	0	0.175658	0.631889	4.07902	558	566	611	529	707	418	15.468	14.901	17.159	18.385	19.534	15.61
ENSMUSG00000035277	Arx	0	-0.220706	0.631889	3.29571	430	349	371	228	333	265	11.92	9.188	10.419	7.924	9.2	9.897
ENSMUSG00000031112	Stk26	0	0.177651	0.632013	3.3657	335	352	366	311	377	307	9.286	9.267	10.278	10.809	10.416	11.465
ENSMUSG00000018001	Cyth3	0	-0.124175	0.632013	4.95521	1181	1170	1189	894	1097	736	32.737	30.803	33.391	31.071	30.309	27.486
ENSMUSG00000026037	Orc2	0	0.127286	0.632013	4.91374	1073	1038	1037	908	1060	898	29.744	27.327	29.122	31.557	29.287	33.536
ENSMUSG00000074218	Cox7a1	0	-0.411036	0.632179	0.386791	49	55	51	35	30	32	1.358	1.448	1.432	1.216	0.829	1.195
ENSMUSG00000051238	Swsap1	0	-0.266563	0.632179	2.59878	205	290	223	145	194	159	5.683	7.635	6.262	5.039	5.36	5.938
ENSMUSG00000083728	Gm13854	0	0.324922	0.632179	1.34476	82	79	80	87	82	82	2.273	2.08	2.247	3.024	2.266	3.062
ENSMUSG00000073436	Eme2	0	-0.257749	0.632179	2.26345	185	199	181	148	137	109	5.128	5.239	5.083	5.144	3.785	4.071
ENSMUSG00000024393	Prrc2a	0	-0.108311	0.632179	8.20271	11293	11415	10790	8776	10355	6966	313.042	300.523	303.014	305.007	286.096	260.148
ENSMUSG00000008475	Arpc5	0	0.107534	0.632179	5.78968	1870	2034	1928	1636	2105	1525	51.836	53.549	54.144	56.859	58.159	56.952
ENSMUSG00000021040	Slirp	0	0.17691	0.632179	3.60499	431	420	393	373	418	379	11.947	11.057	11.037	12.963	11.549	14.154
ENSMUSG00000059005	Hnrnpa3	0	-0.0924605	0.632179	7.62179	7366	7585	7319	5553	6926	5025	204.185	199.691	205.539	192.992	191.357	187.661
ENSMUSG00000025366	Esyt1	0	-0.162505	0.632179	3.7216	508	544	469	388	437	312	14.082	14.322	13.171	13.485	12.074	11.652
ENSMUSG00000026771	Spopl	0	0.119449	0.632179	5.68105	1737	1848	1795	1531	1805	1532	48.15	48.652	50.409	53.209	49.87	57.213
ENSMUSG00000057551	Zfp317	0	0.137892	0.632418	4.26976	653	695	657	602	677	561	18.101	18.297	18.45	20.922	18.705	20.951
ENSMUSG00000055491	Pprc1	0	-0.16358	0.632935	4.47771	944	771	857	628	781	521	26.168	20.298	24.067	21.826	21.578	19.457
ENSMUSG00000035759	Bbs10	0	0.249834	0.633243	2.15428	157	151	132	151	161	125	4.352	3.975	3.707	5.248	4.448	4.668
ENSMUSG00000002052	Supt6	0	-0.100715	0.633243	7.51193	6964	7240	6502	5153	6536	4519	193.042	190.608	182.595	179.091	180.582	168.764
ENSMUSG00000028979	Masp2	0	0.410413	0.633624	0.295873	36	37	37	44	40	38	0.998	0.974	1.039	1.529	1.105	1.419
ENSMUSG00000039741	Bahcc1	0	-0.138964	0.633624	4.99189	1332	1139	1177	868	1131	783	36.923	29.987	33.054	30.167	31.248	29.241
ENSMUSG00000086233	Gm11816	0	0.281216	0.633624	2.15515	150	135	149	161	142	135	4.158	3.554	4.184	5.595	3.923	5.042
ENSMUSG00000033227	Wnt6	0	0.437335	0.633624	0.311165	42	31	37	38	41	45	1.164	0.816	1.039	1.321	1.133	1.681
ENSMUSG00000089824	Rbm12	0	0.124256	0.633624	4.84321	1016	996	989	862	1016	850	28.164	26.222	27.774	29.958	28.071	31.744
ENSMUSG00000005699	Pard6a	0	-0.233435	0.633624	3.05451	351	334	293	255	279	165	9.73	8.793	8.228	8.862	7.708	6.162
ENSMUSG00000032376	Usp3	0	0.164872	0.633624	5.50234	1646	1479	1548	1587	1471	1289	45.627	38.938	43.472	55.156	40.642	48.138
ENSMUSG00000026464	NA	0	0.102264	0.633624	6.80662	3909	3894	4016	3500	3982	3113	108.357	102.518	112.781	121.641	110.018	116.256
ENSMUSG00000055373	Fut9	0	0.112979	0.633624	8.67273	13384	14822	14746	11834	15216	11796	371.004	390.219	414.11	411.286	420.4	440.527
ENSMUSG00000047143	Dmrta2	0	-0.396625	0.633624	0.401486	53	56	48	28	45	27	1.469	1.474	1.348	0.973	1.243	1.008
ENSMUSG00000049076	Acap2	0	0.0991422	0.633624	7.20553	5157	5264	5186	4481	5215	4242	142.952	138.586	145.638	155.735	144.084	158.419
ENSMUSG00000021133	Susd6	0	-0.122238	0.633624	5.62351	1978	1812	1834	1458	1697	1178	54.83	47.705	51.504	50.672	46.886	43.993
ENSMUSG00000087113	Gm11714	0	0.316204	0.633624	1.2902	83	78	72	87	84	71	2.301	2.054	2.022	3.024	2.321	2.652
ENSMUSG00000028969	Cdk5	0	-0.114079	0.633624	5.45166	1717	1674	1588	1171	1528	1152	47.595	44.071	44.596	40.698	42.217	43.022
ENSMUSG00000087420	NA	0	0.306546	0.633624	1.26394	72	86	72	77	92	69	1.996	2.264	2.022	2.676	2.542	2.577
ENSMUSG00000045471	Hcrt	0	-0.39577	0.633624	1.01792	69	101	75	52	71	34	1.913	2.659	2.106	1.807	1.962	1.27
ENSMUSG00000022747	St3gal6	0	-0.14303	0.633624	4.14176	692	660	670	461	602	469	19.182	17.376	18.816	16.022	16.633	17.515
ENSMUSG00000028747	Htr6	0	-0.348212	0.633624	1.19472	100	98	76	60	79	42	2.772	2.58	2.134	2.085	2.183	1.569
ENSMUSG00000057990	E030024N20Rik	0	0.328668	0.633624	0.933604	62	61	57	62	70	57	1.719	1.606	1.601	2.155	1.934	2.129
ENSMUSG00000022828	Gtf2e1	0	0.162049	0.633624	4.0306	516	640	530	509	610	458	14.304	16.849	14.884	17.69	16.854	17.104
ENSMUSG00000025878	Uimc1	0	0.151055	0.633624	4.61971	858	837	850	850	840	666	23.784	22.036	23.87	29.541	23.208	24.872
ENSMUSG00000020476	Dbnl	0	-0.121379	0.633624	5.14474	1310	1415	1312	998	1278	842	36.313	37.253	36.845	34.685	35.31	31.445
ENSMUSG00000035992	Fnip1	0	0.0993612	0.633624	6.70025	3711	3595	3685	3192	3752	2897	102.869	94.646	103.485	110.937	103.663	108.19
ENSMUSG00000031433	Rbm41	0	0.150145	0.633624	4.37042	708	674	757	643	728	609	19.626	17.744	21.259	22.347	20.114	22.743
ENSMUSG00000022177	Haus4	0	-0.428774	0.633624	0.433165	67	50	45	31	44	26	1.857	1.316	1.264	1.077	1.216	0.971
ENSMUSG00000032316	Clk3	0	0.128906	0.633624	4.33496	693	736	679	630	756	544	19.21	19.377	19.068	21.895	20.887	20.316
ENSMUSG00000054226	Tprkb	0	0.148864	0.633788	5.68704	1630	2090	1637	1538	1988	1446	45.184	55.024	45.972	53.453	54.926	54.002
ENSMUSG00000016763	Scube1	0	-0.137335	0.633788	5.40632	1745	1496	1615	1155	1387	1142	48.371	39.385	45.354	40.142	38.321	42.649
ENSMUSG00000039016	Timm8b	0	0.137664	0.633788	4.25805	631	712	648	607	697	527	17.491	18.745	18.198	21.096	19.257	19.681
ENSMUSG00000035597	Prpf39	0	0.13206	0.63388	6.1104	2483	2303	2425	2111	2356	2099	68.829	60.631	68.101	73.367	65.094	78.388
ENSMUSG00000073982	Rhog	0	-0.177588	0.63388	3.60544	492	500	419	309	438	300	13.638	13.164	11.767	10.739	12.101	11.204
ENSMUSG00000055723	Rras2	0	0.166928	0.63388	3.41855	350	372	376	331	403	298	9.702	9.794	10.559	11.504	11.134	11.129
ENSMUSG00000090017	Gm16213	0	0.360469	0.63388	0.881233	64	51	56	63	62	58	1.774	1.343	1.573	2.19	1.713	2.166
ENSMUSG00000025499	Hras	0	-0.117131	0.63388	5.51934	1722	1837	1669	1326	1632	1089	47.734	48.363	46.87	46.085	45.09	40.669
ENSMUSG00000007570	Fance	0	-0.206629	0.63388	2.76036	263	284	241	184	213	173	7.29	7.477	6.768	6.395	5.885	6.461
ENSMUSG00000021903	Galnt15	0	-0.235708	0.63388	3.11681	312	398	311	267	249	205	8.649	10.478	8.734	9.279	6.88	7.656
ENSMUSG00000092020	NA	0	0.344217	0.63388	1.43271	85	67	103	88	109	75	2.356	1.764	2.893	3.058	3.012	2.801
ENSMUSG00000003184	Irf3	0	0.190828	0.63388	3.45562	374	372	371	391	398	278	10.367	9.794	10.419	13.589	10.996	10.382
ENSMUSG00000055862	Izumo4	0	-0.187652	0.63388	3.11356	359	332	312	242	286	209	9.951	8.741	8.762	8.411	7.902	7.805
ENSMUSG00000026701	Prdx6	0	0.116383	0.63388	6.71511	3450	4019	3583	3185	4119	2765	95.634	105.808	100.621	110.693	113.803	103.26
ENSMUSG00000028226	Mmp16	0	0.102864	0.63388	6.06526	2305	2389	2375	2028	2481	1846	63.895	62.895	66.697	70.482	68.547	68.94
ENSMUSG00000022607	Ptk2	0	0.0908355	0.63388	7.05955	4695	4808	4649	4048	4935	3636	130.145	126.58	130.557	140.687	136.348	135.788
ENSMUSG00000071014	Ndufb6	0	-0.168539	0.63388	3.59073	460	505	426	312	409	314	12.751	13.295	11.963	10.843	11.3	11.726
ENSMUSG00000022498	Txndc11	0	0.151566	0.63388	5.26419	1372	1188	1418	1265	1361	1065	38.032	31.277	39.822	43.965	37.603	39.773
ENSMUSG00000050050	Ccdc158	0	0.447316	0.63388	0.0367264	33	24	33	32	42	29	0.915	0.632	0.927	1.112	1.16	1.083
ENSMUSG00000031673	Cdh11	0	0.103745	0.63388	6.0933	2371	2467	2371	2017	2614	1866	65.724	64.949	66.584	70.1	72.222	69.687
ENSMUSG00000026637	Traf5	0	-0.391433	0.63388	0.454614	55	52	55	38	34	31	1.525	1.369	1.545	1.321	0.939	1.158
ENSMUSG00000042659	Arrdc4	0	0.230805	0.63388	2.66167	222	193	217	221	234	166	6.154	5.081	6.094	7.681	6.465	6.199
ENSMUSG00000054165	NA	0	-0.305403	0.63388	1.60513	120	136	105	67	97	80	3.326	3.58	2.949	2.329	2.68	2.988
ENSMUSG00000027765	P2ry1	0	-0.217395	0.63388	2.83708	269	292	274	164	251	187	7.457	7.687	7.695	5.7	6.935	6.984
ENSMUSG00000028745	Capzb	0	-0.112165	0.63388	6.49905	3370	3557	3369	2490	3351	2180	93.416	93.645	94.611	86.539	92.584	81.413
ENSMUSG00000026095	Asnsd1	0	0.145579	0.63388	3.9376	499	565	525	478	572	421	13.832	14.875	14.744	16.613	15.804	15.722
ENSMUSG00000020064	Herc4	0	0.106514	0.63388	5.46561	1573	1547	1536	1342	1615	1235	43.604	40.728	43.135	46.641	44.621	46.122
ENSMUSG00000021281	Tnfaip2	0	0.304904	0.634022	1.29865	79	87	70	83	94	67	2.19	2.29	1.966	2.885	2.597	2.502
ENSMUSG00000030588	Yif1b	0	-0.221754	0.634022	2.95649	318	325	268	203	287	168	8.815	8.556	7.526	7.055	7.929	6.274
ENSMUSG00000003200	Sh3gl1	0	-0.136156	0.634022	4.18231	693	684	699	522	616	444	19.21	18.008	19.63	18.142	17.019	16.581
ENSMUSG00000055917	Zfp277	0	0.159355	0.634157	3.83745	456	536	484	419	569	395	12.64	14.111	13.592	14.562	15.721	14.751
ENSMUSG00000026447	Pik3c2b	0	-0.114508	0.634157	5.58125	1897	1798	1752	1421	1601	1186	52.585	47.336	49.201	49.386	44.234	44.292
ENSMUSG00000037134	Prmt9	0	0.132865	0.634157	4.50287	826	761	775	683	819	661	22.897	20.035	21.764	23.737	22.628	24.685
ENSMUSG00000031246	Sh3bgrl	0	0.126548	0.634157	6.30737	2582	2979	2733	2235	2965	2363	71.573	78.428	76.75	77.677	81.919	88.247
ENSMUSG00000039470	Zdhhc2	0	0.102198	0.634157	5.9571	2188	2260	2113	1872	2267	1747	60.651	59.499	59.339	65.061	62.635	65.243
ENSMUSG00000025374	Nabp2	0	-0.171579	0.634157	3.96325	606	623	577	472	545	331	16.798	16.402	16.204	16.404	15.058	12.361
ENSMUSG00000041353	Tmem29	0	0.172902	0.634157	3.45231	375	360	385	335	392	327	10.395	9.478	10.812	11.643	10.83	12.212
ENSMUSG00000059772	Slx1b	0	-0.237258	0.634157	2.82117	325	263	242	190	216	181	9.009	6.924	6.796	6.603	5.968	6.76
ENSMUSG00000091403	NA	0	0.454371	0.634157	0.83883	66	39	55	75	55	52	1.83	1.027	1.545	2.607	1.52	1.942
ENSMUSG00000035067	Xkr6	0	0.223491	0.635508	3.69035	406	451	441	484	401	370	11.254	11.873	12.385	16.821	11.079	13.818
ENSMUSG00000024299	Adamts10	0	0.250509	0.636129	4.55242	864	702	774	931	703	665	23.95	18.482	21.736	32.357	19.423	24.835
ENSMUSG00000007880	Arid1a	0	-0.0975457	0.636369	7.43659	6705	6497	6416	5012	6103	4269	185.863	171.047	180.18	174.19	168.619	159.428
ENSMUSG00000003500	Impdh1	0	-0.139249	0.636369	4.50955	863	872	877	635	836	525	23.922	22.957	24.629	22.069	23.098	19.606
ENSMUSG00000022568	Scrib	0	-0.140823	0.636369	5.0541	1314	1249	1247	1043	1069	777	36.424	32.882	35.019	36.249	29.535	29.017
ENSMUSG00000002524	Puf60	0	-0.110224	0.636369	5.88184	2239	2342	2126	1697	2091	1426	62.065	61.658	59.704	58.979	57.772	53.255
ENSMUSG00000033949	Trim36	0	-0.20197	0.636369	3.27315	421	352	353	237	332	251	11.67	9.267	9.913	8.237	9.173	9.374
ENSMUSG00000014444	Piezo1	0	-0.235055	0.636369	2.47866	246	211	196	153	178	133	6.819	5.555	5.504	5.317	4.918	4.967
ENSMUSG00000022364	Tbc1d31	0	0.190799	0.636369	3.55051	415	366	410	399	395	338	11.504	9.636	11.514	13.867	10.913	12.623
ENSMUSG00000027956	Tmem144	0	-0.204004	0.636369	2.74725	257	264	258	183	204	177	7.124	6.95	7.245	6.36	5.636	6.61
ENSMUSG00000021103	Mnat1	0	0.14361	0.636369	3.93139	508	567	508	462	565	435	14.082	14.927	14.266	16.057	15.61	16.245
ENSMUSG00000002781	Tmem143	0	-0.171643	0.636369	3.53262	415	481	442	307	412	278	11.504	12.663	12.413	10.67	11.383	10.382
ENSMUSG00000092992	NA	0	-0.263961	0.636369	3.4416	435	466	393	348	374	188	12.058	12.268	11.037	12.095	10.333	7.021
ENSMUSG00000057103	Nat8f1	0	0.248063	0.636369	2.98998	211	320	260	263	294	227	5.849	8.425	7.302	9.14	8.123	8.477
ENSMUSG00000024677	Ms4a6b	0	0.379116	0.636369	0.464902	37	44	45	44	50	43	1.026	1.158	1.264	1.529	1.381	1.606
ENSMUSG00000020263	Appl2	0	0.144945	0.636369	6.6861	3793	3319	3589	3485	3418	2927	105.142	87.379	100.789	121.12	94.435	109.31
ENSMUSG00000037818	Abhd18	0	0.130938	0.636369	4.567	805	840	826	757	821	678	22.315	22.115	23.196	26.309	22.683	25.32
ENSMUSG00000047976	Kcna1	0	-0.0969364	0.636369	8.55449	13799	15114	13684	10880	12929	9515	382.508	397.907	384.286	378.13	357.213	355.342
ENSMUSG00000034685	Fam171a2	0	-0.116336	0.636369	5.26197	1482	1517	1373	1046	1390	950	41.081	39.938	38.558	36.353	38.404	35.478
ENSMUSG00000025766	D3Ertd751e	0	0.136126	0.636369	4.64801	841	969	805	742	961	703	23.313	25.511	22.607	25.788	26.551	26.254
ENSMUSG00000020728	Cep112	0	0.161919	0.636369	3.9384	532	496	549	495	530	446	14.747	13.058	15.417	17.204	14.643	16.656
ENSMUSG00000020116	Pno1	0	-0.157891	0.636369	3.94414	562	648	563	391	534	405	15.579	17.06	15.811	13.589	14.754	15.125
ENSMUSG00000027082	Tfpi	0	0.251517	0.636369	2.07311	141	136	139	120	177	119	3.909	3.58	3.904	4.171	4.89	4.444
ENSMUSG00000081782	Gm15152	0	0.422802	0.636369	0.1101	30	32	34	30	46	32	0.832	0.842	0.955	1.043	1.271	1.195
ENSMUSG00000028964	Park7	0	-0.123	0.636369	5.25271	1447	1549	1359	1040	1397	924	40.111	40.781	38.165	36.145	38.597	34.507
ENSMUSG00000045259	Klhdc9	0	-0.362246	0.636369	0.833731	82	71	59	41	56	41	2.273	1.869	1.657	1.425	1.547	1.531
ENSMUSG00000029009	Mthfr	0	-0.143628	0.636369	4.30236	797	754	712	593	652	469	22.093	19.851	19.995	20.609	18.014	17.515
ENSMUSG00000024158	Hagh	0	-0.114379	0.636369	5.08668	1298	1357	1213	946	1202	847	35.981	35.726	34.065	32.878	33.21	31.632
ENSMUSG00000008028	1700008O03Rik	0	-0.181605	0.636369	3.44265	444	414	403	305	390	240	12.308	10.899	11.317	10.6	10.775	8.963
ENSMUSG00000022220	Adcy4	0	-0.498389	0.636369	0.796548	89	73	53	24	67	38	2.467	1.922	1.488	0.834	1.851	1.419
ENSMUSG00000039611	Tmem246	0	-0.110187	0.636369	5.21961	1405	1471	1359	1013	1327	949	38.947	38.727	38.165	35.206	36.663	35.441
ENSMUSG00000087355	Gm13187	0	0.233386	0.636369	3.01915	287	237	285	282	269	240	7.956	6.24	8.004	9.801	7.432	8.963
ENSMUSG00000047044	D030056L22Rik	0	0.14494	0.636369	4.02652	602	552	536	506	602	455	16.687	14.533	15.052	17.586	16.633	16.992
ENSMUSG00000030170	Wnt5b	0	-0.467678	0.636369	0.0958126	44	37	47	19	39	20	1.22	0.974	1.32	0.66	1.078	0.747
ENSMUSG00000039934	Gsap	0	0.243716	0.636369	3.27242	328	267	366	316	327	303	9.092	7.029	10.278	10.982	9.035	11.316
ENSMUSG00000027078	Ube2l6	0	0.305911	0.636369	1.63627	97	110	93	82	139	91	2.689	2.896	2.612	2.85	3.84	3.398
ENSMUSG00000036916	Zfp280c	0	0.117119	0.636369	5.2264	1285	1370	1273	1120	1324	1107	35.62	36.068	35.749	38.925	36.581	41.341
ENSMUSG00000030222	Rerg	0	0.171866	0.636369	3.28246	324	341	331	309	348	280	8.981	8.978	9.295	10.739	9.615	10.457
ENSMUSG00000046667	Rbm12b1	0	0.165308	0.636369	3.60438	409	434	406	388	419	360	11.337	11.426	11.402	13.485	11.576	13.444
ENSMUSG00000007739	Cct4	0	0.109599	0.636369	6.24167	2510	2863	2603	2278	2877	2058	69.577	75.374	73.1	79.171	79.488	76.857
ENSMUSG00000041231	Ublcp1	0	0.202075	0.636369	5.02498	975	1377	968	923	1275	991	27.027	36.252	27.184	32.079	35.227	37.009
ENSMUSG00000032845	Alpk2	0	-0.34417	0.636369	1.07449	82	92	77	60	69	37	2.273	2.422	2.162	2.085	1.906	1.382
ENSMUSG00000067212	H2-T23	0	0.204224	0.636369	2.68574	209	220	221	193	256	179	5.793	5.792	6.206	6.708	7.073	6.685
ENSMUSG00000073940	Hbb-bt	0	-0.413725	0.636369	3.49643	301	727	383	309	333	240	8.344	19.14	10.756	10.739	9.2	8.963
ENSMUSG00000042606	Hirip3	0	-0.161106	0.636369	3.81677	574	564	486	416	459	339	15.911	14.848	13.648	14.458	12.682	12.66
ENSMUSG00000019849	Prep	0	-0.13838	0.636521	4.31063	774	769	729	506	693	529	21.455	20.245	20.472	17.586	19.147	19.756
ENSMUSG00000086859	Snhg20	0	0.264745	0.637233	2.04159	134	150	120	141	140	123	3.714	3.949	3.37	4.9	3.868	4.593
ENSMUSG00000075538	Gm10855	0	0.201628	0.63757	4.39189	799	634	698	741	676	615	22.148	16.691	19.602	25.753	18.677	22.967
ENSMUSG00000055240	Zfp101	0	0.133463	0.63757	4.41902	703	762	763	675	762	604	19.487	20.061	21.427	23.459	21.053	22.557
ENSMUSG00000087347	1700047K16Rik	0	0.481452	0.63757	0.404526	52	35	29	52	39	43	1.441	0.921	0.814	1.807	1.078	1.606
ENSMUSG00000017167	Cntnap1	0	-0.102938	0.63757	7.32992	5972	6320	5966	4770	5638	3858	165.544	166.387	167.542	165.78	155.771	144.079
ENSMUSG00000037437	Adam32	0	0.408707	0.63757	0.385624	41	48	29	43	50	38	1.137	1.264	0.814	1.494	1.381	1.419
ENSMUSG00000028111	Ctsk	0	0.362639	0.63757	1.18471	89	73	51	73	89	67	2.467	1.922	1.432	2.537	2.459	2.502
ENSMUSG00000025188	Hps1	0	-0.218988	0.63757	2.92682	289	333	267	228	224	184	8.011	8.767	7.498	7.924	6.189	6.872
ENSMUSG00000062937	Mtap	0	-0.21091	0.63757	3.28977	336	431	377	233	352	245	9.314	11.347	10.587	8.098	9.725	9.15
ENSMUSG00000032604	Qars	0	-0.116637	0.63757	4.74054	998	1033	1008	752	889	701	27.665	27.196	28.308	26.135	24.562	26.179
ENSMUSG00000078427	Sarnp	0	0.12498	0.63757	4.66177	866	891	888	766	900	741	24.006	23.457	24.938	26.622	24.866	27.673
ENSMUSG00000084755	Gm16276	0	-0.519659	0.63757	-0.082826	41	34	38	21	16	28	1.137	0.895	1.067	0.73	0.442	1.046
ENSMUSG00000030471	Zdhhc13	0	0.135166	0.63757	4.16338	645	616	605	567	668	481	17.879	16.217	16.99	19.706	18.456	17.963
ENSMUSG00000026589	Sec16b	0	0.467977	0.63757	0.0780523	32	24	36	41	42	24	0.887	0.632	1.011	1.425	1.16	0.896
ENSMUSG00000056004	9330182L06Rik	0	0.0950689	0.63757	6.98978	4602	4471	4389	3717	4777	3550	127.567	117.708	123.256	129.183	131.983	132.576
ENSMUSG00000064377	Gm24966	0	0.21476	0.63757	2.76796	245	221	218	221	233	207	6.791	5.818	6.122	7.681	6.438	7.731
ENSMUSG00000002083	Bbc3	0	-0.332827	0.63757	1.40488	123	107	86	57	87	66	3.41	2.817	2.415	1.981	2.404	2.465
ENSMUSG00000024294	Mib1	0	0.0950887	0.63757	8.50838	12360	13396	12830	10810	13581	10115	342.619	352.677	360.303	375.697	375.227	377.749
ENSMUSG00000024875	Yif1a	0	-0.188313	0.63757	2.99113	299	312	310	228	264	185	8.288	8.214	8.706	7.924	7.294	6.909
ENSMUSG00000026289	Atg16l1	0	0.116934	0.63757	5.67679	1885	1744	1740	1617	1785	1452	52.252	45.914	48.864	56.198	49.317	54.226
ENSMUSG00000025212	Sfxn3	0	-0.122179	0.63757	5.79953	2237	2156	1967	1470	2043	1398	62.01	56.761	55.239	51.089	56.446	52.209
ENSMUSG00000038368	Focad	0	0.110436	0.637793	5.95581	2145	2176	2210	1966	2181	1736	59.459	57.288	62.063	68.328	60.258	64.832
ENSMUSG00000033909	Usp36	0	-0.123246	0.638885	5.00861	1285	1215	1170	961	1047	806	35.62	31.987	32.857	33.399	28.927	30.1
ENSMUSG00000027551	Zfp64	0	-0.187111	0.640021	3.22105	361	376	345	278	315	204	10.007	9.899	9.689	9.662	8.703	7.618
ENSMUSG00000022311	Csmd3	0	0.103091	0.641175	7.21294	5114	5084	5460	4542	5382	4139	141.76	133.847	153.332	157.855	148.698	154.573
ENSMUSG00000035944	Ttc38	0	-0.220274	0.64151	2.82855	253	322	257	189	246	164	7.013	8.477	7.217	6.569	6.797	6.125
ENSMUSG00000038344	Txlng	0	0.113302	0.64151	5.29399	1343	1359	1419	1221	1407	1097	37.228	35.778	39.85	42.435	38.874	40.968
ENSMUSG00000030352	Tspan9	0	-0.130423	0.64151	5.7244	2088	2067	1896	1645	1750	1231	57.879	54.418	53.245	57.171	48.35	45.972
ENSMUSG00000057286	St6galnac2	0	-0.269751	0.64151	2.20187	198	180	165	143	127	105	5.489	4.739	4.634	4.97	3.509	3.921
ENSMUSG00000024613	Tcof1	0	-0.133132	0.64151	4.46846	874	835	824	628	792	520	24.227	21.983	23.14	21.826	21.882	19.42
ENSMUSG00000031093	Dock11	0	0.130916	0.64151	4.61492	824	841	890	720	903	716	22.841	22.141	24.994	25.023	24.949	26.739
ENSMUSG00000023030	Slc11a2	0	0.11613	0.64151	4.94895	1106	1068	1066	963	1096	873	30.658	28.117	29.936	33.469	30.281	32.603
ENSMUSG00000042535	Gtpbp1	0	-0.13704	0.641716	4.84403	1136	1108	1049	851	1024	643	31.49	29.17	29.459	29.576	28.292	24.013
ENSMUSG00000020319	Wdpcp	0	0.194261	0.641716	3.44621	322	405	381	312	412	335	8.926	10.662	10.7	10.843	11.383	12.511
ENSMUSG00000041540	Sox5	0	0.103747	0.641716	5.67597	1760	1831	1804	1593	1891	1371	48.787	48.205	50.661	55.364	52.246	51.201
ENSMUSG00000074824	Rslcan18	0	0.348514	0.641716	0.790254	53	55	53	60	58	53	1.469	1.448	1.488	2.085	1.602	1.979
ENSMUSG00000073675	NA	0	0.284448	0.642309	1.52503	95	88	96	82	118	85	2.633	2.317	2.696	2.85	3.26	3.174
ENSMUSG00000027796	Smad9	0	-0.118351	0.642309	4.60176	926	930	908	667	855	612	25.669	24.484	25.499	23.181	23.623	22.855
ENSMUSG00000037727	Avp	0	-0.297032	0.642309	1.63391	110	144	114	85	101	65	3.049	3.791	3.201	2.954	2.791	2.427
ENSMUSG00000072623	Zfp9	0	0.129741	0.642346	4.65541	847	856	926	761	927	718	23.479	22.536	26.005	26.448	25.612	26.814
ENSMUSG00000092960	NA	0	-0.289738	0.642346	1.79889	133	156	124	97	120	67	3.687	4.107	3.482	3.371	3.315	2.502
ENSMUSG00000081187	3110067C02Rik	0	0.350569	0.642346	0.884493	54	53	65	60	64	59	1.497	1.395	1.825	2.085	1.768	2.203
ENSMUSG00000032334	Loxl1	0	0.313513	0.642346	1.26061	81	86	62	77	92	69	2.245	2.264	1.741	2.676	2.542	2.577
ENSMUSG00000029049	Morn1	0	-0.215637	0.642346	2.78086	276	291	235	201	209	166	7.651	7.661	6.599	6.986	5.774	6.199
ENSMUSG00000008438	Adam21	0	0.311442	0.642346	1.41172	80	87	87	86	87	89	2.218	2.29	2.443	2.989	2.404	3.324
ENSMUSG00000021771	Vdac2	0	-0.109263	0.642346	6.72573	3985	4200	3853	2790	3912	2681	110.464	110.574	108.203	96.965	108.084	100.123
ENSMUSG00000013662	Atad1	0	0.105017	0.642346	6.61493	3317	3700	3332	2832	3698	2785	91.947	97.41	93.572	98.425	102.171	104.007
ENSMUSG00000060519	Tor3a	0	0.193315	0.642469	3.16137	328	290	290	300	312	254	9.092	7.635	8.144	10.426	8.62	9.486
ENSMUSG00000065824	Gm26315	0	-0.338603	0.642469	0.866803	78	67	70	46	52	44	2.162	1.764	1.966	1.599	1.437	1.643
ENSMUSG00000037070	Rbmxl1	0	-0.152851	0.642469	3.63029	478	499	446	350	424	298	13.25	13.137	12.525	12.164	11.715	11.129
ENSMUSG00000015405	Ace2	0	-0.377149	0.642469	0.413707	54	56	47	30	39	32	1.497	1.474	1.32	1.043	1.078	1.195
ENSMUSG00000071281	Zfp65	0	0.133143	0.643438	4.2654	652	722	632	573	733	536	18.073	19.008	17.748	19.914	20.252	20.017
ENSMUSG00000016087	Fli1	0	-0.267486	0.643837	2.42067	249	203	182	122	187	133	6.902	5.344	5.111	4.24	5.167	4.967
ENSMUSG00000047757	Fancb	0	0.330755	0.64438	1.53245	70	101	104	90	103	95	1.94	2.659	2.921	3.128	2.846	3.548
ENSMUSG00000021572	Cep72	0	0.232287	0.64438	2.19528	161	157	138	140	174	134	4.463	4.133	3.875	4.866	4.807	5.004
ENSMUSG00000034621	Gpatch8	0	0.124435	0.64438	6.87836	4311	3940	4072	3949	4005	3233	119.501	103.729	114.353	137.246	110.653	120.738
ENSMUSG00000054594	Oscar	0	0.757966	0.64438	0.0183341	44	6	28	41	36	33	1.22	0.158	0.786	1.425	0.995	1.232
ENSMUSG00000026121	Sema4c	0	-0.194681	0.64438	3.4753	484	444	367	322	367	258	13.416	11.689	10.306	11.191	10.14	9.635
ENSMUSG00000090641	Zfp712	0	0.162731	0.64438	3.63055	411	443	419	390	426	371	11.393	11.663	11.767	13.554	11.77	13.855
ENSMUSG00000069305	Hist1h4n	0	-0.260555	0.64438	2.67259	257	298	201	149	223	157	7.124	7.845	5.645	5.178	6.161	5.863
ENSMUSG00000022528	Hes1	0	-0.219503	0.64438	2.43676	215	203	212	141	170	141	5.96	5.344	5.954	4.9	4.697	5.266
ENSMUSG00000055407	Map6	0	-0.0993286	0.64519	6.6102	3670	3733	3666	2824	3477	2375	101.732	98.279	102.952	98.147	96.065	88.695
ENSMUSG00000021919	Chat	0	-0.311501	0.64519	1.51512	98	135	107	74	97	59	2.717	3.554	3.005	2.572	2.68	2.203
ENSMUSG00000052026	Slc6a7	0	-0.121105	0.64519	5.14568	1439	1316	1282	973	1268	875	39.889	34.646	36.002	33.816	35.033	32.677
ENSMUSG00000052415	Tchh	0	-0.19799	0.64519	2.76272	248	270	269	178	224	172	6.875	7.108	7.554	6.186	6.189	6.423
ENSMUSG00000074140	NA	0	-0.22511	0.64519	2.4705	208	215	225	140	199	127	5.766	5.66	6.319	4.866	5.498	4.743
ENSMUSG00000022358	Fbxo32	0	-0.164848	0.64519	3.69697	532	472	491	329	455	334	14.747	12.426	13.789	11.434	12.571	12.473
ENSMUSG00000051166	Eml5	0	0.155971	0.64519	7.59695	7122	5841	7068	6259	6553	5736	197.422	153.776	198.49	217.529	181.052	214.214
ENSMUSG00000063663	Brwd3	0	0.10186	0.64519	5.8452	2000	2057	2012	1743	2069	1628	55.44	54.155	56.503	60.577	57.164	60.798
ENSMUSG00000086228	Ubap1l	0	0.333363	0.64519	2.12306	165	112	139	159	132	142	4.574	2.949	3.904	5.526	3.647	5.303
ENSMUSG00000058620	Adra2b	0	0.358045	0.64519	0.740926	57	49	49	47	63	56	1.58	1.29	1.376	1.633	1.741	2.091
ENSMUSG00000074766	Ism1	0	-0.255827	0.645259	2.44749	217	249	179	135	196	123	6.015	6.555	5.027	4.692	5.415	4.593
ENSMUSG00000060445	Sycp2	0	0.15524	0.646293	4.5967	815	792	891	778	811	724	22.592	20.851	25.022	27.039	22.407	27.038
ENSMUSG00000033809	Alg3	0	-0.26099	0.646293	2.09467	182	170	152	103	157	94	5.045	4.476	4.269	3.58	4.338	3.51
ENSMUSG00000018899	Irf1	0	0.282023	0.646293	1.73721	119	106	99	93	127	109	3.299	2.791	2.78	3.232	3.509	4.071
ENSMUSG00000044906	4930503L19Rik	0	0.216667	0.646293	3.4478	408	312	379	385	397	287	11.31	8.214	10.643	13.381	10.969	10.718
ENSMUSG00000024392	Bag6	0	-0.107818	0.646293	6.90327	4556	4581	4467	3442	4387	2804	126.292	120.604	125.446	119.625	121.208	104.717
ENSMUSG00000054391	4930517O19Rik	0	0.228934	0.646293	2.4396	198	172	171	165	196	168	5.489	4.528	4.802	5.735	5.415	6.274
ENSMUSG00000071722	Spin4	0	-0.411004	0.646293	0.732803	76	56	67	37	39	48	2.107	1.474	1.882	1.286	1.078	1.793
ENSMUSG00000030966	Trim21	0	0.329686	0.64747	1.20173	65	82	71	61	91	77	1.802	2.159	1.994	2.12	2.514	2.876
ENSMUSG00000054752	Fsd1l	0	0.104818	0.64747	6.2039	2557	2586	2631	2175	2677	2131	70.88	68.082	73.886	75.591	73.962	79.583
ENSMUSG00000020128	Vps54	0	0.118763	0.648103	5.9499	2165	2095	2222	1881	2153	1828	60.014	55.155	62.4	65.373	59.485	68.267
ENSMUSG00000038319	Kcnh2	0	-0.10677	0.649365	4.99754	1208	1221	1194	904	1097	815	33.486	32.145	33.531	31.418	30.309	30.437
ENSMUSG00000086291	Gm15513	0	0.289581	0.649804	3.1338	322	259	278	361	262	245	8.926	6.819	7.807	12.546	7.239	9.15
ENSMUSG00000090129	Olfr287	0	0.358723	0.649804	1.65318	72	130	95	98	112	106	1.996	3.423	2.668	3.406	3.094	3.959
ENSMUSG00000001323	Srr	0	0.105929	0.649804	5.20382	1258	1334	1293	1132	1370	999	34.872	35.12	36.311	39.342	37.851	37.308
ENSMUSG00000047361	Gm973	0	0.201712	0.649804	3.13058	300	330	258	247	342	265	8.316	8.688	7.245	8.584	9.449	9.897
ENSMUSG00000021945	Zmym2	0	0.0951253	0.649804	7.21531	5117	5299	5319	4440	5362	4235	141.843	139.507	149.373	154.311	148.146	158.158
ENSMUSG00000041141	Pnmal1	0	-0.162003	0.649804	5.84375	1858	2551	2236	1565	2038	1386	51.504	67.16	62.793	54.391	56.308	51.761
ENSMUSG00000035397	Klf16	0	-0.138697	0.649804	4.56845	992	887	841	648	847	579	27.498	23.352	23.618	22.521	23.402	21.623
ENSMUSG00000007603	Dus3l	0	-0.125253	0.649804	4.67703	1018	964	936	757	859	623	28.219	25.379	26.286	26.309	23.733	23.266
ENSMUSG00000002688	Prkd1	0	0.158482	0.649804	3.5823	403	450	383	372	456	327	11.171	11.847	10.756	12.929	12.599	12.212
ENSMUSG00000026102	Inpp1	0	-0.135034	0.649804	4.24079	735	691	734	513	641	492	20.374	18.192	20.613	17.829	17.71	18.374
ENSMUSG00000023391	Dlx2	0	-0.26546	0.649804	1.91816	162	131	151	100	118	91	4.491	3.449	4.241	3.475	3.26	3.398
ENSMUSG00000023971	Rrp36	0	-0.225188	0.649804	2.83504	260	319	257	218	218	161	7.207	8.398	7.217	7.577	6.023	6.013
ENSMUSG00000025223	Ldb1	0	-0.120896	0.65001	5.70718	2106	1944	1910	1530	1855	1221	58.378	51.18	53.638	53.175	51.251	45.599
ENSMUSG00000036594	H2-Aa	0	0.396092	0.65001	0.545149	55	38	40	40	63	44	1.525	1	1.123	1.39	1.741	1.643
ENSMUSG00000020463	Smek2	0	0.106756	0.650582	6.44199	2923	3071	3169	2574	3162	2507	81.026	80.85	88.995	89.458	87.362	93.625
ENSMUSG00000063902	Gm7964	0	-0.223216	0.650582	2.93316	263	337	296	211	273	162	7.29	8.872	8.313	7.333	7.543	6.05
ENSMUSG00000059897	Zfp930	0	0.154608	0.650853	3.69582	434	478	427	371	502	375	12.03	12.584	11.991	12.894	13.87	14.005
ENSMUSG00000089764	Gm16580	0	0.401184	0.650854	0.351124	32	37	46	39	47	41	0.887	0.974	1.292	1.355	1.299	1.531
ENSMUSG00000085084	4930570G19Rik	0	0.177244	0.650854	4.09603	582	548	619	542	562	537	16.133	14.427	17.383	18.837	15.527	20.055
ENSMUSG00000079610	Ankrd39	0	-0.23427	0.650854	2.15637	169	182	169	113	138	118	4.685	4.792	4.746	3.927	3.813	4.407
ENSMUSG00000026896	Ifih1	0	0.360876	0.650854	0.505345	48	42	41	47	56	38	1.331	1.106	1.151	1.633	1.547	1.419
ENSMUSG00000028648	Ndufs5	0	-0.138591	0.651588	4.28079	738	773	717	501	714	485	20.457	20.351	20.135	17.412	19.727	18.113
ENSMUSG00000085554	NA	0	-0.176475	0.652279	4.00499	685	560	612	481	490	399	18.988	14.743	17.187	16.717	13.538	14.901
ENSMUSG00000016409	Nkap	0	0.142318	0.652893	4.43781	691	797	762	695	749	625	19.155	20.983	21.399	24.154	20.694	23.341
ENSMUSG00000020863	Luc7l3	0	0.108381	0.652893	7.56958	6984	6470	6565	5825	6593	5545	193.596	170.336	184.364	202.446	182.157	207.081
ENSMUSG00000019731	Slc35e1	0	-0.0991888	0.652893	6.00685	2408	2537	2339	1795	2224	1670	66.75	66.792	65.686	62.385	61.446	62.367
ENSMUSG00000046352	Gjb2	0	0.178519	0.652893	3.03976	274	292	274	244	317	235	7.595	7.687	7.695	8.48	8.758	8.776
ENSMUSG00000003380	Rabac1	0	-0.126653	0.652893	4.95243	1179	1242	1119	845	1148	735	32.682	32.698	31.425	29.368	31.718	27.449
ENSMUSG00000040219	Ttc12	0	0.301653	0.653041	1.78348	110	136	87	119	124	99	3.049	3.58	2.443	4.136	3.426	3.697
ENSMUSG00000037370	Enpp1	0	-0.175037	0.653041	3.23948	366	387	339	245	334	232	10.146	10.189	9.52	8.515	9.228	8.664
ENSMUSG00000079699	Gm6592	0	0.393981	0.653041	0.484451	46	42	39	54	44	41	1.275	1.106	1.095	1.877	1.216	1.531
ENSMUSG00000002963	Pnkp	0	-0.201553	0.653041	3.32777	408	442	322	280	337	236	11.31	11.637	9.043	9.731	9.311	8.814
ENSMUSG00000044681	Cnpy1	0	0.259458	0.653041	4.72424	1016	813	801	1063	772	758	28.164	21.404	22.494	36.944	21.329	28.308
ENSMUSG00000021748	Pdhb	0	-0.0986221	0.653041	6.12696	2613	2731	2570	1922	2417	1843	72.432	71.899	72.173	66.798	66.779	68.828
ENSMUSG00000053980	Gm9930	0	0.222746	0.653041	2.77555	209	241	237	183	278	211	5.793	6.345	6.656	6.36	7.681	7.88
ENSMUSG00000072774	Zfp951	0	0.326786	0.653041	1.26047	87	67	74	77	105	59	2.412	1.764	2.078	2.676	2.901	2.203
ENSMUSG00000054874	Pcnx3	0	-0.108027	0.653041	5.62234	1889	1904	1804	1416	1763	1182	52.363	50.127	50.661	49.213	48.71	44.142
ENSMUSG00000031921	Terf2	0	-0.123794	0.653041	4.7097	998	969	1017	736	929	634	27.665	25.511	28.56	25.579	25.667	23.677
ENSMUSG00000078587	NA	0	0.140859	0.653041	4.42843	750	757	729	712	724	616	20.79	19.93	20.472	24.745	20.003	23.005
ENSMUSG00000025961	4933402D24Rik	0	0.348659	0.653041	0.865813	51	53	66	55	68	58	1.414	1.395	1.853	1.912	1.879	2.166
ENSMUSG00000025066	Sfr1	0	-0.112768	0.653279	5.95775	2274	2554	2248	1664	2227	1596	63.035	67.239	63.13	57.832	61.529	59.603
ENSMUSG00000002996	Hbp1	0	0.103843	0.653279	5.36702	1465	1482	1406	1219	1512	1179	40.61	39.017	39.485	42.366	41.775	44.03
ENSMUSG00000047897	Ripply2	0	-0.295436	0.653279	1.32403	99	93	102	63	73	64	2.744	2.448	2.864	2.19	2.017	2.39
ENSMUSG00000026632	Tatdn3	0	0.151789	0.653279	3.79696	499	460	476	440	486	404	13.832	12.11	13.367	15.292	13.428	15.088
ENSMUSG00000041180	Hectd2	0	0.122292	0.653279	5.09758	1249	1130	1204	1053	1215	987	34.622	29.75	33.812	36.597	33.569	36.86
ENSMUSG00000090043	Gm16167	0	0.402116	0.653279	0.211649	40	32	32	34	44	37	1.109	0.842	0.899	1.182	1.216	1.382
ENSMUSG00000018293	Pfn1	0	-0.121386	0.653279	5.22797	1377	1520	1381	1039	1379	890	38.17	40.017	38.782	36.11	38.1	33.237
ENSMUSG00000055541	Lair1	0	0.189346	0.653279	2.99444	247	289	274	255	292	225	6.847	7.609	7.695	8.862	8.068	8.403
ENSMUSG00000024726	Carnmt1	0	0.201916	0.653279	2.66723	216	210	216	208	244	167	5.988	5.529	6.066	7.229	6.741	6.237
ENSMUSG00000039671	Zmynd8	0	0.101182	0.653279	7.30786	5574	5662	5511	5162	5663	4193	154.511	149.064	154.765	179.403	156.462	156.59
ENSMUSG00000053399	Adamts18	0	0.249855	0.653279	2.49839	186	192	181	204	176	171	5.156	5.055	5.083	7.09	4.863	6.386
ENSMUSG00000063146	Clip2	0	-0.103018	0.653279	6.71222	3966	4033	3898	3063	3759	2489	109.937	106.177	109.467	106.453	103.857	92.953
ENSMUSG00000082169	Gm12369	0	0.343563	0.653279	0.955163	64	65	53	74	69	50	1.774	1.711	1.488	2.572	1.906	1.867
ENSMUSG00000024274	Zscan30	0	0.212425	0.653279	2.96979	246	274	268	260	255	243	6.819	7.214	7.526	9.036	7.045	9.075
ENSMUSG00000032011	Thy1	0	-0.124612	0.653279	8.15689	10588	11794	10266	8020	10696	6560	293.499	310.501	288.299	278.732	295.518	244.986
ENSMUSG00000030406	Gipr	0	0.416206	0.653797	0.390524	47	38	33	32	56	44	1.303	1	0.927	1.112	1.547	1.643
ENSMUSG00000069270	Hist1h2ac	0	0.419553	0.653797	1.4577	50	117	86	85	118	81	1.386	3.08	2.415	2.954	3.26	3.025
ENSMUSG00000000346	Dazap2	0	-0.112383	0.654097	6.24125	2772	3099	2742	2012	2747	1929	76.84	81.588	77.003	69.926	75.896	72.039
ENSMUSG00000052214	Opa3	0	-0.113382	0.654999	5.10249	1354	1323	1231	1002	1190	835	37.533	34.831	34.57	34.824	32.878	31.183
ENSMUSG00000007338	Mrpl49	0	-0.138181	0.654999	4.27476	733	777	709	554	696	444	20.319	20.456	19.911	19.254	19.23	16.581
ENSMUSG00000085418	Grip1os1	0	0.311897	0.654999	1.83406	111	96	135	110	122	121	3.077	2.527	3.791	3.823	3.371	4.519
ENSMUSG00000065820	Gm26316	0	-0.348914	0.655077	1.40277	106	114	98	61	106	45	2.938	3.001	2.752	2.12	2.929	1.681
ENSMUSG00000073073	Gm8098	0	0.233405	0.655329	2.33305	169	175	157	159	171	160	4.685	4.607	4.409	5.526	4.725	5.975
ENSMUSG00000020802	Ube2o	0	-0.106169	0.655362	6.63358	3749	3943	3590	2902	3558	2348	103.922	103.808	100.818	100.858	98.303	87.687
ENSMUSG00000052581	Lrrtm4	0	0.125476	0.655362	5.30108	1388	1313	1420	1168	1393	1186	38.475	34.567	39.878	40.593	38.487	44.292
ENSMUSG00000029290	Zfp326	0	0.108683	0.65575	5.46489	1611	1532	1506	1341	1576	1267	44.657	40.333	42.293	46.606	43.543	47.317
ENSMUSG00000017778	Cox7c	0	-0.105277	0.656283	5.59185	1822	1915	1734	1340	1614	1291	50.506	50.416	48.696	46.571	44.593	48.213
ENSMUSG00000046207	Pik3r6	0	-0.37363	0.656283	0.499168	57	51	59	39	43	26	1.58	1.343	1.657	1.355	1.188	0.971
ENSMUSG00000023018	Smarcd1	0	-0.10096	0.656283	6.29652	3039	2922	2947	2221	2800	1951	84.241	76.928	82.76	77.19	77.361	72.861
ENSMUSG00000029465	Arpc3	0	-0.123824	0.656283	5.57594	1767	1981	1703	1243	1751	1208	48.981	52.154	47.825	43.2	48.378	45.113
ENSMUSG00000077681	Gm22496	0	0.436557	0.656283	0.36913	43	41	31	52	37	40	1.192	1.079	0.871	1.807	1.022	1.494
ENSMUSG00000030744	Rps3	0	-0.101442	0.656283	6.76147	4101	4289	3919	3024	3977	2647	113.68	112.917	110.057	105.098	109.88	98.853
ENSMUSG00000087391	NA	0	0.273358	0.656283	3.2365	312	296	320	374	268	282	8.649	7.793	8.987	12.998	7.405	10.531
ENSMUSG00000078143	Gm17344	0	0.135231	0.656283	4.28879	664	682	689	646	708	516	18.406	17.955	19.349	22.451	19.561	19.27
ENSMUSG00000001864	Aif1l	0	-0.237523	0.656283	2.44577	207	215	218	136	206	116	5.738	5.66	6.122	4.727	5.692	4.332
ENSMUSG00000045083	Lingo2	0	0.111481	0.656283	5.69021	1763	1784	1881	1573	1834	1487	48.87	46.967	52.824	54.669	50.671	55.533
ENSMUSG00000021113	Snapc1	0	0.104838	0.656283	5.00661	1130	1161	1098	985	1181	883	31.324	30.566	30.835	34.233	32.63	32.976
ENSMUSG00000021965	Ska3	0	0.297922	0.656283	1.24486	75	73	79	78	83	72	2.079	1.922	2.219	2.711	2.293	2.689
ENSMUSG00000037216	Lipt1	0	0.273743	0.658107	1.72321	108	121	94	99	140	89	2.994	3.186	2.64	3.441	3.868	3.324
ENSMUSG00000039988	Ankrd13c	0	0.0974942	0.658843	6.52296	3107	3454	3174	2748	3450	2525	86.126	90.934	89.135	95.506	95.319	94.297
ENSMUSG00000035673	Sbno2	0	-0.170827	0.658843	3.46662	459	402	414	322	356	269	12.723	10.583	11.626	11.191	9.836	10.046
ENSMUSG00000019478	Rab4a	0	-0.144076	0.658843	4.76961	1156	1032	942	780	856	722	32.044	27.17	26.454	27.109	23.65	26.963
ENSMUSG00000047067	Dusp28	0	0.196816	0.658843	2.97229	238	290	267	249	279	232	6.597	7.635	7.498	8.654	7.708	8.664
ENSMUSG00000083465	Gm11652	0	0.286451	0.658843	1.48724	102	85	84	94	100	82	2.827	2.238	2.359	3.267	2.763	3.062
ENSMUSG00000044081	Zfp85os	0	0.293878	0.658843	1.65711	106	100	100	93	146	78	2.938	2.633	2.808	3.232	4.034	2.913
ENSMUSG00000006095	Tbcb	0	-0.120919	0.658843	4.77158	1013	1111	990	724	968	707	28.08	29.249	27.802	25.162	26.745	26.403
ENSMUSG00000031570	Plpp5	0	0.151585	0.658843	3.72638	481	452	434	419	466	382	13.333	11.9	12.188	14.562	12.875	14.266
ENSMUSG00000052812	Atad2b	0	0.105706	0.658843	5.63113	1789	1722	1712	1551	1751	1389	49.591	45.335	48.078	53.904	48.378	51.873
ENSMUSG00000054304	D130007C19Rik	0	0.362432	0.658843	0.658476	58	45	43	55	58	44	1.608	1.185	1.208	1.912	1.602	1.643
ENSMUSG00000070822	Zscan18	0	-0.138329	0.65999	4.08731	672	678	596	492	570	417	18.628	17.85	16.737	17.099	15.748	15.573
ENSMUSG00000037652	Phc3	0	0.0944478	0.65999	7.26748	5271	5584	5466	4789	5439	4310	146.112	147.01	153.501	166.44	150.273	160.959
ENSMUSG00000039756	Dnttip2	0	-0.123547	0.65999	4.7436	1048	996	1008	707	905	729	29.051	26.222	28.308	24.572	25.004	27.225
ENSMUSG00000030621	Me3	0	0.146527	0.65999	5.70796	1973	1688	1765	1719	1724	1541	54.692	44.44	49.566	59.743	47.632	57.549
ENSMUSG00000050973	Gdpgp1	0	-0.213763	0.65999	2.39956	202	203	209	143	180	121	5.599	5.344	5.869	4.97	4.973	4.519
ENSMUSG00000002043	Trappc6a	0	-0.380523	0.65999	1.65251	97	179	107	77	105	65	2.689	4.713	3.005	2.676	2.901	2.427
ENSMUSG00000040640	Erc2	0	0.0881707	0.65999	7.63444	7093	7103	6904	6061	7137	5537	196.618	187.001	193.884	210.648	197.187	206.782
ENSMUSG00000086921	Gm13189	0	0.298109	0.65999	1.74296	126	86	111	105	125	102	3.493	2.264	3.117	3.649	3.454	3.809
ENSMUSG00000027111	Itga6	0	-0.148058	0.65999	4.95915	1309	1076	1190	807	1126	780	36.285	28.328	33.419	28.047	31.11	29.129
ENSMUSG00000084779	NA	0	-0.246194	0.65999	2.04144	149	168	164	110	120	108	4.13	4.423	4.606	3.823	3.315	4.033
ENSMUSG00000062014	Gmfb	0	0.105789	0.65999	7.52938	5990	6962	6548	5431	6911	5217	166.043	183.289	183.887	188.752	190.943	194.831
ENSMUSG00000027808	Serp1	0	0.109432	0.65999	5.25507	1296	1388	1338	1112	1479	1049	35.925	36.542	37.575	38.647	40.863	39.175
ENSMUSG00000077025	Mir493	0	0.468226	0.65999	0.715345	59	47	40	77	46	44	1.635	1.237	1.123	2.676	1.271	1.643
ENSMUSG00000082305	Gm2420	0	0.338797	0.65999	1.06788	72	73	53	76	83	51	1.996	1.922	1.488	2.641	2.293	1.905
ENSMUSG00000052629	Gm9885	0	-0.298388	0.65999	1.51419	125	103	110	80	96	55	3.465	2.712	3.089	2.78	2.652	2.054
ENSMUSG00000003662	Ciao1	0	-0.110338	0.65999	5.062	1215	1348	1231	921	1138	879	33.68	35.489	34.57	32.009	31.442	32.827
ENSMUSG00000058388	Phtf1	0	0.126226	0.65999	5.619	1543	1763	1836	1471	1874	1361	42.772	46.415	51.56	51.124	51.776	50.827
ENSMUSG00000044066	Cep68	0	0.113202	0.65999	4.98706	1137	1132	1062	966	1119	920	31.518	29.802	29.824	33.573	30.917	34.358
ENSMUSG00000064370	mt-Cytb	0	-0.145074	0.65999	12.6208	236311	256227	232654	154093	223961	171180	6550.54	6745.7	6533.59	5355.44	6187.78	6392.8
ENSMUSG00000003657	Calb2	0	-0.123036	0.65999	5.89703	2405	2073	2317	1713	2016	1496	66.667	54.576	65.068	59.535	55.7	55.869
ENSMUSG00000027843	Ptpn22	0	0.348893	0.65999	2.48787	192	146	196	236	155	169	5.322	3.844	5.504	8.202	4.282	6.311
ENSMUSG00000048148	Nwd1	0	0.110823	0.65999	6.4956	2955	3362	3187	2916	3300	2375	81.913	88.512	89.5	101.344	91.175	88.695
ENSMUSG00000002845	Tmem39a	0	0.170458	0.65999	3.16215	314	308	295	290	327	246	8.704	8.109	8.284	10.079	9.035	9.187
ENSMUSG00000083744	Gm14824	0	0.222584	0.65999	2.45545	192	174	182	183	188	162	5.322	4.581	5.111	6.36	5.194	6.05
ENSMUSG00000021591	Glrx	0	-0.183135	0.65999	3.67401	501	522	458	291	450	351	13.888	13.743	12.862	10.114	12.433	13.108
ENSMUSG00000052364	B630019K06Rik	0	-0.129942	0.65999	4.88069	1029	1243	1097	791	1029	758	28.524	32.725	30.807	27.491	28.43	28.308
ENSMUSG00000039246	Lyplal1	0	0.300351	0.65999	1.58392	78	107	104	85	120	93	2.162	2.817	2.921	2.954	3.315	3.473
ENSMUSG00000024889	Rce1	0	0.188945	0.65999	2.8356	232	250	243	234	260	197	6.431	6.582	6.824	8.133	7.183	7.357
ENSMUSG00000025429	Pstpip2	0	0.201353	0.65999	2.68959	205	235	213	195	260	175	5.683	6.187	5.982	6.777	7.183	6.535
ENSMUSG00000005237	Dnah2	0	0.215128	0.65999	2.63896	203	239	185	203	237	169	5.627	6.292	5.195	7.055	6.548	6.311
ENSMUSG00000065208	Gm24616	0	-0.190492	0.65999	4.40405	873	885	712	478	800	544	24.2	23.299	19.995	16.613	22.103	20.316
ENSMUSG00000031364	Grpr	0	-0.484746	0.65999	-0.0227866	39	38	40	23	17	29	1.081	1	1.123	0.799	0.47	1.083
ENSMUSG00000051359	Ncald	0	0.0940764	0.660092	8.37399	11486	12591	11111	10083	12448	8936	318.392	331.484	312.029	350.431	343.924	333.719
ENSMUSG00000037270	4932438A13Rik	0	0.0912216	0.660092	8.66647	14252	14304	14539	12288	14714	11367	395.065	376.582	408.297	427.065	406.53	424.506
ENSMUSG00000049939	Lrrc4	0	-0.100641	0.660092	6.25613	2902	2913	2848	2079	2768	1937	80.443	76.691	79.98	72.255	76.477	72.338
ENSMUSG00000038280	Ostm1	0	0.114514	0.660092	5.32778	1356	1527	1339	1171	1481	1166	37.588	40.201	37.603	40.698	40.918	43.545
ENSMUSG00000011254	Thg1l	0	-0.245989	0.660092	2.34114	210	174	211	138	175	109	5.821	4.581	5.925	4.796	4.835	4.071
ENSMUSG00000057421	Las1l	0	-0.102524	0.660092	5.52859	1790	1761	1679	1288	1560	1222	49.619	46.362	47.151	44.764	43.101	45.636
ENSMUSG00000002332	Dhrs1	0	-0.130217	0.660527	4.6222	939	945	932	639	916	609	26.029	24.879	26.173	22.208	25.308	22.743
ENSMUSG00000082765	Gm14411	0	0.29077	0.661703	1.50078	100	92	81	95	95	88	2.772	2.422	2.275	3.302	2.625	3.286
ENSMUSG00000040929	Rfx3	0	0.0980524	0.662913	7.1022	4646	5012	4877	4062	4922	3993	128.787	131.951	136.96	141.173	135.989	149.12
ENSMUSG00000041674	BC006965	0	0.3438	0.662913	0.706746	55	51	46	55	56	50	1.525	1.343	1.292	1.912	1.547	1.867
ENSMUSG00000021115	Vrk1	0	0.137287	0.662913	3.95093	560	527	520	467	563	447	15.523	13.874	14.603	16.23	15.555	16.693
ENSMUSG00000058192	Zfp846	0	0.133243	0.662913	4.31004	690	661	716	626	750	525	19.127	17.402	20.107	21.756	20.722	19.606
ENSMUSG00000035062	Zc4h2	0	0.133554	0.662913	4.06765	577	598	570	506	600	492	15.994	15.744	16.007	17.586	16.577	18.374
ENSMUSG00000073676	Hspe1	0	-0.126404	0.66302	5.0499	1254	1333	1200	858	1242	819	34.761	35.094	33.699	29.819	34.315	30.586
ENSMUSG00000038244	Mical2	0	0.0934472	0.66326	7.90189	8532	8768	8063	7629	8638	6361	236.507	230.836	226.432	265.143	238.658	237.554
ENSMUSG00000085439	Rapgef4os1	0	0.312346	0.66326	1.544	104	83	92	109	93	86	2.883	2.185	2.584	3.788	2.569	3.212
ENSMUSG00000070866	Zfp804a	0	-0.120244	0.66326	5.24877	1397	1455	1479	980	1321	1033	38.725	38.306	41.535	34.06	36.498	38.578
ENSMUSG00000034473	Sec22a	0	0.140002	0.66326	3.83878	519	482	484	448	519	401	14.387	12.69	13.592	15.57	14.339	14.976
ENSMUSG00000036896	C1qc	0	0.151621	0.66326	3.98769	506	600	535	520	560	441	14.026	15.796	15.024	18.072	15.472	16.469
ENSMUSG00000030739	Myh14	0	-0.139956	0.66326	5.64491	1877	2191	1685	1359	1821	1207	52.03	57.683	47.32	47.232	50.312	45.076
ENSMUSG00000041000	Trim62	0	-0.182399	0.66326	4.95061	1232	1205	1156	1010	842	768	34.151	31.724	32.464	35.102	23.263	28.681
ENSMUSG00000021375	Kif13a	0	-0.121918	0.66326	5.58792	1976	1757	1752	1444	1592	1179	54.775	46.257	49.201	50.186	43.985	44.03
ENSMUSG00000028532	Cachd1	0	-0.113115	0.66326	4.78937	1022	1080	1042	759	987	692	28.33	28.433	29.262	26.379	27.27	25.843
ENSMUSG00000024953	Prdx5	0	-0.108831	0.66326	6.21279	2765	3026	2643	1965	2638	1948	76.646	79.666	74.223	68.293	72.885	72.749
ENSMUSG00000025103	Btbd1	0	0.095396	0.66326	6.58889	3359	3453	3381	2777	3612	2728	93.111	90.907	94.948	96.514	99.795	101.878
ENSMUSG00000027035	Cers6	0	0.0946658	0.66326	6.50906	3189	3227	3230	2843	3362	2424	88.399	84.957	90.708	98.807	92.888	90.525
ENSMUSG00000020850	Prpf8	0	-0.0907123	0.663474	7.97962	9344	10028	9164	7193	8996	6293	259.016	264.008	257.351	249.99	248.549	235.015
ENSMUSG00000038121	Fam210a	0	0.102139	0.663703	6.47031	3004	3141	3215	2720	3140	2523	83.271	82.693	90.286	94.533	86.754	94.223
ENSMUSG00000074227	Spint2	0	-0.167805	0.663999	3.2256	368	375	335	267	311	225	10.201	9.873	9.408	9.279	8.593	8.403
ENSMUSG00000050164	Mchr1	0	-0.201431	0.664941	2.94979	266	319	313	226	245	182	7.374	8.398	8.79	7.855	6.769	6.797
ENSMUSG00000056222	Spock1	0	-0.101419	0.665066	7.96221	9218	10005	9075	7120	9083	5985	255.523	263.402	254.852	247.453	250.953	223.513
ENSMUSG00000034714	Ttyh2	0	-0.133762	0.665066	5.39439	1716	1522	1579	1133	1576	994	47.568	40.07	44.343	39.377	43.543	37.121
ENSMUSG00000062098	Btbd3	0	-0.0887046	0.665066	7.86783	8801	8950	8629	6410	8389	6013	243.964	235.627	242.327	222.777	231.778	224.558
ENSMUSG00000026761	Orc4	0	0.115863	0.665066	6.24261	2568	2639	2744	2275	2631	2265	71.185	69.477	77.059	79.067	72.691	84.587
ENSMUSG00000026626	Ppp2r5a	0	0.101688	0.665066	6.13145	2376	2553	2474	2166	2482	1980	65.863	67.213	69.477	75.279	68.575	73.944
ENSMUSG00000027201	Myef2	0	0.0993936	0.665066	6.19466	2578	2634	2530	2155	2647	2122	71.462	69.345	71.05	74.896	73.133	79.247
ENSMUSG00000058297	Spock2	0	-0.131483	0.665454	9.24534	22666	24989	21926	17286	22749	13630	628.301	657.886	615.745	600.768	628.528	509.019
ENSMUSG00000021607	Mrpl36	0	0.169433	0.665555	3.14144	309	315	281	267	337	248	8.565	8.293	7.891	9.279	9.311	9.262
ENSMUSG00000024383	Map3k2	0	0.0986237	0.665555	6.4605	3142	3014	3152	2700	3159	2468	87.096	79.35	88.517	93.837	87.279	92.169
ENSMUSG00000028760	Eif4g3	0	-0.0901575	0.665555	8.0722	10465	10250	9698	7878	9317	6732	290.09	269.852	272.348	273.797	257.418	251.41
ENSMUSG00000034292	Traf3ip1	0	-0.133092	0.665555	4.42959	869	830	763	632	684	556	24.089	21.851	21.427	21.965	18.898	20.764
ENSMUSG00000028669	Pithd1	0	-0.120824	0.665555	5.11873	1270	1404	1290	1012	1244	807	35.204	36.963	36.227	35.172	34.37	30.138
ENSMUSG00000026819	Slc25a25	0	-0.0994957	0.665555	5.73238	1990	2051	1981	1532	1876	1306	55.163	53.997	55.632	53.244	51.832	48.773
ENSMUSG00000000120	Ngfr	0	-0.271176	0.665555	1.506	120	110	103	76	91	64	3.326	2.896	2.893	2.641	2.514	2.39
ENSMUSG00000053164	Gpr21	0	0.195321	0.665555	3.4122	397	344	339	341	350	335	11.005	9.057	9.52	11.851	9.67	12.511
ENSMUSG00000041992	Rapgef5	0	0.0984576	0.665555	6.12661	2385	2528	2476	2175	2569	1879	66.112	66.555	69.533	75.591	70.978	70.172
ENSMUSG00000032342	Mto1	0	0.132054	0.665555	4.01923	566	558	566	497	616	439	15.69	14.69	15.895	17.273	17.019	16.395
ENSMUSG00000071267	Zfp942	0	0.121356	0.665555	4.8959	1037	1085	996	859	1070	899	28.746	28.565	27.971	29.854	29.563	33.574
ENSMUSG00000034023	Fancd2	0	0.318157	0.665555	1.69313	134	89	87	109	121	93	3.714	2.343	2.443	3.788	3.343	3.473
ENSMUSG00000055660	Mettl4	0	0.147448	0.665555	3.97435	505	554	569	453	601	456	13.999	14.585	15.979	15.744	16.605	17.03
ENSMUSG00000078768	Zfp566	0	-0.300889	0.665555	1.74061	150	114	133	88	120	64	4.158	3.001	3.735	3.058	3.315	2.39
ENSMUSG00000029534	St7	0	0.120041	0.665702	5.20127	1256	1280	1317	1141	1260	1085	34.816	33.699	36.985	39.655	34.812	40.52
ENSMUSG00000025580	Eif4a3	0	-0.129585	0.665702	4.75064	1046	1125	908	743	925	686	28.995	29.618	25.499	25.823	25.557	25.619
ENSMUSG00000038774	Ascc3	0	0.105025	0.665702	6.22054	2612	2610	2641	2194	2662	2197	72.405	68.714	74.167	76.252	73.548	82.048
ENSMUSG00000033307	Mif	0	-0.109443	0.665702	5.44289	1671	1724	1548	1157	1528	1150	46.32	45.388	43.472	40.211	42.217	42.947
ENSMUSG00000020385	Clk4	0	0.139444	0.665702	6.12016	2652	2292	2300	2283	2314	2027	73.513	60.342	64.591	79.345	63.933	75.699
ENSMUSG00000027381	Bcl2l11	0	-0.207926	0.665702	2.61862	242	224	247	156	198	162	6.708	5.897	6.936	5.422	5.471	6.05
ENSMUSG00000029484	Anxa3	0	0.217283	0.666684	2.53891	181	191	211	167	229	172	5.017	5.028	5.925	5.804	6.327	6.423
ENSMUSG00000022892	App	0	-0.109097	0.666684	10.0733	40806	42926	38843	29935	39667	26083	1131.14	1130.12	1090.82	1040.38	1095.95	974.082
ENSMUSG00000026768	Itga8	0	0.157706	0.666684	3.41326	380	357	360	333	388	302	10.534	9.399	10.11	11.573	10.72	11.278
ENSMUSG00000022012	Enox1	0	0.121548	0.666684	5.10036	1143	1213	1235	1093	1179	983	31.684	31.935	34.682	37.987	32.574	36.711
ENSMUSG00000024193	Phf1	0	-0.133494	0.666684	4.21823	754	695	678	543	626	454	20.901	18.297	19.04	18.872	17.296	16.955
ENSMUSG00000032727	Mier3	0	0.103549	0.667314	5.35216	1481	1453	1374	1250	1456	1158	41.053	38.253	38.586	43.443	40.228	43.246
ENSMUSG00000027270	Lamp5	0	-0.101538	0.667659	5.84296	2081	2257	2167	1672	1971	1433	57.685	59.42	60.856	58.11	54.456	53.516
ENSMUSG00000024855	Pacs1	0	-0.106053	0.667659	5.65858	1946	2004	1787	1463	1781	1226	53.943	52.759	50.184	50.846	49.207	45.786
ENSMUSG00000000085	Scmh1	0	0.103808	0.667659	5.61005	1766	1686	1699	1536	1744	1345	48.954	44.387	47.713	53.383	48.185	50.23
ENSMUSG00000049907	Rasl11b	0	-0.138772	0.667659	4.4649	918	775	835	618	756	550	25.447	20.403	23.449	21.478	20.887	20.54
ENSMUSG00000085449	Gm15520	0	0.307884	0.667659	2.51938	201	175	179	220	156	188	5.572	4.607	5.027	7.646	4.31	7.021
ENSMUSG00000024067	Dpy30	0	-0.158675	0.667659	3.42083	428	411	392	280	366	277	11.864	10.82	11.008	9.731	10.112	10.345
ENSMUSG00000079304	4933413G19Rik	0	0.430484	0.667659	0.758107	71	49	33	62	62	48	1.968	1.29	0.927	2.155	1.713	1.793
ENSMUSG00000031109	Enox2	0	0.160971	0.667659	3.49462	413	370	377	365	413	307	11.448	9.741	10.587	12.685	11.411	11.465
ENSMUSG00000005357	Slc1a6	0	-0.161167	0.667659	4.11746	679	649	675	502	639	370	18.822	17.086	18.956	17.447	17.655	13.818
ENSMUSG00000038805	Six3	0	-0.18138	0.667659	3.29068	371	409	355	249	364	229	10.284	10.768	9.969	8.654	10.057	8.552
ENSMUSG00000087892	Gm25278	0	0.395758	0.667803	0.155305	38	32	30	35	40	35	1.053	0.842	0.842	1.216	1.105	1.307
ENSMUSG00000024050	Wiz	0	-0.130062	0.667861	5.05179	1360	1217	1216	982	1167	763	37.699	32.04	34.149	34.129	32.243	28.495
ENSMUSG00000072770	Acrbp	0	0.279175	0.667861	2.06007	146	140	121	160	132	118	4.047	3.686	3.398	5.561	3.647	4.407
ENSMUSG00000071657	Bscl2	0	-0.105913	0.667861	5.38885	1607	1626	1523	1217	1473	1016	44.546	42.808	42.77	42.296	40.697	37.943
ENSMUSG00000055762	Eef1d	0	-0.110576	0.667861	5.31884	1524	1577	1436	1199	1357	962	42.245	41.518	40.327	41.671	37.492	35.926
ENSMUSG00000025607	Copg2	0	0.0956954	0.667861	6.5719	3262	3572	3245	2791	3615	2620	90.423	94.04	91.129	97	99.878	97.845
ENSMUSG00000021759	Plpp1	0	-0.182889	0.667861	3.26947	383	389	347	262	357	211	10.617	10.241	9.745	9.106	9.863	7.88
ENSMUSG00000064262	Gimap8	0	-0.377679	0.667861	0.335428	51	50	47	27	34	34	1.414	1.316	1.32	0.938	0.939	1.27
ENSMUSG00000024260	Sap130	0	-0.110831	0.667861	5.22778	1435	1401	1420	1124	1261	914	39.778	36.884	39.878	39.064	34.84	34.134
ENSMUSG00000042817	Flt3	0	-0.134384	0.667861	4.13413	717	655	634	488	587	453	19.875	17.244	17.805	16.96	16.218	16.917
ENSMUSG00000035486	Plk5	0	-0.215081	0.667861	3.29815	424	355	371	317	298	213	11.753	9.346	10.419	11.017	8.233	7.955
ENSMUSG00000029283	Cdc7	0	0.15143	0.667861	3.91767	528	524	509	501	505	437	14.636	13.795	14.294	17.412	13.953	16.32
ENSMUSG00000005566	Trim28	0	-0.107847	0.667861	5.89715	2206	2401	2167	1707	2143	1430	61.15	63.211	60.856	59.326	59.209	53.404
ENSMUSG00000030002	Dusp11	0	0.117063	0.667861	6.64059	3493	3326	3653	3217	3410	2831	96.826	87.564	102.587	111.806	94.214	105.725
ENSMUSG00000033434	Gtpbp6	0	-0.235073	0.667861	2.29179	211	174	187	140	149	117	5.849	4.581	5.251	4.866	4.117	4.369
ENSMUSG00000028937	Acot7	0	-0.11444	0.667861	6.69227	3759	4176	3848	2918	3848	2410	104.199	109.942	108.063	101.414	106.316	90.003
ENSMUSG00000084739	Gm22067	0	0.425639	0.667861	0.241428	35	34	36	35	36	46	0.97	0.895	1.011	1.216	0.995	1.718
ENSMUSG00000002661	Alkbh7	0	-0.187707	0.667861	2.73541	259	257	253	181	211	172	7.179	6.766	7.105	6.291	5.83	6.423
ENSMUSG00000047502	Mroh7	0	0.249728	0.668086	1.71521	104	115	104	107	120	94	2.883	3.028	2.921	3.719	3.315	3.51
ENSMUSG00000038418	Egr1	0	-0.125887	0.668086	7.51626	7641	6425	6853	5066	6715	4379	211.808	169.151	192.452	176.067	185.528	163.536
ENSMUSG00000032288	Imp3	0	-0.163726	0.668086	3.41351	381	415	430	295	355	266	10.561	10.926	12.076	10.253	9.808	9.934
ENSMUSG00000027405	Nop56	0	-0.111034	0.668086	5.43378	1742	1668	1504	1202	1487	1117	48.288	43.914	42.237	41.775	41.084	41.715
ENSMUSG00000047789	Slc38a9	0	0.120731	0.668213	4.4005	754	719	738	629	793	591	20.901	18.929	20.725	21.861	21.91	22.071
ENSMUSG00000014329	Bicc1	0	0.183918	0.668741	3.4422	344	407	359	293	427	335	9.536	10.715	10.082	10.183	11.798	12.511
ENSMUSG00000082879	Gm13525	0	0.379426	0.668741	0.978231	61	66	55	67	55	73	1.691	1.738	1.545	2.329	1.52	2.726
ENSMUSG00000032224	Fam81a	0	0.0915134	0.668741	6.73755	3613	3925	3779	3228	3940	2925	100.152	103.334	106.125	112.188	108.858	109.235
ENSMUSG00000038147	Cd84	0	0.28491	0.668741	1.5327	106	85	89	83	109	93	2.938	2.238	2.499	2.885	3.012	3.473
ENSMUSG00000093285	NA	0	-0.413181	0.668741	0.104621	40	47	40	28	35	17	1.109	1.237	1.123	0.973	0.967	0.635
ENSMUSG00000068036	Mllt4	0	0.0955521	0.668741	7.30967	5801	5479	5517	5003	5623	4360	160.804	144.246	154.933	173.877	155.357	162.826
ENSMUSG00000036169	Sostdc1	0	-0.300601	0.668741	1.55079	132	103	112	64	105	68	3.659	2.712	3.145	2.224	2.901	2.539
ENSMUSG00000083154	Gm11892	0	0.379206	0.668741	0.549838	48	50	36	43	50	52	1.331	1.316	1.011	1.494	1.381	1.942
ENSMUSG00000030849	Fgfr2	0	-0.138969	0.669099	5.9633	2672	2136	2347	1702	2230	1532	74.068	56.235	65.91	59.152	61.612	57.213
ENSMUSG00000072812	Ahnak2	0	-0.194682	0.669099	3.03064	288	337	322	218	248	223	7.983	8.872	9.043	7.577	6.852	8.328
ENSMUSG00000021245	Mlh3	0	0.120176	0.669138	5.09596	1091	1291	1205	1011	1297	957	30.243	33.988	33.84	35.137	35.835	35.74
ENSMUSG00000039849	Pcif1	0	-0.124128	0.669138	5.04646	1356	1246	1169	991	1105	799	37.588	32.803	32.829	34.442	30.53	29.839
ENSMUSG00000020390	Ube2b	0	0.0936281	0.669138	6.71696	3577	3818	3750	3111	3838	2990	99.154	100.517	105.311	108.122	106.039	111.663
ENSMUSG00000037621	Atoh8	0	0.350286	0.669176	0.726296	58	53	43	46	63	55	1.608	1.395	1.208	1.599	1.741	2.054
ENSMUSG00000083111	Gm14421	0	0.365791	0.669176	0.899294	56	45	72	66	71	50	1.552	1.185	2.022	2.294	1.962	1.867
ENSMUSG00000043929	Klhl15	0	0.103836	0.669176	5.57774	1643	1738	1659	1369	1807	1359	45.544	45.756	46.589	47.579	49.925	50.752
ENSMUSG00000030321	Efcab12	0	-0.281247	0.669176	2.0793	188	165	147	135	112	95	5.211	4.344	4.128	4.692	3.094	3.548
ENSMUSG00000031201	Brcc3	0	0.119848	0.669176	5.4876	1470	1642	1592	1302	1609	1350	40.748	43.229	44.708	45.251	44.455	50.416
ENSMUSG00000040044	Orc3	0	0.105881	0.669176	5.91788	2092	2118	2161	1814	2141	1763	57.99	55.761	60.687	63.045	59.153	65.84
ENSMUSG00000020770	Unk	0	-0.139494	0.669176	3.98446	633	613	564	435	512	424	17.547	16.138	15.839	15.118	14.146	15.834
ENSMUSG00000059475	Zfp426	0	0.11359	0.669176	5.07228	1191	1154	1187	992	1203	994	33.015	30.381	33.334	34.477	33.237	37.121
ENSMUSG00000077394	Gm24339	0	0.180354	0.669176	3.14106	308	304	287	279	300	269	8.538	8.003	8.06	9.697	8.289	10.046
ENSMUSG00000046111	Cep295	0	0.134814	0.669176	5.47267	1583	1515	1530	1462	1445	1308	43.881	39.885	42.967	50.811	39.924	48.848
ENSMUSG00000045903	Npas4	0	-0.349586	0.669176	3.98574	911	447	576	364	435	455	25.253	11.768	16.176	12.651	12.019	16.992
ENSMUSG00000062646	Ganc	0	0.171124	0.669176	3.55205	381	436	385	381	392	352	10.561	11.479	10.812	13.242	10.83	13.146
ENSMUSG00000041329	Atp1b2	0	-0.10367	0.669176	8.66655	14717	16320	15101	11701	14700	9716	407.955	429.657	424.079	406.664	406.144	362.848
ENSMUSG00000025612	Bach1	0	-0.127081	0.669176	4.46753	829	825	867	597	732	599	22.98	21.72	24.348	20.749	20.224	22.37
ENSMUSG00000025893	Kbtbd3	0	0.140958	0.669176	3.87261	484	530	507	419	560	425	13.416	13.953	14.238	14.562	15.472	15.872
ENSMUSG00000003808	Farsa	0	-0.135466	0.669176	4.09074	689	626	632	490	569	424	19.099	16.481	17.748	17.03	15.721	15.834
ENSMUSG00000029521	Chek2	0	0.355284	0.669176	0.666036	42	52	53	58	54	45	1.164	1.369	1.488	2.016	1.492	1.681
ENSMUSG00000042349	Ikbke	0	0.295912	0.669176	1.36051	81	89	77	95	88	70	2.245	2.343	2.162	3.302	2.431	2.614
ENSMUSG00000044496	2510039O18Rik	0	-0.165174	0.669176	3.68633	514	500	473	365	474	278	14.248	13.164	13.283	12.685	13.096	10.382
ENSMUSG00000018906	P4ha2	0	0.199553	0.669176	3.62763	415	387	452	453	450	304	11.504	10.189	12.693	15.744	12.433	11.353
ENSMUSG00000038335	Tsr1	0	0.111273	0.669176	4.68739	887	937	885	760	964	725	24.588	24.668	24.853	26.414	26.634	27.075
ENSMUSG00000029468	P2rx7	0	-0.189143	0.669176	3.1621	351	328	359	215	324	226	9.73	8.635	10.082	7.472	8.952	8.44
ENSMUSG00000074807	Gm10762	0	-0.367964	0.670634	0.613448	54	72	55	32	45	40	1.497	1.896	1.545	1.112	1.243	1.494
ENSMUSG00000060301	2610008E11Rik	0	0.112391	0.670634	5.50915	1631	1525	1629	1400	1607	1309	45.211	40.149	45.747	48.656	44.4	48.885
ENSMUSG00000024654	Asrgl1	0	0.108916	0.672001	7.16995	4825	5675	4697	4340	5517	3883	133.749	149.406	131.905	150.835	152.428	145.012
ENSMUSG00000033906	Zdhhc15	0	0.245639	0.672489	3.4066	287	461	312	319	398	329	7.956	12.137	8.762	11.087	10.996	12.287
ENSMUSG00000071553	Cpa2	0	0.446812	0.672489	0.0237329	38	27	24	37	32	32	1.053	0.711	0.674	1.286	0.884	1.195
ENSMUSG00000037972	Snn	0	-0.0907907	0.672489	6.66844	3893	3847	3749	2783	3532	2709	107.914	101.28	105.283	96.722	97.585	101.169
ENSMUSG00000092706	Gm24510	0	0.406948	0.672489	0.317997	47	28	37	40	44	40	1.303	0.737	1.039	1.39	1.216	1.494
ENSMUSG00000022286	Grhl2	0	0.25632	0.672489	1.83287	131	115	104	120	127	102	3.631	3.028	2.921	4.171	3.509	3.809
ENSMUSG00000050405	NA	0	0.113331	0.672489	5.38414	1360	1607	1427	1285	1570	1126	37.699	42.308	40.074	44.66	43.377	42.051
ENSMUSG00000018965	Ywhah	0	-0.101459	0.672489	8.5447	13872	14984	13522	10219	13813	9210	384.532	394.484	379.737	355.157	381.637	343.952
ENSMUSG00000004730	Adgre1	0	0.27446	0.672489	1.86534	127	118	112	107	168	90	3.52	3.107	3.145	3.719	4.642	3.361
ENSMUSG00000040274	Cdk6	0	0.340033	0.672489	1.08531	81	53	66	69	89	55	2.245	1.395	1.853	2.398	2.459	2.054
ENSMUSG00000038486	Sv2a	0	-0.103198	0.672489	8.38403	12812	13054	12062	9247	12457	8052	355.149	343.673	338.736	321.376	344.172	300.706
ENSMUSG00000030539	Sema4b	0	-0.132495	0.672489	3.91455	577	562	582	414	520	381	15.994	14.796	16.344	14.388	14.367	14.229
ENSMUSG00000086627	NA	0	0.285194	0.672489	1.59638	91	115	87	99	103	95	2.523	3.028	2.443	3.441	2.846	3.548
ENSMUSG00000085957	Syna	0	-0.277247	0.672489	1.5455	131	107	105	76	94	67	3.631	2.817	2.949	2.641	2.597	2.502
ENSMUSG00000023764	Sfi1	0	0.204483	0.672489	5.22073	1526	1334	939	1194	1389	1067	42.301	35.12	26.37	41.497	38.376	39.848
ENSMUSG00000025034	Trim8	0	-0.0948213	0.672489	6.1185	2669	2593	2593	1947	2403	1806	73.985	68.266	72.819	67.667	66.392	67.446
ENSMUSG00000002032	Tmem25	0	-0.115803	0.672489	4.84799	1116	1140	1021	861	963	705	30.936	30.013	28.673	29.924	26.607	26.329
ENSMUSG00000026712	Mrc1	0	0.218073	0.672489	2.8892	228	249	267	198	284	241	6.32	6.555	7.498	6.881	7.847	9
ENSMUSG00000051391	Ywhag	0	-0.110066	0.672489	9.50286	26722	29415	26438	20245	26840	17370	740.734	774.41	742.455	703.607	741.558	648.691
ENSMUSG00000028854	Slc9a1	0	-0.113711	0.672935	5.2844	1469	1561	1407	1138	1393	913	40.721	41.097	39.513	39.551	38.487	34.096
ENSMUSG00000063888	Rpl7l1	0	0.112504	0.674702	4.81032	1011	981	959	856	1086	736	28.025	25.827	26.931	29.75	30.005	27.486
ENSMUSG00000052033	Pfdn4	0	0.177836	0.674763	3.07112	287	279	291	254	300	255	7.956	7.345	8.172	8.828	8.289	9.523
ENSMUSG00000001918	Slc1a5	0	-0.447724	0.674889	1.2662	66	151	80	54	75	53	1.83	3.975	2.247	1.877	2.072	1.979
ENSMUSG00000038668	Lpar1	0	0.112515	0.674889	5.55991	1718	1639	1607	1340	1873	1297	47.623	43.15	45.129	46.571	51.749	48.437
ENSMUSG00000031297	Slc7a3	0	0.212674	0.67616	2.87455	240	289	211	210	287	220	6.653	7.609	5.925	7.298	7.929	8.216
ENSMUSG00000002808	Epdr1	0	-0.111534	0.676371	6.18982	2604	3062	2644	2027	2610	1816	72.183	80.613	74.251	70.448	72.111	67.819
ENSMUSG00000036403	Cep135	0	0.129099	0.676371	4.33029	705	685	707	641	698	574	19.543	18.034	19.855	22.278	19.285	21.436
ENSMUSG00000011096	Akt1s1	0	-0.125241	0.676606	4.12955	663	700	633	488	611	434	18.378	18.429	17.776	16.96	16.881	16.208
ENSMUSG00000006445	Epha2	0	-0.407301	0.676606	0.398133	57	44	56	29	49	22	1.58	1.158	1.573	1.008	1.354	0.822
ENSMUSG00000085958	A930019D19Rik	0	0.352699	0.676606	1.06963	68	54	74	61	71	76	1.885	1.422	2.078	2.12	1.962	2.838
ENSMUSG00000056201	Cfl1	0	-0.0925461	0.676606	8.34557	12303	12748	11747	8939	11886	8177	341.039	335.617	329.889	310.672	328.396	305.374
ENSMUSG00000022335	Zfat	0	0.14458	0.676606	4.02804	555	551	584	539	566	454	15.385	14.506	16.4	18.733	15.638	16.955
ENSMUSG00000026810	Dpm2	0	-0.154204	0.676901	3.85886	572	568	531	396	544	325	15.856	14.954	14.912	13.763	15.03	12.137
ENSMUSG00000029229	Chic2	0	0.119957	0.676901	4.60348	837	871	837	716	866	725	23.202	22.931	23.505	24.884	23.927	27.075
ENSMUSG00000074259	Gramd2	0	0.191659	0.677044	2.67539	229	222	197	197	240	182	6.348	5.845	5.532	6.847	6.631	6.797
ENSMUSG00000002803	Btbd6	0	-0.113311	0.677144	4.54146	872	925	850	652	816	582	24.172	24.353	23.87	22.66	22.545	21.735
ENSMUSG00000026005	Rpe	0	0.120084	0.677144	4.9471	987	1168	1079	921	1138	879	27.36	30.75	30.301	32.009	31.442	32.827
ENSMUSG00000040565	Btaf1	0	0.13612	0.677144	6.59659	3391	3288	3413	3397	3198	2627	93.999	86.563	95.847	118.061	88.357	98.107
ENSMUSG00000028010	Gar1	0	-0.177378	0.677449	3.241	378	379	336	229	328	252	10.478	9.978	9.436	7.959	9.062	9.411
ENSMUSG00000034601	2700049A03Rik	0	0.144576	0.677449	4.12432	610	607	590	578	581	503	16.909	15.981	16.569	20.088	16.052	18.785
ENSMUSG00000036057	Ptpn23	0	-0.116552	0.677449	5.47869	1709	1701	1667	1375	1498	1049	47.373	44.782	46.814	47.788	41.388	39.175
ENSMUSG00000031875	Cmtm3	0	0.205996	0.677449	2.34847	176	170	167	159	199	138	4.879	4.476	4.69	5.526	5.498	5.154
ENSMUSG00000032718	Mansc1	0	-0.204921	0.67772	2.92832	319	318	251	196	273	178	8.843	8.372	7.049	6.812	7.543	6.647
ENSMUSG00000038384	Setd1b	0	-0.125115	0.67772	5.88968	2416	2209	2147	1833	1980	1387	66.972	58.156	60.294	63.705	54.705	51.798
ENSMUSG00000087307	Gm12925	0	0.308829	0.67772	2.07869	151	111	145	164	130	124	4.186	2.922	4.072	5.7	3.592	4.631
ENSMUSG00000015647	Lama5	0	-0.20694	0.678822	3.38161	475	340	400	281	340	260	13.167	8.951	11.233	9.766	9.394	9.71
ENSMUSG00000032607	Amt	0	0.164825	0.678955	3.91934	531	581	446	480	521	451	14.719	15.296	12.525	16.682	14.395	16.843
ENSMUSG00000021135	Slc10a1	0	0.337561	0.678955	0.971328	66	63	55	70	60	63	1.83	1.659	1.545	2.433	1.658	2.353
ENSMUSG00000022525	Hrasls	0	0.132715	0.679031	4.23127	615	708	637	557	738	508	17.048	18.64	17.889	19.358	20.39	18.971
ENSMUSG00000058093	Zfp729b	0	0.14514	0.681844	4.45698	722	796	761	595	828	682	20.014	20.956	21.371	20.679	22.877	25.47
ENSMUSG00000047216	Cdh19	0	-0.197608	0.681844	4.05119	604	564	760	440	515	447	16.743	14.848	21.343	15.292	14.229	16.693
ENSMUSG00000035868	Zfp983	0	0.15723	0.681844	3.42334	344	383	378	328	393	309	9.536	10.083	10.615	11.4	10.858	11.54
ENSMUSG00000022421	Nptxr	0	-0.132157	0.682169	4.03353	603	674	594	452	564	413	16.715	17.744	16.681	15.709	15.583	15.424
ENSMUSG00000083718	Ccnb2-ps	0	0.230121	0.682185	2.55647	185	222	180	192	192	187	5.128	5.845	5.055	6.673	5.305	6.984
ENSMUSG00000003452	Bicd1	0	0.0919349	0.682185	7.25969	5285	5545	5417	4675	5376	4382	146.5	145.983	152.125	162.478	148.533	163.648
ENSMUSG00000029837	1700111E14Rik	0	0.276996	0.682185	2.09361	126	130	160	139	137	142	3.493	3.423	4.493	4.831	3.785	5.303
ENSMUSG00000039715	Wdr34	0	0.162048	0.682185	3.4502	399	395	332	342	417	296	11.06	10.399	9.324	11.886	11.521	11.054
ENSMUSG00000023994	Nfya	0	0.122934	0.682243	4.29364	711	666	674	620	718	531	19.709	17.534	18.928	21.548	19.837	19.83
ENSMUSG00000032314	Etfa	0	-0.1231	0.682243	4.46877	807	894	824	586	793	565	22.37	23.536	23.14	20.366	21.91	21.1
ENSMUSG00000032186	Tmod2	0	-0.101966	0.682243	9.63876	28038	32084	30327	22120	27854	20602	777.213	844.677	851.669	768.772	769.573	769.391
ENSMUSG00000083907	Plk-ps1	0	0.396549	0.682243	0.540276	52	40	40	54	42	48	1.441	1.053	1.123	1.877	1.16	1.793
ENSMUSG00000019803	Nr2e1	0	0.196014	0.682243	2.98169	252	252	297	250	313	208	6.985	6.634	8.341	8.689	8.648	7.768
ENSMUSG00000038665	Dgki	0	0.089985	0.682243	6.94619	4288	4317	4475	3640	4620	3407	118.863	113.654	125.671	126.507	127.645	127.236
ENSMUSG00000028212	Ccne2	0	0.144667	0.682243	3.73958	458	476	449	434	461	380	12.696	12.532	12.609	15.084	12.737	14.191
ENSMUSG00000024772	Ehd1	0	-0.119514	0.682522	4.83043	1076	1150	1018	834	1007	665	29.827	30.276	28.588	28.985	27.822	24.835
ENSMUSG00000016256	Ctsz	0	-0.143996	0.682522	3.89163	548	624	531	426	517	349	15.191	16.428	14.912	14.805	14.284	13.034
ENSMUSG00000021578	Ccdc127	0	0.0981286	0.682522	6.09148	2333	2579	2305	2047	2563	1860	64.671	67.897	64.731	71.143	70.813	69.463
ENSMUSG00000085623	Gm16041	0	0.190108	0.68274	2.93521	256	243	277	226	283	231	7.096	6.397	7.779	7.855	7.819	8.627
ENSMUSG00000044072	Eml6	0	0.114581	0.683022	5.94146	2200	2056	2198	1959	2111	1751	60.984	54.128	61.726	68.084	58.324	65.392
ENSMUSG00000022560	Slc52a2	0	-0.225649	0.683099	2.57821	263	221	213	174	171	151	7.29	5.818	5.982	6.047	4.725	5.639
ENSMUSG00000036894	Rap2b	0	-0.104746	0.683788	5.19827	1394	1433	1338	982	1321	945	38.642	37.727	37.575	34.129	36.498	35.291
ENSMUSG00000024862	Klc2	0	-0.0924967	0.683788	6.95464	4625	4925	4480	3624	4403	3015	128.205	129.661	125.811	125.951	121.65	112.597
ENSMUSG00000063450	Syne2	0	0.127384	0.684264	6.13895	2547	2425	2400	2406	2342	1947	70.603	63.843	67.399	83.62	64.707	72.712
ENSMUSG00000034274	Thoc5	0	-0.120209	0.684557	4.40325	844	780	784	589	728	538	23.396	20.535	22.017	20.47	20.114	20.092
ENSMUSG00000024395	Lims2	0	-0.233883	0.684557	2.1989	174	191	172	103	163	117	4.823	5.028	4.83	3.58	4.503	4.369
ENSMUSG00000093364	NA	0	-0.277327	0.684557	3.61422	474	549	443	381	455	193	13.139	14.454	12.441	13.242	12.571	7.208
ENSMUSG00000032515	Csrnp1	0	-0.200507	0.684557	2.82118	271	303	249	194	254	154	7.512	7.977	6.993	6.742	7.018	5.751
ENSMUSG00000024843	Chka	0	0.11506	0.684709	6.52612	3298	3071	3312	3005	3137	2589	91.421	80.85	93.01	104.438	86.672	96.687
ENSMUSG00000020593	Lpin1	0	-0.0979543	0.684709	5.24942	1436	1447	1420	1095	1311	960	39.806	38.095	39.878	38.056	36.221	35.852
ENSMUSG00000038664	Herc1	0	0.0966363	0.684709	9.02356	18941	18017	18139	16419	18245	14470	525.044	474.334	509.395	570.636	504.088	540.389
ENSMUSG00000020076	Ddx50	0	0.103411	0.684709	6.15097	2522	2400	2573	2136	2557	2033	69.91	63.185	72.257	74.236	70.647	75.923
[truncated: 13,660 more rows]

## Sheet: DE_CPM2_3samples_n13891
Gene ID	name	MDA5_KO	E861A_MDA5_DKO	FDR	AveExpr	Adar75B_MDA5_KO	Adar82B_MDA5_KO	Adar84B_MDA5_KO	Adar401B_E861A_MDA5_DKO	Adar411B_E861A_MDA5_DKO	Adar413B_E861A_MDA5_DKO	Adar75B_MDA5_KO CPM	Adar82B_MDA5_KO CPM	Adar84B_MDA5_KO CPM	Adar401B_E861A_MDA5_DKO CPM	Adar411B_E861A_MDA5_DKO CPM	Adar413B_E861A_MDA5_DKO CPM
ENSMUSG00000050550	Gm11868	0	-4.26295	1.13862e-73	1.53314	183	194	204	10	10	5	5.086	5.119	5.743	0.348	0.277	0.187
ENSMUSG00000034459	Ifit1	0	2.00471	6.25644e-54	2.58846	76	91	94	286	342	249	2.112	2.401	2.646	9.966	9.471	9.323
ENSMUSG00000079162	Trim43b	0	-5.6669	2.75005e-44	0.404813	85	97	82	2	0	2	2.362	2.56	2.308	0.07	0	0.075
ENSMUSG00000034898	Filip1	0	-0.94718	1.43183e-31	4.28464	959	980	859	367	478	367	26.651	25.859	24.181	12.789	13.237	13.741
ENSMUSG00000074896	Ifit3	0	1.63889	7.55942e-29	3.00283	131	174	120	304	447	354	3.641	4.591	3.378	10.594	12.379	13.254
ENSMUSG00000029561	Oasl2	0	1.74862	3.59048e-28	2.18282	91	69	66	184	257	195	2.529	1.821	1.858	6.412	7.117	7.301
ENSMUSG00000054072	Iigp1	0	2.12492	2.33866e-26	1.47475	36	45	31	112	165	132	1	1.187	0.873	3.903	4.569	4.942
ENSMUSG00000032872	Cyb5r4	0	0.667194	4.03701e-26	5.18205	1030	1036	998	1352	1540	1170	28.624	27.337	28.094	47.114	42.647	43.806
ENSMUSG00000091542	Gm17167	0	1.10435	4.99583e-26	4.05309	402	373	373	708	691	645	11.172	9.842	10.5	24.672	19.136	24.15
ENSMUSG00000070327	Rnf213	0	0.73588	1.45241e-24	5.25932	1080	1081	978	1338	1641	1372	30.014	28.524	27.531	46.626	45.444	51.37
ENSMUSG00000073643	Wdfy1	0	-0.796498	8.15731e-24	4.95916	1478	1396	1428	661	736	661	41.075	36.836	40.199	23.034	20.382	24.749
ENSMUSG00000079362	Gm43302	0	1.67415	2.054e-22	1.54474	50	49	51	128	149	123	1.39	1.293	1.436	4.46	4.126	4.605
ENSMUSG00000028268	Gbp3	0	1.42439	1.02283e-17	2.40044	126	95	90	196	270	230	3.502	2.507	2.534	6.83	7.477	8.612
ENSMUSG00000073418	C4b	0	0.929314	1.34488e-17	4.54572	522	687	549	788	1118	887	14.507	18.128	15.455	27.46	30.961	33.211
ENSMUSG00000033880	Lgals3bp	0	0.970301	2.40814e-16	3.52178	258	307	281	384	559	442	7.17	8.101	7.91	13.381	15.48	16.549
ENSMUSG00000083929	Gm10600	0	1.07219	4.44173e-15	3.19762	237	206	200	411	375	335	6.586	5.436	5.63	14.322	10.385	12.543
ENSMUSG00000027855	Sycp1	0	-1.10975	3.43073e-14	2.63694	306	289	322	94	143	118	8.504	7.626	9.064	3.276	3.96	4.418
ENSMUSG00000032232	Cgnl1	0	-0.557318	4.0649e-14	5.25967	1764	1682	1538	854	1148	833	49.023	44.383	43.295	29.76	31.792	31.189
ENSMUSG00000062488	Ifit3b	0	1.26208	2.46679e-13	2.22841	93	112	94	158	237	203	2.585	2.955	2.646	5.506	6.563	7.601
ENSMUSG00000037921	Ddx60	0	1.68403	6.17252e-13	1.48371	50	49	44	100	133	147	1.39	1.293	1.239	3.485	3.683	5.504
ENSMUSG00000020641	Rsad2	0	1.30902	1.02372e-12	1.51532	53	67	57	111	138	117	1.473	1.768	1.605	3.868	3.822	4.381
ENSMUSG00000030107	Usp18	0	1.8042	1.76334e-12	0.641192	29	27	18	59	90	68	0.806	0.712	0.507	2.056	2.492	2.546
ENSMUSG00000046718	Bst2	0	1.68589	6.81315e-12	0.893221	24	34	36	73	91	88	0.667	0.897	1.013	2.544	2.52	3.295
ENSMUSG00000030921	Trim30a	0	1.28307	8.16749e-12	2.19129	92	100	96	151	219	212	2.557	2.639	2.702	5.262	6.065	7.938
ENSMUSG00000034422	Parp14	0	0.884213	1.66071e-11	2.93636	211	187	186	273	331	293	5.864	4.934	5.236	9.513	9.166	10.97
ENSMUSG00000082536	Gm13456	0	-1.15107	2.58267e-11	1.81576	179	177	165	59	90	48	4.975	4.671	4.645	2.056	2.492	1.797
ENSMUSG00000047735	Samd9l	0	0.796707	3.69138e-11	3.37646	272	288	265	369	423	397	7.559	7.599	7.46	12.859	11.714	14.864
ENSMUSG00000026104	Stat1	0	0.496277	6.88708e-11	4.79415	871	851	791	904	1151	904	24.206	22.455	22.267	31.502	31.875	33.847
ENSMUSG00000074151	Nlrc5	0	1.64833	7.49408e-11	0.600016	32	28	18	63	81	61	0.889	0.739	0.507	2.195	2.243	2.284
ENSMUSG00000033355	Rtp4	0	1.53853	9.83386e-11	0.75441	35	25	32	78	84	62	0.973	0.66	0.901	2.718	2.326	2.321
ENSMUSG00000028270	Gbp2	0	1.27537	4.55153e-10	1.72606	79	72	58	108	174	141	2.195	1.9	1.633	3.764	4.819	5.279
ENSMUSG00000089940	Gm4117	0	0.978069	3.83465e-09	2.314	112	124	126	194	199	198	3.113	3.272	3.547	6.76	5.511	7.413
ENSMUSG00000065145	Vaultrc5	0	0.500232	6.43717e-09	4.99242	944	1062	879	1048	1436	943	26.234	28.023	24.744	36.52	39.767	35.307
ENSMUSG00000069874	Irgm2	0	1.0694	7.37818e-09	1.95593	87	104	80	127	192	156	2.418	2.744	2.252	4.426	5.317	5.841
ENSMUSG00000064215	Ifi27	0	0.621503	1.26669e-08	3.49089	306	353	307	375	511	359	8.504	9.315	8.642	13.068	14.151	13.441
ENSMUSG00000086918	4930429F24Rik	0	-1.23854	1.88068e-08	1.15292	113	102	114	34	41	41	3.14	2.691	3.209	1.185	1.135	1.535
ENSMUSG00000060802	B2m	0	0.525994	9.08e-08	5.42987	1255	1421	1188	1298	1857	1486	34.877	37.496	33.443	45.232	51.426	55.638
ENSMUSG00000035929	H2-Q4	0	1.33345	1.42856e-07	0.708547	40	32	27	65	90	55	1.112	0.844	0.76	2.265	2.492	2.059
ENSMUSG00000040296	Ddx58	0	0.704185	2.19449e-07	2.84272	190	212	190	257	288	257	5.28	5.594	5.349	8.956	7.976	9.622
ENSMUSG00000039997	Ifi203	0	1.18067	2.72658e-07	1.45968	71	52	58	135	116	91	1.973	1.372	1.633	4.704	3.212	3.407
ENSMUSG00000073879	Gm5859	0	1.19218	5.03697e-07	1.1932	58	40	51	106	98	80	1.612	1.055	1.436	3.694	2.714	2.995
ENSMUSG00000064293	Cntn4	0	0.42071	5.33394e-07	6.01179	2121	2159	1758	2081	2640	2023	58.944	56.97	49.488	72.518	73.109	75.744
ENSMUSG00000025492	Ifitm3	0	0.889286	6.06741e-07	2.44915	125	136	154	168	268	208	3.474	3.589	4.335	5.854	7.422	7.788
ENSMUSG00000061232	H2-K1	0	0.566858	1.02953e-06	3.61499	372	350	355	387	574	380	10.338	9.235	9.993	13.486	15.896	14.228
ENSMUSG00000032221	Mns1	0	-0.837192	2.69974e-06	2.04595	191	185	192	71	102	92	5.308	4.882	5.405	2.474	2.825	3.445
ENSMUSG00000079363	Gbp4	0	1.21664	2.69974e-06	1.05875	53	43	38	69	96	94	1.473	1.135	1.07	2.404	2.659	3.519
ENSMUSG00000035208	Slfn8	0	1.10376	5.43948e-06	1.01039	42	47	48	67	111	70	1.167	1.24	1.351	2.335	3.074	2.621
ENSMUSG00000074634	Tmem267	0	-0.83767	1.48569e-05	2.62386	263	312	282	114	200	93	7.309	8.233	7.938	3.973	5.539	3.482
ENSMUSG00000026222	Sp100	0	0.988851	1.53781e-05	2.06945	131	86	87	141	185	175	3.641	2.269	2.449	4.913	5.123	6.552
ENSMUSG00000021390	Ogn	0	0.546836	1.88982e-05	3.70473	324	404	426	453	549	408	9.004	10.66	11.992	15.786	15.203	15.276
ENSMUSG00000003545	Fosb	0	-0.497792	1.89871e-05	4.1214	702	721	796	372	549	397	19.509	19.025	22.408	12.963	15.203	14.864
ENSMUSG00000040253	Gbp7	0	0.733981	2.15442e-05	3.17641	226	252	260	261	407	355	6.281	6.65	7.319	9.095	11.271	13.292
ENSMUSG00000073411	H2-D1	0	0.371158	2.21302e-05	4.73016	888	826	814	840	1119	782	24.678	21.796	22.914	29.272	30.988	29.279
ENSMUSG00000029298	Gbp9	0	0.799654	3.59069e-05	1.77788	102	90	78	115	157	121	2.835	2.375	2.196	4.007	4.348	4.53
ENSMUSG00000027737	Slc7a11	0	0.365387	5.26348e-05	6.40005	2637	2644	2783	2487	3535	2676	73.284	69.767	78.342	86.666	97.895	100.193
ENSMUSG00000025498	Irf7	0	1.25783	5.38533e-05	1.28579	69	29	56	85	120	103	1.918	0.765	1.576	2.962	3.323	3.856
ENSMUSG00000029661	Col1a2	0	0.421058	8.49921e-05	4.69549	744	892	782	836	984	868	20.676	23.537	22.014	29.132	27.25	32.499
ENSMUSG00000078853	Igtp	0	0.976781	0.000135218	1.42586	70	73	52	78	141	103	1.945	1.926	1.464	2.718	3.905	3.856
ENSMUSG00000057596	Trim30d	0	0.907822	0.000175213	1.24441	57	52	67	87	97	91	1.584	1.372	1.886	3.032	2.686	3.407
ENSMUSG00000032332	Col12a1	0	0.399028	0.000305456	4.16366	598	541	545	566	697	587	16.619	14.275	15.342	19.724	19.302	21.978
ENSMUSG00000049044	Rapgef4	0	0.246706	0.000376384	8.44711	11536	12097	11289	11602	13068	9897	320.594	319.204	317.789	404.3	361.891	370.558
ENSMUSG00000026043	Col3a1	0	0.567826	0.000427409	2.85064	226	207	198	219	310	252	6.281	5.462	5.574	7.632	8.585	9.435
ENSMUSG00000056919	Cep162	0	0.312259	0.000539507	4.87938	995	991	881	975	1111	881	27.652	26.15	24.8	33.976	30.767	32.986
ENSMUSG00000079470	Utp14b	0	0.380291	0.000660542	6.03899	1896	2435	1922	2109	2549	2106	52.691	64.253	54.105	73.493	70.589	78.852
ENSMUSG00000085067	Gm15631	0	0.74304	0.000778626	1.71452	95	100	70	108	151	112	2.64	2.639	1.971	3.764	4.182	4.193
ENSMUSG00000030092	Cntn6	0	0.320286	0.000833595	5.30572	1352	1310	1180	1349	1437	1201	37.573	34.567	33.217	47.009	39.795	44.967
ENSMUSG00000006522	Itih3	0	-0.280047	0.000960051	5.03676	1300	1292	1336	864	1049	791	36.128	34.092	37.609	30.108	29.05	29.616
ENSMUSG00000001506	Col1a1	0	0.764417	0.00113054	4.25827	452	701	400	730	674	751	12.561	18.497	11.26	25.439	18.665	28.119
ENSMUSG00000029798	Herc6	0	0.415985	0.00137203	3.92366	477	484	454	500	547	518	13.256	12.771	12.78	17.424	15.148	19.395
ENSMUSG00000047419	Cmya5	0	0.352517	0.00146719	4.07916	530	572	517	595	644	486	14.729	15.093	14.554	20.734	17.834	18.197
ENSMUSG00000026678	Rgs5	0	-0.4325	0.00161689	6.19032	3509	2645	3003	1626	2277	1773	97.518	69.794	84.535	56.662	63.057	66.384
ENSMUSG00000030683	Sez6l2	0	-0.273461	0.00212187	7.82871	8789	9366	9059	6246	7804	4905	244.253	247.141	255.014	217.657	216.116	183.65
ENSMUSG00000073647	Gm10557	0	-0.479425	0.00246773	2.63597	259	270	254	147	181	141	7.198	7.125	7.15	5.123	5.012	5.279
ENSMUSG00000029648	Flt1	0	-0.373092	0.00302232	5.82899	2560	2225	2226	1291	2013	1266	71.144	58.711	62.663	44.988	55.746	47.401
ENSMUSG00000046879	Irgm1	0	0.448609	0.00348348	3.104	278	265	247	269	344	286	7.726	6.993	6.953	9.374	9.526	10.708
ENSMUSG00000045932	Ifit2	0	0.388568	0.004084	3.70548	418	425	389	382	561	408	11.617	11.215	10.95	13.312	15.536	15.276
ENSMUSG00000071042	Rasgrp3	0	-0.358299	0.00472202	3.99803	677	603	674	391	509	376	18.814	15.911	18.973	13.625	14.096	14.078
ENSMUSG00000058587	Tmod3	0	0.283073	0.00507265	4.59577	761	841	778	785	909	721	21.149	22.192	21.901	27.355	25.173	26.995
ENSMUSG00000060424	Pantr1	0	-0.367959	0.00538507	3.86206	555	652	580	388	471	302	15.424	17.204	16.327	13.521	13.043	11.307
ENSMUSG00000031409	Tceal6	0	-0.246581	0.00589483	4.98185	1259	1253	1231	855	1022	760	34.989	33.063	34.653	29.795	28.302	28.455
ENSMUSG00000061808	Ttr	0	-0.512433	0.00609689	8.24355	13191	12966	12806	5289	9928	7687	366.588	342.135	360.493	184.308	274.936	287.812
ENSMUSG00000030249	Abcc9	0	-0.387453	0.00663408	3.39296	423	457	415	242	336	250	11.755	12.059	11.682	8.433	9.305	9.36
ENSMUSG00000037578	Pkd2l1	0	0.784842	0.00786324	1.09783	53	68	47	70	90	81	1.473	1.794	1.323	2.439	2.492	3.033
ENSMUSG00000000282	Mnt	0	-0.291187	0.00819663	4.76946	1144	1112	1024	714	936	601	31.793	29.342	28.826	24.881	25.921	22.502
ENSMUSG00000040264	Gbp2b	0	0.807546	0.00870989	1.19137	67	53	58	66	122	75	1.862	1.399	1.633	2.3	3.379	2.808
ENSMUSG00000028158	Mttp	0	0.380316	0.00964435	3.72905	370	482	405	439	545	385	10.283	12.719	11.401	15.298	15.093	14.415
ENSMUSG00000024074	Crim1	0	-0.467045	0.00982183	6.04502	2750	2849	2773	2075	1748	1226	76.425	75.177	78.061	72.308	48.407	45.903
ENSMUSG00000049086	Bmyc	0	-0.557843	0.0101162	2.36489	222	255	187	112	161	105	6.17	6.729	5.264	3.903	4.459	3.931
ENSMUSG00000031503	Col4a2	0	-0.26283	0.0114897	5.33285	1726	1585	1492	1023	1344	983	47.967	41.824	42	35.649	37.219	36.805
ENSMUSG00000018470	Kcnab3	0	-0.316589	0.0124239	4.7036	1168	965	1019	689	823	605	32.46	25.464	28.685	24.01	22.791	22.652
ENSMUSG00000048376	F2r	0	-0.46712	0.0129244	2.89528	322	342	274	162	244	163	8.949	9.024	7.713	5.645	6.757	6.103
ENSMUSG00000003282	Plag1	0	0.36745	0.0137993	3.27521	310	327	283	324	379	288	8.615	8.629	7.967	11.291	10.496	10.783
ENSMUSG00000038507	Parp12	0	0.401734	0.0138365	3.105	296	262	248	283	347	260	8.226	6.913	6.981	9.862	9.609	9.735
ENSMUSG00000032418	Me1	0	-0.256544	0.0138365	5.5052	1700	1923	1781	1133	1545	1111	47.244	50.742	50.136	39.482	42.786	41.597
ENSMUSG00000019772	Vip	0	0.323425	0.0138365	3.81939	431	468	466	475	525	424	11.978	12.349	13.118	16.553	14.539	15.875
ENSMUSG00000035126	Wdr78	0	0.272989	0.0138365	4.5347	725	790	774	727	876	704	20.148	20.846	21.788	25.334	24.259	26.359
ENSMUSG00000032193	Ldlr	0	-0.354128	0.0149646	4.5152	1074	928	799	579	724	529	29.847	24.487	22.492	20.177	20.05	19.807
ENSMUSG00000029135	Fosl2	0	-0.319811	0.0164209	5.89509	2464	2130	2615	1476	1999	1381	68.476	56.204	73.613	51.435	55.358	51.707
ENSMUSG00000085069	Gm13111	0	0.373819	0.0171314	3.30279	299	341	297	316	421	281	8.309	8.998	8.361	11.012	11.659	10.521
ENSMUSG00000050103	Agmo	0	-0.448898	0.0207617	2.50109	243	235	228	127	170	135	6.753	6.201	6.418	4.426	4.708	5.055
ENSMUSG00000056536	Pign	0	0.317404	0.0211646	4.48676	728	679	767	715	819	719	20.232	17.917	21.591	24.916	22.681	26.92
ENSMUSG00000078877	Gm14295	0	0.33281	0.0223679	4.00922	503	542	509	460	661	515	13.979	14.302	14.329	16.03	18.305	19.282
ENSMUSG00000004837	Grap	0	-0.725338	0.0239463	0.910896	85	80	82	32	54	39	2.362	2.111	2.308	1.115	1.495	1.46
ENSMUSG00000049502	Dtx3l	0	0.419371	0.0239463	2.87223	237	212	231	223	306	232	6.586	5.594	6.503	7.771	8.474	8.686
ENSMUSG00000021359	Tfap2a	0	-0.666123	0.0247792	1.18286	109	92	94	53	56	46	3.029	2.428	2.646	1.847	1.551	1.722
ENSMUSG00000018830	Myh11	0	-0.517861	0.0255794	2.83544	346	297	269	139	241	156	9.616	7.837	7.572	4.844	6.674	5.841
ENSMUSG00000028645	Slc2a1	0	-0.31918	0.0278635	5.5671	1926	2052	1780	1114	1751	1036	53.525	54.146	50.108	38.82	48.49	38.789
ENSMUSG00000006154	Eps8l1	0	0.837117	0.0292284	2.88984	271	126	180	351	264	238	7.531	3.325	5.067	12.231	7.311	8.911
ENSMUSG00000014846	Tppp3	0	-0.270083	0.02985	4.50471	891	992	828	592	755	534	24.762	26.176	23.308	20.63	20.908	19.994
ENSMUSG00000029307	Dmp1	0	-0.520981	0.0305251	2.62657	245	247	294	120	186	152	6.809	6.518	8.276	4.182	5.151	5.691
ENSMUSG00000043843	Tmem145	0	-0.285763	0.0311996	4.35608	812	867	774	591	606	479	22.566	22.878	21.788	20.595	16.782	17.934
ENSMUSG00000085586	Gm11613	0	-0.517418	0.031802	1.99455	185	170	150	102	115	78	5.141	4.486	4.223	3.554	3.185	2.92
ENSMUSG00000030124	Lag3	0	0.638508	0.0325439	1.15888	57	69	61	83	98	63	1.584	1.821	1.717	2.892	2.714	2.359
ENSMUSG00000038122	Tbc1d32	0	0.232661	0.0325439	4.96048	1022	1103	1000	984	1144	931	28.402	29.105	28.15	34.29	31.681	34.858
ENSMUSG00000042408	Zmym6	0	0.239494	0.0325439	5.35322	1361	1390	1342	1394	1454	1174	37.823	36.678	37.778	48.577	40.266	43.956
ENSMUSG00000039728	Slc6a5	0	-0.26518	0.0333965	4.97376	1243	1343	1159	905	932	755	34.544	35.438	32.626	31.537	25.81	28.268
ENSMUSG00000043916	NA	0	0.62161	0.0383882	1.62668	96	68	97	112	121	102	2.668	1.794	2.731	3.903	3.351	3.819
ENSMUSG00000022672	Prkdc	0	0.198697	0.0393293	6.24168	2489	2656	2556	2419	2793	2161	69.171	70.084	71.952	84.296	77.346	80.911
ENSMUSG00000028631	Kcnq4	0	-0.484147	0.0402952	2.21797	215	185	185	100	144	106	5.975	4.882	5.208	3.485	3.988	3.969
ENSMUSG00000060548	Tnfrsf19	0	0.212027	0.0426111	5.38816	1415	1477	1350	1253	1659	1201	39.324	38.974	38.003	43.664	45.943	44.967
ENSMUSG00000089375	Snord107	0	0.379892	0.0426111	3.21538	277	284	315	318	340	291	7.698	7.494	8.867	11.081	9.416	10.895
ENSMUSG00000061462	Obscn	0	-0.708744	0.0454181	2.81094	391	202	346	149	172	157	10.866	5.33	9.74	5.192	4.763	5.878
ENSMUSG00000028655	Mfsd2a	0	-0.392587	0.0468328	3.63202	434	565	534	286	423	273	12.061	14.909	15.032	9.966	11.714	10.222
ENSMUSG00000067480	NA	0	0.281405	0.0469342	4.01712	563	543	489	496	658	469	15.646	14.328	13.766	17.284	18.222	17.56
ENSMUSG00000072844	G530011O06Rik	0	0.938566	0.0502826	3.03171	284	234	95	376	297	290	7.893	6.175	2.674	13.103	8.225	10.858
ENSMUSG00000092772	NA	0	-0.369222	0.0514034	4.41193	830	1023	771	562	734	416	23.066	26.994	21.704	19.584	20.327	15.576
ENSMUSG00000039910	Cited2	0	-0.258387	0.0514034	4.90923	1296	1141	1137	763	1034	710	36.017	30.108	32.007	26.589	28.635	26.583
ENSMUSG00000040488	Ltbp4	0	-0.344524	0.0514034	4.77454	1236	1169	943	634	970	616	34.349	30.846	26.546	22.093	26.862	23.064
ENSMUSG00000031480	Thsd1	0	-0.542541	0.0514034	1.62853	139	135	119	64	97	65	3.863	3.562	3.35	2.23	2.686	2.434
ENSMUSG00000035783	Acta2	0	-0.464652	0.0519187	2.14055	202	177	172	101	135	98	5.614	4.671	4.842	3.52	3.739	3.669
ENSMUSG00000074733	Zfp950	0	0.236279	0.0532066	4.85886	925	980	1001	935	1059	859	25.706	25.859	28.178	32.582	29.327	32.162
ENSMUSG00000067928	Zfp760	0	0.248403	0.0536214	4.42663	687	733	724	722	803	602	19.092	19.342	20.381	25.16	22.237	22.54
ENSMUSG00000051341	Zfp52	0	0.308138	0.0536214	3.51885	369	399	348	387	447	321	10.255	10.528	9.796	13.486	12.379	12.019
ENSMUSG00000031548	Sfrp1	0	-0.336994	0.0545229	3.19964	368	400	346	242	279	215	10.227	10.555	9.74	8.433	7.726	8.05
ENSMUSG00000057143	Trim12c	0	0.605995	0.0545229	1.69663	85	108	84	89	144	119	2.362	2.85	2.365	3.101	3.988	4.456
ENSMUSG00000087531	Gm15606	0	0.467397	0.0545229	2.48477	190	158	160	195	200	188	5.28	4.169	4.504	6.795	5.539	7.039
ENSMUSG00000026814	Eng	0	-0.508033	0.0553184	3.10496	418	294	383	175	285	189	11.617	7.758	10.782	6.098	7.892	7.076
ENSMUSG00000036833	Pnpla7	0	0.274175	0.0577875	4.25648	587	704	597	637	716	551	16.313	18.576	16.806	22.198	19.828	20.63
ENSMUSG00000043943	Naalad2	0	0.497242	0.0577875	2.3544	164	162	133	203	181	154	4.558	4.275	3.744	7.074	5.012	5.766
ENSMUSG00000029826	Zc3hav1	0	0.351139	0.0577875	3.33608	304	336	324	323	367	332	8.448	8.866	9.121	11.256	10.163	12.431
ENSMUSG00000071753	C230004F18Rik	0	0.239647	0.0590701	6.65998	3242	3244	3639	3273	3624	3047	90.098	85.6	102.439	114.056	100.359	114.084
ENSMUSG00000076617	Ighm	0	0.395365	0.0600264	3.44725	304	380	342	420	410	296	8.448	10.027	9.627	14.636	11.354	11.083
ENSMUSG00000041144	Dnah7b	0	0.272574	0.0600736	4.47197	720	768	703	731	771	694	20.009	20.265	19.79	25.473	21.351	25.984
ENSMUSG00000021025	Nfkbia	0	-0.404821	0.0610103	3.87742	536	706	586	345	533	290	14.896	18.629	16.496	12.022	14.76	10.858
ENSMUSG00000073125	Xlr3b	0	0.966458	0.0636611	1.33402	83	74	27	99	136	69	2.307	1.953	0.76	3.45	3.766	2.583
ENSMUSG00000049624	Slc17a5	0	-0.282202	0.0638703	4.11232	656	738	676	410	586	429	18.231	19.474	19.03	14.287	16.228	16.062
ENSMUSG00000031502	Col4a1	0	-0.234867	0.0661595	5.30084	1704	1520	1432	1027	1322	962	47.355	40.108	40.311	35.788	36.61	36.019
ENSMUSG00000020396	Nefh	0	-0.188766	0.0661595	7.14507	5327	6024	5152	3870	4808	3436	148.041	158.956	145.03	134.86	133.148	128.649
ENSMUSG00000059273	Zc3h4	0	-0.214222	0.0661595	5.72597	2028	2245	1946	1437	1832	1227	56.36	59.239	54.781	50.076	50.733	45.941
ENSMUSG00000074129	Rpl13a	0	0.200865	0.0667158	6.96107	4268	4292	4120	4073	4973	3204	118.611	113.253	115.979	141.934	137.717	119.962
ENSMUSG00000040860	Crocc	0	-0.208189	0.0673589	5.51199	1872	1810	1662	1211	1488	1161	52.024	47.761	46.786	42.2	41.207	43.47
ENSMUSG00000060771	Tsga10	0	0.221874	0.0675707	5.27513	1216	1344	1342	1248	1409	1135	33.794	35.464	37.778	43.49	39.019	42.496
ENSMUSG00000066258	Trim12a	0	0.536913	0.0676237	1.96535	132	122	90	124	154	137	3.668	3.219	2.534	4.321	4.265	5.129
ENSMUSG00000027274	Mkks	0	0.208521	0.0711474	4.92711	981	1080	1021	940	1156	879	27.263	28.498	28.741	32.757	32.013	32.911
ENSMUSG00000002325	Irf9	0	0.374408	0.0718319	3.32909	363	288	300	349	368	309	10.088	7.599	8.445	12.162	10.191	11.569
ENSMUSG00000048960	Prex2	0	0.264122	0.078207	7.64067	5806	7800	6255	6125	8067	5769	161.353	205.819	176.08	213.441	223.399	216
ENSMUSG00000026452	Syt2	0	-0.189364	0.0787927	7.44274	6797	7130	6357	5056	5809	4026	188.894	188.14	178.952	176.189	160.868	150.739
ENSMUSG00000028763	Hspg2	0	-0.307578	0.0787927	4.10922	751	726	607	410	599	404	20.871	19.157	17.087	14.287	16.588	15.126
ENSMUSG00000058754	NA	0	0.580695	0.0787927	1.40575	76	71	80	101	92	89	2.112	1.873	2.252	3.52	2.548	3.332
ENSMUSG00000004894	Hapln2	0	-0.257729	0.0813126	4.18687	679	797	687	478	583	449	18.87	21.03	19.339	16.657	16.145	16.811
ENSMUSG00000022342	Kcnv1	0	0.199018	0.0816715	6.05186	2153	2386	2212	2036	2446	1974	59.833	62.96	62.269	70.949	67.737	73.909
ENSMUSG00000080741	Gm11398	0	0.611498	0.0816715	2.28182	103	181	133	200	173	154	2.862	4.776	3.744	6.969	4.791	5.766
ENSMUSG00000000275	Trim25	0	0.330775	0.0816715	3.14079	272	314	264	283	348	262	7.559	8.286	7.432	9.862	9.637	9.81
ENSMUSG00000046186	Cd109	0	-0.608293	0.0818909	1.62592	131	152	117	52	106	63	3.641	4.011	3.294	1.812	2.935	2.359
ENSMUSG00000002831	Plin4	0	-0.555434	0.0818909	3.40933	311	565	499	278	288	214	8.643	14.909	14.047	9.688	7.976	8.012
ENSMUSG00000020241	Col6a2	0	0.321862	0.0818909	3.47211	345	409	321	352	439	331	9.588	10.792	9.036	12.266	12.157	12.393
ENSMUSG00000020154	Ptprb	0	-0.314775	0.0824047	5.67658	2129	2272	1804	1115	1810	1264	59.167	59.951	50.783	38.855	50.124	47.326
ENSMUSG00000023224	Serping1	0	0.431258	0.0867781	2.37702	154	170	156	152	238	154	4.28	4.486	4.391	5.297	6.591	5.766
ENSMUSG00000026784	Pdss1	0	0.300296	0.0867781	3.86867	489	470	465	464	512	479	13.59	12.402	13.09	16.169	14.179	17.934
ENSMUSG00000022323	Rida	0	0.333993	0.0867781	5.0699	937	1327	988	997	1382	1044	26.04	35.016	27.813	34.743	38.272	39.089
ENSMUSG00000086101	NA	0	0.387407	0.0867781	2.51428	191	166	179	187	226	173	5.308	4.38	5.039	6.516	6.259	6.477
ENSMUSG00000021098	4930447C04Rik	0	0.326122	0.0881577	4.30798	635	680	603	534	804	667	17.647	17.943	16.975	18.609	22.265	24.973
ENSMUSG00000038587	Akap12	0	-0.193	0.0883052	6.14921	2828	2790	2661	1891	2506	1684	78.592	73.62	74.908	65.897	69.399	63.051
ENSMUSG00000039899	Fgl2	0	0.468073	0.0883052	2.02956	119	121	130	117	180	132	3.307	3.193	3.66	4.077	4.985	4.942
ENSMUSG00000020288	Ahsa2	0	0.23023	0.0883052	5.01933	1111	1061	1086	1122	1197	874	30.876	27.997	30.571	39.099	33.148	32.724
ENSMUSG00000039148	Sart1	0	-0.184534	0.0890079	5.52744	1792	1858	1713	1272	1558	1118	49.801	49.027	48.222	44.326	43.146	41.86
ENSMUSG00000063297	Luzp2	0	0.183363	0.0891803	6.21828	2422	2681	2521	2309	2868	2068	67.309	70.744	70.967	80.463	79.423	77.429
ENSMUSG00000030824	Nucb1	0	-0.195215	0.0921055	5.43499	1603	1813	1631	1182	1439	1063	44.549	47.84	45.913	41.19	39.85	39.8
ENSMUSG00000039095	En2	0	-0.29188	0.0967166	4.07244	730	645	641	488	488	395	20.287	17.02	18.044	17.006	13.514	14.789
ENSMUSG00000032125	Robo4	0	-0.536001	0.0971056	1.6898	148	136	126	62	111	65	4.113	3.589	3.547	2.161	3.074	2.434
ENSMUSG00000024079	Eif2ak2	0	0.359513	0.0971056	3.3467	321	369	281	295	418	327	8.921	9.737	7.91	10.28	11.576	12.243
ENSMUSG00000033577	Myo6	0	0.163889	0.0973685	7.57062	6463	6936	6221	5661	7330	5394	179.612	183.021	175.123	197.271	202.989	201.959
ENSMUSG00000073274	Gm14636	0	0.292429	0.0973685	4.06664	579	498	562	555	599	516	16.091	13.141	15.82	19.34	16.588	19.32
ENSMUSG00000060924	Csmd1	0	0.176137	0.0984473	7.5031	6483	6101	6038	5873	6538	5124	180.167	160.988	169.972	204.659	181.056	191.85
ENSMUSG00000026193	Fn1	0	-0.326793	0.0984473	5.90842	2260	2678	2372	1267	2208	1442	62.807	70.665	66.773	44.152	61.146	53.991
ENSMUSG00000039531	Zufsp	0	0.263323	0.0993233	4.29833	669	650	629	610	700	632	18.592	17.152	17.707	21.257	19.385	23.663
ENSMUSG00000019929	Dcn	0	0.307399	0.0994438	4.10441	535	630	514	483	727	530	14.868	16.624	14.469	16.831	20.133	19.844
ENSMUSG00000068615	Gjd2	0	-0.343081	0.0994438	2.80403	295	282	269	172	216	169	8.198	7.441	7.572	5.994	5.982	6.328
ENSMUSG00000002833	Hdgfrp2	0	-0.22729	0.100548	5.38678	1683	1768	1486	1140	1465	937	46.772	46.652	41.831	39.726	40.57	35.083
ENSMUSG00000035621	Midn	0	-0.217884	0.10092	5.65707	2146	1894	1889	1322	1752	1204	59.639	49.977	53.176	46.068	48.518	45.079
ENSMUSG00000025128	Bhlhe22	0	-0.208889	0.105821	5.08449	1254	1360	1359	875	1175	831	34.85	35.886	38.256	30.492	32.539	31.114
ENSMUSG00000035933	Cog5	0	0.184264	0.105821	5.22174	1270	1282	1262	1172	1381	1065	35.294	33.828	35.526	40.841	38.244	39.875
ENSMUSG00000022829	Stxbp5l	0	0.167456	0.105821	7.67139	6949	6977	7064	6612	7334	5708	193.118	184.103	198.854	230.411	203.1	213.716
ENSMUSG00000033170	Card10	0	-0.415131	0.107366	2.10335	182	184	164	108	138	87	5.058	4.855	4.617	3.764	3.822	3.257
ENSMUSG00000018921	Pelp1	0	-0.206406	0.108106	4.59538	964	940	922	642	813	594	26.79	24.804	25.955	22.372	22.514	22.24
ENSMUSG00000051705	Senp8	0	0.298411	0.108106	3.6136	366	414	415	361	486	381	10.171	10.924	11.682	12.58	13.459	14.265
ENSMUSG00000036777	Anln	0	-0.249956	0.109127	5.56554	1715	1862	2038	1159	1595	1200	47.661	49.133	57.37	40.388	44.17	44.93
ENSMUSG00000048707	Tprn	0	-0.23201	0.113352	4.2029	747	745	679	502	622	424	20.76	19.658	19.114	17.493	17.225	15.875
ENSMUSG00000042644	Itpr3	0	-0.339864	0.11392	2.89047	321	289	288	200	227	166	8.921	7.626	8.107	6.969	6.286	6.215
ENSMUSG00000001151	Pcnt	0	-0.185716	0.115588	5.68043	2089	1986	1887	1424	1664	1286	58.055	52.405	53.12	49.623	46.081	48.15
ENSMUSG00000028883	Sema3a	0	0.239455	0.115588	5.19501	1350	1117	1199	1128	1385	1099	37.518	29.474	33.752	39.308	38.355	41.148
ENSMUSG00000062785	Kcnc3	0	-0.202694	0.115588	7.64569	7921	8214	7316	5876	6809	4419	220.131	216.743	205.948	204.764	188.561	165.454
ENSMUSG00000050856	Atp5k	0	-0.193999	0.117758	5.52355	1774	1877	1716	1195	1624	1116	49.301	49.529	48.306	41.643	44.973	41.785
ENSMUSG00000032349	Elovl5	0	-0.190017	0.119573	6.32983	3003	3335	3038	2064	2815	2008	83.456	88.001	85.521	71.925	77.956	75.182
ENSMUSG00000089857	Zfp882	0	0.260307	0.120597	3.95627	496	570	475	466	612	464	13.784	15.041	13.371	16.239	16.948	17.373
ENSMUSG00000013736	Trnt1	0	0.21378	0.120597	4.86677	905	1025	1019	926	1104	828	25.151	27.047	28.685	32.269	30.573	31.002
ENSMUSG00000059173	Pde1a	0	0.160918	0.120882	7.02385	4446	4597	4390	4092	4647	3763	123.558	121.301	123.58	142.596	128.689	140.892
ENSMUSG00000028573	Fggy	0	0.321137	0.120882	3.19996	267	331	291	307	358	263	7.42	8.734	8.192	10.698	9.914	9.847
ENSMUSG00000086708	Gm15577	0	0.413578	0.125684	3.65227	428	349	395	490	399	399	11.894	9.209	11.119	17.075	11.049	14.939
ENSMUSG00000031004	Mki67	0	0.366872	0.125684	2.59689	202	191	179	200	221	193	5.614	5.04	5.039	6.969	6.12	7.226
ENSMUSG00000008686	NA	0	0.250828	0.125684	4.06116	552	549	559	568	597	481	15.34	14.487	15.736	19.793	16.533	18.009
ENSMUSG00000069516	Lyz2	0	0.477637	0.125684	2.48111	136	211	159	187	207	190	3.78	5.568	4.476	6.516	5.732	7.114
ENSMUSG00000025880	Smad7	0	-0.190647	0.127632	5.16068	1435	1416	1315	936	1234	886	39.88	37.364	37.018	32.617	34.173	33.173
ENSMUSG00000035649	Zcchc7	0	0.201232	0.128602	6.51986	3234	2944	3145	2887	3272	2756	89.875	77.684	88.533	100.605	90.611	103.189
ENSMUSG00000000184	Ccnd2	0	0.18964	0.128602	6.09747	2255	2411	2330	2149	2747	1807	62.668	63.619	65.59	74.887	76.073	67.657
ENSMUSG00000038264	Sema7a	0	-0.181743	0.128922	6.70024	4039	4284	3772	2785	3709	2462	112.247	113.042	106.183	97.05	102.713	92.181
ENSMUSG00000073609	D2hgdh	0	0.368604	0.129699	2.98452	235	230	284	275	296	236	6.531	6.069	7.995	9.583	8.197	8.836
ENSMUSG00000030122	Ptms	0	-0.214377	0.131022	7.36001	6760	6726	5829	4467	5923	3639	187.865	177.479	164.088	155.664	164.025	136.249
ENSMUSG00000002324	Rec8	0	0.439901	0.131022	2.45299	176	137	189	186	208	174	4.891	3.615	5.32	6.482	5.76	6.515
ENSMUSG00000014198	Zfp385c	0	-0.412894	0.131229	2.14305	200	176	168	115	136	91	5.558	4.644	4.729	4.007	3.766	3.407
ENSMUSG00000087380	2210408F21Rik	0	0.263543	0.140355	3.63138	399	415	411	381	461	384	11.089	10.951	11.57	13.277	12.766	14.378
ENSMUSG00000063952	Brpf3	0	-0.226529	0.140355	4.97337	1312	1124	1258	856	1019	765	36.461	29.659	35.413	29.829	28.219	28.643
ENSMUSG00000030605	Mfge8	0	-0.239789	0.140355	5.53431	1709	1773	1996	1287	1584	1030	47.494	46.784	56.188	44.849	43.866	38.565
ENSMUSG00000068267	Cenpb	0	-0.190186	0.148613	6.18808	2997	2878	2624	1912	2563	1773	83.289	75.942	73.866	66.628	70.977	66.384
ENSMUSG00000031596	Slc7a2	0	-0.241027	0.149039	5.23379	1496	1382	1569	905	1295	955	41.575	36.467	44.168	31.537	35.862	35.757
ENSMUSG00000033191	Tie1	0	-0.501121	0.149039	2.28563	223	233	162	92	161	113	6.197	6.148	4.56	3.206	4.459	4.231
ENSMUSG00000086084	NA	0	0.236764	0.149927	3.88782	510	515	457	449	580	431	14.173	13.589	12.865	15.647	16.062	16.137
ENSMUSG00000045776	Lrtm1	0	0.279402	0.150127	4.21526	662	595	571	642	632	566	18.397	15.7	16.074	22.372	17.502	21.192
ENSMUSG00000005672	Kit	0	-0.189255	0.154098	5.74626	2178	2042	2031	1449	1897	1259	60.528	53.882	57.173	50.494	52.534	47.139
ENSMUSG00000087115	Pcsk2os2	0	0.395803	0.154943	3.09592	290	248	263	324	280	268	8.059	6.544	7.404	11.291	7.754	10.034
ENSMUSG00000002504	Slc9a3r2	0	-0.26627	0.154943	4.37936	896	823	763	571	731	435	24.901	21.717	21.479	19.898	20.244	16.287
ENSMUSG00000001435	Col18a1	0	-0.245669	0.156656	3.98537	668	599	604	442	499	377	18.564	15.806	17.003	15.403	13.819	14.115
ENSMUSG00000046280	She	0	-0.525123	0.157495	1.97369	189	180	131	80	137	76	5.252	4.75	3.688	2.788	3.794	2.846
ENSMUSG00000016496	Cd274	0	0.635168	0.158615	1.18451	52	86	53	67	109	73	1.445	2.269	1.492	2.335	3.019	2.733
ENSMUSG00000021904	Sema3g	0	-0.660286	0.158615	1.87949	198	158	129	60	139	63	5.503	4.169	3.631	2.091	3.849	2.359
ENSMUSG00000078582	NA	0	0.4503	0.159782	2.12368	139	132	126	161	143	145	3.863	3.483	3.547	5.61	3.96	5.429
ENSMUSG00000030882	Dnhd1	0	0.29242	0.159782	3.53559	403	370	360	377	409	367	11.2	9.763	10.134	13.137	11.326	13.741
ENSMUSG00000006021	Kptn	0	-0.306366	0.165152	3.34838	389	444	390	286	287	249	10.811	11.716	10.979	9.966	7.948	9.323
ENSMUSG00000048550	Thnsl1	0	0.185973	0.16609	5.00929	1039	1155	1096	1026	1193	906	28.875	30.477	30.853	35.753	33.038	33.922
ENSMUSG00000068457	Uty	0	0.192592	0.16609	5.94595	2108	2056	2118	1871	2225	1878	58.583	54.252	59.622	65.2	61.617	70.315
ENSMUSG00000061086	Myl4	0	0.430052	0.16609	2.37557	147	198	135	183	214	144	4.085	5.225	3.8	6.377	5.926	5.392
ENSMUSG00000000263	Glra1	0	-0.221911	0.16609	4.08164	641	697	648	464	537	420	17.814	18.392	18.241	16.169	14.871	15.725
ENSMUSG00000029394	Cdk2ap1	0	-0.239493	0.16609	3.65344	501	503	479	339	409	302	13.923	13.273	13.484	11.813	11.326	11.307
ENSMUSG00000007908	Hmgcll1	0	0.2322	0.166285	4.50139	741	736	792	745	798	675	20.593	19.421	22.295	25.961	22.099	25.273
ENSMUSG00000059078	NA	0	-0.474239	0.169893	1.73039	158	140	116	86	96	67	4.391	3.694	3.265	2.997	2.659	2.509
ENSMUSG00000040462	Os9	0	-0.180541	0.169893	6.2435	2947	3086	2774	2086	2685	1756	81.899	81.431	78.089	72.692	74.356	65.747
ENSMUSG00000090877	Hspa1b	0	0.864444	0.169893	2.97779	191	156	258	467	327	138	5.308	4.116	7.263	16.274	9.056	5.167
ENSMUSG00000078114	NA	0	0.473096	0.169893	1.44974	86	75	84	98	104	82	2.39	1.979	2.365	3.415	2.88	3.07
ENSMUSG00000078902	Gm14443	0	0.225087	0.169893	4.27374	687	649	608	617	701	575	19.092	17.125	17.115	21.501	19.413	21.529
ENSMUSG00000062044	Lmtk3	0	-0.144605	0.169893	7.05832	5229	5150	4924	3782	4492	3299	145.318	135.893	138.612	131.793	124.397	123.519
ENSMUSG00000002910	Arrdc2	0	-0.477213	0.174187	2.92046	232	407	318	179	232	164	6.447	10.74	8.952	6.238	6.425	6.14
ENSMUSG00000027803	Wwtr1	0	0.207503	0.176226	4.54762	782	834	756	701	951	645	21.732	22.007	21.282	24.428	26.336	24.15
ENSMUSG00000086502	B130055M24Rik	0	0.337752	0.17688	2.86676	246	231	222	265	262	209	6.837	6.095	6.249	9.235	7.256	7.825
ENSMUSG00000026315	Serpinb8	0	0.329937	0.177123	2.7878	201	231	232	212	277	209	5.586	6.095	6.531	7.388	7.671	7.825
ENSMUSG00000052748	Swt1	0	0.274223	0.177332	5.04724	1108	1050	1106	1194	1075	996	30.792	27.706	31.134	41.608	29.77	37.292
ENSMUSG00000026034	Clk1	0	0.180749	0.179145	7.06413	4793	4392	4521	4299	4684	3930	133.201	115.892	127.268	149.809	129.714	147.145
ENSMUSG00000071341	Egr4	0	-0.248224	0.179145	4.19372	790	669	706	462	613	451	21.955	17.653	19.874	16.1	16.976	16.886
ENSMUSG00000078694	NA	0	-0.524967	0.179145	1.41558	126	114	95	65	63	65	3.502	3.008	2.674	2.265	1.745	2.434
ENSMUSG00000026278	Bok	0	-0.253739	0.179145	3.90627	583	626	571	400	533	322	16.202	16.518	16.074	13.939	14.76	12.056
ENSMUSG00000062376	Borcs7	0	-0.268971	0.179145	3.86618	630	591	517	353	505	351	17.508	15.595	14.554	12.301	13.985	13.142
ENSMUSG00000044550	Tceal3	0	-0.170214	0.179285	5.79514	2189	2262	1978	1514	1871	1389	60.834	59.688	55.681	52.759	51.813	52.006
ENSMUSG00000019970	Sgk1	0	-0.578612	0.179293	6.5342	2438	5123	4583	2089	3213	1626	67.754	135.181	129.013	72.796	88.977	60.88
ENSMUSG00000032253	Phip	0	0.15968	0.179293	7.71042	7098	7023	7498	6562	7638	5952	197.259	185.316	211.071	228.669	211.519	222.851
ENSMUSG00000027350	Chgb	0	-0.17189	0.179293	8.31285	12305	13142	11432	8967	11141	7374	341.965	346.779	321.815	312.477	308.527	276.093
ENSMUSG00000028497	Hacd4	0	0.24681	0.179293	3.82936	488	483	444	461	504	432	13.562	12.745	12.499	16.065	13.957	16.175
ENSMUSG00000025473	Adam8	0	0.474938	0.179463	1.49623	84	75	94	101	110	83	2.334	1.979	2.646	3.52	3.046	3.108
ENSMUSG00000025326	Ube3a	0	0.165383	0.18237	8.51706	12515	12388	12846	10946	13485	10859	347.801	326.883	361.619	381.44	373.439	406.577
ENSMUSG00000031785	Adgrg1	0	-0.193654	0.18237	5.43723	1715	1588	1744	1160	1498	1044	47.661	41.903	49.094	40.423	41.484	39.089
ENSMUSG00000090160	4930480K15Rik	0	0.300663	0.186281	4.60189	865	712	794	884	810	726	24.039	18.788	22.351	30.805	22.431	27.182
ENSMUSG00000020143	Dock2	0	0.337868	0.186388	2.52514	192	173	186	185	232	166	5.336	4.565	5.236	6.447	6.425	6.215
ENSMUSG00000089788	NA	0	0.272826	0.186388	4.18502	644	549	600	612	624	562	17.897	14.487	16.89	21.327	17.28	21.042
ENSMUSG00000052726	Kcnt2	0	0.170186	0.186388	5.93805	1996	2186	2122	1889	2275	1757	55.47	57.682	59.735	65.827	63.001	65.785
ENSMUSG00000053475	Tnfaip6	0	-0.296964	0.186388	3.438	452	440	409	247	383	259	12.561	11.61	11.513	8.607	10.606	9.697
ENSMUSG00000018217	Pmp22	0	-0.24185	0.186388	3.97849	654	627	582	390	552	379	18.175	16.545	16.383	13.591	15.287	14.19
ENSMUSG00000032409	Atr	0	0.179773	0.18756	5.16803	1265	1237	1178	1146	1288	1039	35.155	32.641	33.161	39.935	35.669	38.902
ENSMUSG00000040033	Stat2	0	0.243401	0.190066	4.61045	846	806	788	878	851	675	23.511	21.268	22.182	30.596	23.567	25.273
ENSMUSG00000040170	Fmo2	0	0.615312	0.190825	1.07311	49	81	48	74	97	58	1.362	2.137	1.351	2.579	2.686	2.172
ENSMUSG00000030022	Adamts9	0	-0.305374	0.192033	3.10692	377	323	333	224	266	208	10.477	8.523	9.374	7.806	7.366	7.788
ENSMUSG00000028957	Per3	0	0.187585	0.192033	5.73465	1933	1779	1726	1731	1894	1531	53.72	46.943	48.587	60.321	52.45	57.323
ENSMUSG00000055148	Klf2	0	-0.382861	0.192033	2.6944	283	287	224	139	204	165	7.865	7.573	6.306	4.844	5.649	6.178
ENSMUSG00000001946	Esam	0	-0.35277	0.193109	2.89438	316	324	267	185	264	149	8.782	8.549	7.516	6.447	7.311	5.579
ENSMUSG00000089281	Scarna6	0	0.264225	0.194734	4.57525	732	885	752	735	1048	617	20.343	23.353	21.169	25.613	29.022	23.101
ENSMUSG00000002948	Map2k7	0	-0.167381	0.194734	5.76325	2171	2058	2050	1491	1882	1313	60.334	54.305	57.708	51.958	52.118	49.161
ENSMUSG00000047844	Bex4	0	-0.298869	0.195801	3.19687	388	381	332	234	316	201	10.783	10.053	9.346	8.154	8.751	7.526
ENSMUSG00000090698	Apold1	0	-0.50804	0.195801	2.88079	318	228	387	170	191	184	8.837	6.016	10.894	5.924	5.289	6.889
ENSMUSG00000028927	Padi2	0	-0.215024	0.195801	4.43196	870	793	865	572	728	524	24.178	20.925	24.35	19.933	20.16	19.619
ENSMUSG00000047193	Dync2h1	0	0.148999	0.195801	7.20622	4987	5190	5131	4469	5395	4288	138.592	136.949	144.439	155.733	149.403	160.549
ENSMUSG00000086964	Gm15948	0	0.467239	0.195801	1.75826	90	106	109	126	115	109	2.501	2.797	3.068	4.391	3.185	4.081
ENSMUSG00000089517	Gm24899	0	0.442822	0.195801	2.64919	236	168	172	237	216	196	6.559	4.433	4.842	8.259	5.982	7.339
ENSMUSG00000000126	Wnt9a	0	-0.341961	0.195801	2.68548	283	249	246	179	187	146	7.865	6.57	6.925	6.238	5.179	5.466
ENSMUSG00000026109	Tmeff2	0	0.160165	0.195801	6.21047	2655	2581	2412	2279	2833	2040	73.784	68.105	67.899	79.417	78.454	76.381
ENSMUSG00000038233	Fam198a	0	0.342734	0.196043	2.72102	195	245	192	212	272	187	5.419	6.465	5.405	7.388	7.532	7.002
ENSMUSG00000024042	Sik1	0	-0.273714	0.196609	4.68395	1103	904	1060	603	902	628	30.653	23.854	29.839	21.013	24.979	23.513
ENSMUSG00000028842	Ago3	0	0.146343	0.196609	7.35407	5487	5754	5736	5114	5959	4605	152.488	151.831	161.47	178.21	165.022	172.418
ENSMUSG00000062960	Kdr	0	-0.32256	0.196878	3.1587	401	322	354	217	290	214	11.144	8.497	9.965	7.562	8.031	8.012
ENSMUSG00000040370	Lyrm5	0	0.240692	0.196878	4.04088	530	608	508	487	636	500	14.729	16.043	14.3	16.971	17.613	18.721
ENSMUSG00000073664	Nbeal1	0	0.164833	0.202016	7.12429	4658	4801	4915	4274	4977	4155	129.449	126.684	138.359	148.938	137.828	155.569
ENSMUSG00000064179	Tnnt1	0	0.60707	0.202801	1.95794	153	74	105	123	186	118	4.252	1.953	2.956	4.286	5.151	4.418
ENSMUSG00000044937	Ttc41	0	0.501428	0.204685	1.2431	67	71	71	86	82	78	1.862	1.873	1.999	2.997	2.271	2.92
ENSMUSG00000061353	Cxcl12	0	-0.366521	0.204685	5.07204	1692	1338	1112	739	1230	747	47.022	35.306	31.303	25.752	34.062	27.969
ENSMUSG00000044337	Ackr3	0	-0.32206	0.206989	2.57072	238	244	233	145	198	136	6.614	6.438	6.559	5.053	5.483	5.092
ENSMUSG00000030880	Polr3e	0	-0.241756	0.207185	4.81513	1028	1306	1001	736	934	686	28.569	34.462	28.178	25.648	25.865	25.685
ENSMUSG00000039713	Plekhg5	0	-0.217475	0.208806	5.14281	1511	1416	1226	989	1211	796	41.992	37.364	34.512	34.464	33.536	29.803
ENSMUSG00000050812	AI314180	0	0.140047	0.209124	7.78616	7757	7624	7579	6826	7981	6287	215.573	201.175	213.351	237.869	221.017	235.394
ENSMUSG00000056073	Grik2	0	0.159968	0.20926	7.31841	5432	5417	5626	5207	5709	4433	150.959	142.939	158.374	181.451	158.099	165.978
ENSMUSG00000022614	Lmf2	0	-0.280732	0.209613	3.02263	326	324	318	215	267	185	9.06	8.549	8.952	7.492	7.394	6.927
ENSMUSG00000062931	Zfp938	0	0.201399	0.21465	4.60034	849	858	755	760	875	722	23.594	22.64	21.253	26.484	24.231	27.033
ENSMUSG00000005089	Slc1a2	0	0.199229	0.21465	11.9364	126177	140139	132886	119444	154601	110051	3506.55	3697.86	3740.78	4162.32	4281.36	4120.47
ENSMUSG00000049649	Gpr3	0	-0.352578	0.21465	2.42443	225	217	210	132	186	111	6.253	5.726	5.912	4.6	5.151	4.156
ENSMUSG00000048920	Fkrp	0	-0.193038	0.21465	4.57064	899	992	877	662	796	567	24.984	26.176	24.688	23.069	22.044	21.229
ENSMUSG00000025608	Podxl	0	-0.2964	0.21465	4.52228	946	1033	791	523	854	525	26.29	27.258	22.267	18.225	23.65	19.657
ENSMUSG00000030016	Zfp638	0	0.135259	0.21465	7.84392	7757	8220	7969	7060	8482	6423	215.573	216.902	224.33	246.023	234.892	240.486
ENSMUSG00000056749	Nfil3	0	-0.312494	0.21465	3.25686	401	367	382	288	286	200	11.144	9.684	10.753	10.036	7.92	7.488
ENSMUSG00000017491	Rarb	0	0.213094	0.215184	4.23444	612	634	653	608	677	550	17.008	16.729	18.382	21.187	18.748	20.593
ENSMUSG00000018476	Kdm6b	0	-0.220332	0.215184	5.29381	1698	1389	1520	1107	1286	918	47.189	36.652	42.788	38.576	35.613	34.371
ENSMUSG00000027712	Anxa5	0	-0.188767	0.215184	5.1905	1414	1432	1403	907	1287	930	39.296	37.786	39.495	31.607	35.641	34.821
ENSMUSG00000039568	Ubald1	0	-0.169036	0.215184	5.45866	1757	1700	1630	1220	1519	1052	48.828	44.858	45.885	42.514	42.066	39.388
ENSMUSG00000030096	Slc6a6	0	-0.204432	0.215758	6.55818	4095	3396	3534	2440	3274	2314	113.803	89.61	99.483	85.028	90.667	86.639
ENSMUSG00000022565	Plec	0	-0.158745	0.215758	8.27626	12414	12375	11005	8259	10989	7644	344.994	326.54	309.794	287.805	304.318	286.202
ENSMUSG00000020788	Atp2a3	0	-0.316844	0.215758	4.69414	1111	1083	945	693	970	477	30.876	28.577	26.602	24.149	26.862	17.86
ENSMUSG00000026616	Cr2	0	0.39761	0.215758	2.25129	125	166	153	146	182	159	3.474	4.38	4.307	5.088	5.04	5.953
ENSMUSG00000021706	Zfyve16	0	0.172452	0.215758	5.41529	1499	1447	1434	1366	1518	1228	41.658	38.182	40.368	47.602	42.038	45.978
ENSMUSG00000033720	Sfxn5	0	0.195926	0.215758	7.5614	5968	7399	5918	5781	7511	5215	165.855	195.238	166.594	201.453	208.002	195.257
ENSMUSG00000022054	Nefm	0	-0.195408	0.215758	8.21335	11233	12865	10602	7823	10808	6880	312.174	339.47	298.45	272.612	299.305	257.597
ENSMUSG00000032135	Mcam	0	-0.265833	0.218505	3.70834	567	522	467	358	446	282	15.757	13.774	13.146	12.475	12.351	10.558
ENSMUSG00000034194	R3hcc1	0	-0.236896	0.218721	3.97002	611	655	585	415	561	344	16.98	17.284	16.468	14.462	15.536	12.88
ENSMUSG00000045103	Dmd	0	0.141309	0.222183	7.78908	7670	7706	7620	6801	7926	6396	213.155	203.339	214.505	236.997	219.494	239.475
ENSMUSG00000057530	Ece1	0	-0.197961	0.222183	5.93435	2588	2323	2231	1773	2056	1390	71.922	61.297	62.803	61.785	56.937	52.044
ENSMUSG00000036256	Igfbp7	0	-0.389419	0.223088	2.45277	232	228	213	124	203	107	6.447	6.016	5.996	4.321	5.622	4.006
ENSMUSG00000032548	Slco2a1	0	-0.454122	0.224424	1.45009	122	118	97	65	76	64	3.39	3.114	2.731	2.265	2.105	2.396
ENSMUSG00000008435	Rdh13	0	-0.307475	0.224424	4.38253	687	991	842	543	722	448	19.092	26.15	23.703	18.922	19.994	16.774
ENSMUSG00000026826	Nr4a2	0	-0.188052	0.224424	5.25778	1582	1410	1454	1031	1229	994	43.965	37.206	40.931	35.928	34.035	37.217
ENSMUSG00000016559	H3f3b	0	-0.147174	0.237059	6.91456	4782	4713	4371	3200	4176	3097	132.895	124.362	123.045	111.512	115.646	115.956
ENSMUSG00000032235	Ice2	0	0.200575	0.237059	4.25084	637	649	644	591	691	567	17.703	17.125	18.129	20.595	19.136	21.229
ENSMUSG00000022906	Parp9	0	0.413731	0.239703	2.1699	158	117	141	145	165	151	4.391	3.087	3.969	5.053	4.569	5.654
ENSMUSG00000066438	Plekhd1	0	-0.235476	0.239703	3.80042	593	532	516	385	456	325	16.48	14.038	14.526	13.416	12.628	12.168
ENSMUSG00000031980	Agt	0	-0.255424	0.24223	4.90618	1161	1100	1297	697	1066	744	32.265	29.026	36.511	24.289	29.521	27.856
ENSMUSG00000000530	Acvrl1	0	-0.392436	0.244551	2.75866	294	314	227	149	244	143	8.17	8.286	6.39	5.192	6.757	5.354
ENSMUSG00000015468	Notch4	0	-0.400199	0.244551	2.3543	216	235	179	107	179	115	6.003	6.201	5.039	3.729	4.957	4.306
ENSMUSG00000085334	Gm12940	0	0.300145	0.244551	4.43679	740	623	750	774	709	670	20.565	16.439	21.113	26.972	19.634	25.086
ENSMUSG00000024998	Plce1	0	0.174825	0.246803	5.39549	1342	1553	1428	1300	1642	1146	37.295	40.979	40.199	45.302	45.472	42.908
ENSMUSG00000020439	Smtn	0	-0.397429	0.246803	2.17672	189	211	155	99	144	109	5.252	5.568	4.363	3.45	3.988	4.081
ENSMUSG00000057577	Gm10025	0	0.533637	0.246803	1.6071	110	77	80	102	102	115	3.057	2.032	2.252	3.554	2.825	4.306
ENSMUSG00000031543	Ank1	0	-0.162261	0.246803	7.14926	5763	5497	5136	4211	4626	3398	160.158	145.05	144.58	146.743	128.108	127.226
ENSMUSG00000090286	Gm17615	0	0.389284	0.247885	2.52624	175	161	203	214	199	174	4.863	4.248	5.715	7.457	5.511	6.515
ENSMUSG00000005469	Prkaca	0	-0.160086	0.249473	7.04355	5021	5460	4758	3545	4761	3152	139.537	144.073	133.939	123.534	131.846	118.015
ENSMUSG00000036964	Trim17	0	0.402965	0.249473	2.40537	146	188	160	209	185	149	4.057	4.961	4.504	7.283	5.123	5.579
ENSMUSG00000056673	Kdm5d	0	0.178976	0.251945	5.21112	1215	1276	1300	1176	1315	1083	33.766	33.67	36.595	40.981	36.416	40.549
ENSMUSG00000020893	Per1	0	-0.209177	0.25448	6.32874	3513	2867	3037	2190	2796	1861	97.629	75.652	85.493	76.316	77.429	69.679
ENSMUSG00000024164	C3	0	0.639078	0.255342	0.953402	35	53	73	70	86	55	0.973	1.399	2.055	2.439	2.382	2.059
ENSMUSG00000074892	B3galt5	0	-0.173641	0.256323	5.68367	1834	2108	2013	1391	1777	1255	50.968	55.624	56.667	48.473	49.21	46.989
ENSMUSG00000045519	Zfp560	0	0.242098	0.256799	3.52426	363	416	369	376	434	324	10.088	10.977	10.387	13.103	12.019	12.131
ENSMUSG00000025369	Smarcc2	0	-0.131875	0.260006	7.99715	9852	9935	9435	7330	8768	6228	273.794	262.156	265.598	255.432	242.812	233.185
ENSMUSG00000031534	Smim19	0	-0.228184	0.260006	3.56075	464	475	447	308	397	285	12.895	12.534	12.583	10.733	10.994	10.671
ENSMUSG00000075014	Gm10800	0	0.581445	0.260006	1.65478	115	83	74	90	174	83	3.196	2.19	2.083	3.136	4.819	3.108
ENSMUSG00000057367	Birc2	0	0.157663	0.260006	5.32381	1334	1425	1376	1266	1467	1118	37.073	37.602	38.735	44.117	40.626	41.86
ENSMUSG00000034936	Arl4d	0	-0.306308	0.260006	3.47332	378	526	433	280	356	267	10.505	13.88	12.189	9.757	9.859	9.997
ENSMUSG00000059834	Sclt1	0	0.182664	0.260006	5.4895	1527	1483	1582	1454	1582	1303	42.436	39.132	44.534	50.668	43.81	48.786
ENSMUSG00000064430	NA	0	-0.408613	0.260006	6.67889	5269	4363	3170	2578	3788	1845	146.429	115.127	89.237	89.837	104.901	69.079
ENSMUSG00000087256	Gm15990	0	0.47623	0.261875	1.73544	119	83	97	120	114	111	3.307	2.19	2.731	4.182	3.157	4.156
ENSMUSG00000048602	Morc2b	0	0.286979	0.26382	3.51881	399	363	360	398	383	354	11.089	9.579	10.134	13.869	10.606	13.254
ENSMUSG00000001240	Ramp2	0	-0.352045	0.268274	2.37101	200	226	202	141	172	100	5.558	5.963	5.686	4.913	4.763	3.744
ENSMUSG00000032012	Nectin1	0	-0.193526	0.268274	6.00155	2446	2607	2424	1763	2343	1407	67.976	68.791	68.236	61.436	64.885	52.68
ENSMUSG00000020914	Top2a	0	0.479137	0.270879	1.48804	80	106	66	87	115	91	2.223	2.797	1.858	3.032	3.185	3.407
ENSMUSG00000086946	Gm15527	0	0.693402	0.270879	2.85246	227	148	223	388	186	217	6.309	3.905	6.278	13.521	5.151	8.125
ENSMUSG00000026312	Cdh7	0	0.158528	0.270879	5.60274	1653	1751	1613	1531	1740	1394	45.938	46.204	45.406	53.351	48.186	52.193
ENSMUSG00000088252	Snord13	0	0.450159	0.270879	2.07194	145	137	103	158	186	99	4.03	3.615	2.899	5.506	5.151	3.707
ENSMUSG00000061298	Agbl4	0	0.206859	0.271248	4.21477	666	605	607	590	672	545	18.509	15.964	17.087	20.56	18.61	20.406
ENSMUSG00000061244	Exoc5	0	0.159321	0.274501	6.71071	3641	3630	3544	3084	3786	3179	101.186	95.785	99.765	107.47	104.845	119.026
ENSMUSG00000037771	Slc32a1	0	-0.181046	0.274501	5.68744	1997	2040	1951	1347	1902	1199	55.498	53.83	54.921	46.94	52.672	44.892
ENSMUSG00000026349	Ccnt2	0	0.156891	0.274501	7.04491	4677	4418	4548	4169	4611	3866	129.977	116.578	128.028	145.279	127.692	144.749
ENSMUSG00000003273	Car11	0	-0.15406	0.274501	5.64525	1908	2007	1847	1441	1681	1208	53.025	52.959	51.994	50.215	46.552	45.229
ENSMUSG00000023067	Cdkn1a	0	-0.216853	0.274501	3.92965	553	636	597	407	520	360	15.368	16.782	16.806	14.183	14.4	13.479
ENSMUSG00000046598	Bdh1	0	-0.185046	0.274501	4.77341	1131	1052	995	753	941	648	31.431	27.759	28.01	26.24	26.059	24.262
ENSMUSG00000020183	Cpm	0	-0.242531	0.274501	3.84766	529	580	592	362	518	329	14.701	15.305	16.665	12.615	14.345	12.318
ENSMUSG00000042487	Leo1	0	-0.161702	0.274501	4.90824	1172	1163	1127	839	1017	733	32.571	30.688	31.725	29.237	28.164	27.445
ENSMUSG00000063410	Stk24	0	-0.159552	0.274501	5.70782	1936	2101	1992	1390	1846	1289	53.803	55.439	56.075	48.438	51.121	48.262
ENSMUSG00000062561	Gm10118	0	0.223172	0.274501	3.6462	416	426	415	410	454	360	11.561	11.241	11.682	14.287	12.573	13.479
ENSMUSG00000039735	Fnbp1l	0	0.14401	0.274501	7.0033	4319	4537	4466	3890	4603	3764	120.028	119.718	125.719	135.557	127.471	140.93
ENSMUSG00000066760	Psg16	0	0.371311	0.274501	2.96313	289	240	209	271	261	257	8.032	6.333	5.883	9.444	7.228	9.622
ENSMUSG00000037010	Apln	0	0.213601	0.274501	4.49109	700	842	734	678	923	614	19.454	22.218	20.662	23.627	25.561	22.989
ENSMUSG00000015839	Nfe2l2	0	0.240902	0.275179	4.05728	504	623	539	483	685	482	14.007	16.439	15.173	16.831	18.97	18.047
ENSMUSG00000090307	1700071M16Rik	0	0.401278	0.275179	1.74458	101	100	109	106	123	112	2.807	2.639	3.068	3.694	3.406	4.193
ENSMUSG00000054944	5330416C01Rik	0	0.47847	0.275587	1.46119	76	95	76	113	101	73	2.112	2.507	2.139	3.938	2.797	2.733
ENSMUSG00000022508	Bcl6	0	-0.177796	0.275587	5.19128	1382	1402	1451	1061	1237	840	38.407	36.995	40.846	36.973	34.256	31.451
ENSMUSG00000028675	Pnrc2	0	0.162379	0.275587	5.46112	1460	1615	1467	1394	1596	1248	40.574	42.615	41.297	48.577	44.198	46.727
ENSMUSG00000038256	Bcl9	0	-0.170278	0.275587	5.62625	1928	1922	1868	1379	1763	1129	53.581	50.716	52.585	48.055	48.823	42.271
ENSMUSG00000039385	Cdh6	0	-0.202301	0.277628	4.00029	616	617	633	433	543	382	17.119	16.281	17.819	15.089	15.037	14.303
ENSMUSG00000026944	Abca2	0	-0.135511	0.277791	8.16458	10884	11215	10757	8308	9861	6887	302.475	295.931	302.813	289.513	273.08	257.859
ENSMUSG00000022105	Rb1	0	0.158843	0.277791	6.10053	2333	2382	2369	2013	2556	2030	64.836	62.854	66.688	70.148	70.783	76.006
ENSMUSG00000029712	Actl6b	0	-0.176018	0.277791	4.78755	1072	1106	1023	786	950	638	29.792	29.184	28.798	27.39	26.308	23.888
ENSMUSG00000030655	Smg1	0	0.210328	0.277791	8.52067	12436	11855	12916	12998	12386	10351	345.606	312.819	363.59	452.947	343.005	387.556
ENSMUSG00000028458	Tesk1	0	-0.195567	0.277791	4.22531	719	737	722	538	624	430	19.982	19.447	20.325	18.748	17.28	16.1
ENSMUSG00000025575	Cant1	0	-0.166583	0.277791	4.95486	1200	1220	1163	890	1056	727	33.349	32.192	32.739	31.014	29.244	27.22
ENSMUSG00000060240	Cend1	0	-0.150572	0.282212	6.85848	4424	4645	4288	3169	4203	2744	122.946	122.568	120.709	110.432	116.393	102.739
ENSMUSG00000035284	Vps13c	0	0.130181	0.283195	7.83508	7877	7928	8030	7067	8321	6388	218.908	209.197	226.047	246.267	230.433	239.176
ENSMUSG00000021194	Chga	0	-0.167806	0.28391	6.5747	3799	3813	3422	2771	3306	2166	105.577	100.614	96.33	96.562	91.553	81.098
ENSMUSG00000086510	NA	0	0.412186	0.28391	2.01056	146	115	112	154	148	112	4.057	3.035	3.153	5.367	4.099	4.193
ENSMUSG00000045136	Tubb2b	0	-0.168872	0.285781	5.86087	2175	2479	2075	1570	1985	1449	60.445	65.414	58.412	54.71	54.97	54.253
ENSMUSG00000042507	Elmsan1	0	-0.166209	0.288112	4.95022	1210	1228	1133	893	1037	732	33.627	32.403	31.894	31.119	28.718	27.407
ENSMUSG00000045106	Ccdc73	0	0.211081	0.288112	4.02428	552	551	539	494	588	501	15.34	14.539	15.173	17.215	16.283	18.758
ENSMUSG00000081944	Gm12276	0	0.382832	0.289683	2.06453	125	125	141	151	144	129	3.474	3.298	3.969	5.262	3.988	4.83
ENSMUSG00000075254	Heg1	0	-0.151147	0.293506	5.74696	2108	2104	1966	1434	1885	1341	58.583	55.518	55.344	49.971	52.201	50.209
ENSMUSG00000035000	Dpp4	0	0.34569	0.293651	2.31796	151	150	173	161	183	158	4.196	3.958	4.87	5.61	5.068	5.916
ENSMUSG00000087079	Gm13389	0	0.279846	0.293651	3.15895	304	271	301	310	328	250	8.448	7.151	8.473	10.803	9.083	9.36
ENSMUSG00000022462	Slc38a2	0	-0.198866	0.2963	7.33715	5952	5858	7055	4233	5564	3998	165.411	154.575	198.601	147.509	154.084	149.691
ENSMUSG00000052446	Zfp961	0	0.212215	0.300045	4.34412	675	676	698	643	701	628	18.759	17.838	19.649	22.407	19.413	23.513
ENSMUSG00000040584	Abcb1a	0	-0.26179	0.300451	4.73239	1028	1193	948	591	965	664	28.569	31.48	26.687	20.595	26.724	24.861
ENSMUSG00000089679	Gm16299	0	-0.529429	0.300451	1.04982	98	82	79	61	55	34	2.723	2.164	2.224	2.126	1.523	1.273
ENSMUSG00000020717	Pecam1	0	-0.327165	0.301818	3.33541	407	445	372	216	383	225	11.311	11.742	10.472	7.527	10.606	8.424
ENSMUSG00000071796	6820431F20Rik	0	0.185013	0.303756	4.26576	646	673	643	598	698	564	17.953	17.758	18.101	20.839	19.33	21.117
ENSMUSG00000007617	Homer1	0	0.154725	0.303756	8.75734	13959	15598	15231	12740	16372	12542	387.931	411.586	428.758	443.956	453.389	469.591
ENSMUSG00000023952	Gtpbp2	0	-0.18026	0.303756	5.07519	1424	1259	1227	953	1111	820	39.574	33.221	34.54	33.21	30.767	30.702
ENSMUSG00000034384	Barhl2	0	-0.344407	0.305172	2.20402	182	190	183	132	126	106	5.058	5.014	5.152	4.6	3.489	3.969
ENSMUSG00000038255	Neurod2	0	-0.164408	0.307096	5.55054	1865	1811	1739	1309	1660	1088	51.83	47.787	48.953	45.615	45.97	40.736
ENSMUSG00000040048	Ndufb10	0	-0.154317	0.307096	5.67879	1941	2113	1847	1395	1773	1269	53.942	55.756	51.994	48.612	49.1	47.513
ENSMUSG00000074415	2610203C20Rik	0	0.195749	0.307096	5.60897	1782	1571	1613	1494	1716	1513	49.523	41.454	45.406	52.062	47.521	56.649
ENSMUSG00000006014	Prg4	0	-0.369057	0.307886	2.60693	216	233	293	143	198	141	6.003	6.148	8.248	4.983	5.483	5.279
ENSMUSG00000079179	Rab10os	0	-0.298064	0.308213	3.00475	286	355	320	230	247	176	7.948	9.367	9.008	8.015	6.84	6.59
ENSMUSG00000091943	NA	0	0.273468	0.308213	2.97741	238	268	268	258	294	229	6.614	7.072	7.544	8.991	8.142	8.574
ENSMUSG00000040380	Cbln3	0	-0.29829	0.308213	6.60789	4608	3699	3455	3095	2694	2149	128.06	97.606	97.259	107.853	74.605	80.462
ENSMUSG00000074590	NA	0	0.321506	0.308476	2.59017	200	176	203	207	216	180	5.558	4.644	5.715	7.213	5.982	6.739
ENSMUSG00000091603	NA	0	0.398635	0.30884	2.49614	195	147	184	218	191	167	5.419	3.879	5.18	7.597	5.289	6.253
ENSMUSG00000007670	Khsrp	0	-0.138323	0.30884	6.43416	3235	3393	3279	2405	3018	2119	89.903	89.531	92.305	83.808	83.577	79.338
ENSMUSG00000069271	NA	0	0.487001	0.30884	0.990423	49	65	62	62	79	65	1.362	1.715	1.745	2.161	2.188	2.434
ENSMUSG00000071054	Safb	0	-0.144697	0.30884	6.46742	3541	3374	3244	2519	3031	2144	98.407	89.03	91.32	87.781	83.937	80.274
ENSMUSG00000056999	Ide	0	0.337584	0.30884	5.96943	2062	2033	1955	2696	2043	1600	57.305	53.645	55.034	93.949	56.577	59.906
ENSMUSG00000032035	Ets1	0	-0.343462	0.30884	3.376	500	381	382	228	373	238	13.895	10.053	10.753	7.945	10.329	8.911
ENSMUSG00000071076	Jund	0	-0.147757	0.30884	5.24654	1475	1475	1409	1065	1291	935	40.991	38.921	39.664	37.113	35.752	35.008
ENSMUSG00000063810	Alms1	0	0.251033	0.30884	5.88317	2069	1912	1906	2221	1921	1659	57.499	50.452	53.655	77.396	53.198	62.115
ENSMUSG00000005501	Usp40	0	0.203969	0.309221	5.07564	1135	1130	1153	1141	1119	1004	31.543	29.817	32.457	39.761	30.988	37.591
ENSMUSG00000028766	Alpl	0	-0.435713	0.30926	2.00389	192	142	162	78	135	95	5.336	3.747	4.56	2.718	3.739	3.557
ENSMUSG00000033799	Fam208b	0	0.149118	0.311565	6.36977	2760	2866	2941	2598	2982	2343	76.702	75.625	82.79	90.534	82.58	87.725
ENSMUSG00000036934	4921524J17Rik	0	0.245647	0.311638	3.30417	330	319	333	299	373	300	9.171	8.417	9.374	10.419	10.329	11.232
ENSMUSG00000028572	Hook1	0	0.174181	0.31223	6.46202	3048	2918	3080	2790	3029	2653	84.706	76.997	86.703	97.224	83.882	99.332
ENSMUSG00000003271	Sult2b1	0	0.460908	0.31223	1.24633	77	67	70	81	108	59	2.14	1.768	1.971	2.823	2.991	2.209
ENSMUSG00000015852	Fcrls	0	0.34889	0.313757	3.28913	234	348	353	317	385	293	6.503	9.183	9.937	11.047	10.662	10.97
ENSMUSG00000005716	Pvalb	0	-0.161051	0.316979	5.9126	2311	2429	2216	1689	2143	1393	64.224	64.094	62.381	58.857	59.346	52.156
ENSMUSG00000090260	2810442N19Rik	0	0.463336	0.316979	1.37566	73	81	79	91	84	91	2.029	2.137	2.224	3.171	2.326	3.407
ENSMUSG00000091318	Gm5415	0	0.293299	0.317249	2.73631	200	229	220	228	241	194	5.558	6.043	6.193	7.945	6.674	7.264
ENSMUSG00000044447	Dock5	0	-0.198432	0.318645	4.89031	1059	1193	1208	744	1055	732	29.43	31.48	34.006	25.927	29.216	27.407
ENSMUSG00000034730	Adgrb1	0	-0.126749	0.318645	7.95467	9717	9293	9304	6988	8542	6178	270.043	245.215	261.911	243.514	236.553	231.313
ENSMUSG00000038094	Atp13a4	0	0.258887	0.323835	4.06511	522	657	487	548	689	436	14.507	17.336	13.709	19.096	19.08	16.324
ENSMUSG00000068856	Sf3b4	0	-0.206984	0.327542	4.01265	645	626	615	403	571	396	17.925	16.518	17.312	14.044	15.813	14.827
ENSMUSG00000080440	Gm25848	0	-0.230713	0.328467	3.95932	556	698	577	436	489	376	15.452	18.418	16.243	15.193	13.542	14.078
ENSMUSG00000015947	Fcgr1	0	0.467805	0.33009	1.09568	64	55	72	74	84	63	1.779	1.451	2.027	2.579	2.326	2.359
ENSMUSG00000078202	Nrarp	0	0.234917	0.33009	3.68477	451	459	377	389	480	393	12.534	12.112	10.613	13.556	13.293	14.714
ENSMUSG00000039781	Cep131	0	-0.246478	0.331219	4.06149	756	618	599	440	516	429	21.01	16.307	16.862	15.333	14.29	16.062
ENSMUSG00000043872	Zmym1	0	0.245749	0.331592	4.28587	639	602	702	692	671	554	17.758	15.885	19.762	24.114	18.582	20.743
ENSMUSG00000034868	Myl12b	0	-0.150366	0.333566	6.65841	3861	4063	3703	2711	3677	2418	107.3	107.211	104.241	94.471	101.827	90.533
ENSMUSG00000021668	Polk	0	0.202385	0.334117	4.03516	574	573	514	507	593	492	15.952	15.12	14.469	17.668	16.422	18.421
ENSMUSG00000005442	Cic	0	-0.146695	0.334117	7.14993	5689	5485	5150	4019	5043	3324	158.102	144.733	144.974	140.052	139.656	124.455
ENSMUSG00000034341	Wbp2	0	-0.158137	0.33672	7.11346	5352	5577	5053	3745	5114	3207	148.736	147.161	142.244	130.504	141.622	120.075
ENSMUSG00000028015	Ctso	0	0.190714	0.337067	4.66353	840	969	777	778	951	733	23.344	25.569	21.873	27.111	26.336	27.445
ENSMUSG00000030532	Hddc3	0	0.295919	0.337067	2.54398	204	189	175	186	236	162	5.669	4.987	4.926	6.482	6.536	6.066
ENSMUSG00000030685	Kctd13	0	-0.184917	0.337067	4.81468	1043	1171	1057	831	941	637	28.986	30.899	29.755	28.958	26.059	23.85
ENSMUSG00000035948	Acss3	0	0.383202	0.337067	1.82127	93	119	118	111	135	113	2.585	3.14	3.322	3.868	3.739	4.231
ENSMUSG00000022288	4930447A16Rik	0	0.556222	0.337067	1.52045	94	80	75	100	81	118	2.612	2.111	2.111	3.485	2.243	4.418
ENSMUSG00000025780	Itih5	0	-0.156647	0.337067	5.5642	1840	1924	1690	1251	1657	1188	51.135	50.769	47.574	43.594	45.887	44.48
ENSMUSG00000069306	Hist1h4m	0	0.513594	0.341322	2.32724	107	129	210	164	219	153	2.974	3.404	5.912	5.715	6.065	5.729
ENSMUSG00000066838	Zfp772	0	0.40895	0.341666	3.03934	318	182	266	278	339	237	8.837	4.802	7.488	9.688	9.388	8.874
ENSMUSG00000021277	Traf3	0	0.159611	0.342045	5.98389	2105	2302	2132	2036	2456	1635	58.5	60.743	60.016	70.949	68.014	61.217
ENSMUSG00000017561	Crlf3	0	0.201692	0.342045	3.80201	491	472	451	452	529	379	13.645	12.455	12.696	15.751	14.65	14.19
ENSMUSG00000027534	Snx16	0	0.150339	0.34362	5.09464	1186	1196	1156	1005	1317	964	32.96	31.559	32.542	35.022	36.472	36.094
ENSMUSG00000007036	Abhd16a	0	-0.17448	0.34362	5.26774	1597	1456	1407	1135	1223	938	44.382	38.42	39.608	39.552	33.868	35.12
ENSMUSG00000019726	Lyst	0	0.138424	0.346146	7.3929	5572	5912	6004	5331	6033	4690	154.85	156	169.015	185.772	167.072	175.6
ENSMUSG00000024691	Fam111a	0	0.404633	0.346146	1.47593	83	100	74	90	109	85	2.307	2.639	2.083	3.136	3.019	3.183
ENSMUSG00000047797	Gjb1	0	-0.246315	0.346146	3.25591	390	398	340	252	322	222	10.838	10.502	9.571	8.782	8.917	8.312
ENSMUSG00000019916	P4ha1	0	0.18088	0.346146	5.88182	1872	2071	2097	1965	2267	1512	52.024	54.648	59.031	68.475	62.78	56.611
ENSMUSG00000055691	Gja6	0	0.43742	0.346146	1.6249	90	80	111	116	115	87	2.501	2.111	3.125	4.042	3.185	3.257
ENSMUSG00000083777	Gm13361	0	0.463324	0.346146	1.47189	100	65	85	102	112	75	2.779	1.715	2.393	3.554	3.102	2.808
ENSMUSG00000057894	Zfp329	0	0.146173	0.346146	5.99254	2193	2198	2211	2003	2286	1803	60.945	57.999	62.24	69.799	63.306	67.507
ENSMUSG00000042129	Rassf4	0	-0.214481	0.346407	4.16642	687	664	748	457	580	473	19.092	17.521	21.056	15.925	16.062	17.71
ENSMUSG00000046378	Asphd1	0	-0.209961	0.346985	3.71881	514	546	477	349	419	340	14.284	14.407	13.428	12.162	11.603	12.73
ENSMUSG00000003437	Paf1	0	-0.158826	0.346985	5.12478	1379	1414	1228	940	1165	901	38.323	37.311	34.569	32.757	32.262	33.735
ENSMUSG00000045039	Megf8	0	-0.140798	0.350389	7.19158	5513	5954	5309	4158	5167	3444	153.21	157.109	149.45	144.896	143.089	128.948
ENSMUSG00000052305	Hbb-bs	0	-0.468607	0.350944	6.53775	2787	5927	3137	2432	2594	2064	77.453	156.396	88.308	84.749	71.835	77.279
ENSMUSG00000027004	Frzb	0	-0.290094	0.351098	3.33789	465	349	394	257	328	242	12.923	9.209	11.091	8.956	9.083	9.061
ENSMUSG00000029635	Cdk8	0	0.152442	0.351184	5.06047	1132	1175	1142	1019	1204	973	31.459	31.005	32.148	35.51	33.342	36.431
ENSMUSG00000025857	Dnaaf5	0	-0.294468	0.351184	2.42598	209	225	206	147	167	122	5.808	5.937	5.799	5.123	4.625	4.568
ENSMUSG00000058488	Kl	0	-0.232177	0.351184	4.53732	872	942	923	519	832	604	24.234	24.857	25.983	18.086	23.041	22.615
ENSMUSG00000056763	Cspp1	0	0.193922	0.351184	6.14231	2483	2239	2470	2322	2389	2113	69.004	59.081	69.531	80.916	66.158	79.114
ENSMUSG00000031708	Tecr	0	-0.132887	0.351538	7.07445	5160	5380	4885	3678	4831	3295	143.4	141.962	137.514	128.169	133.785	123.37
ENSMUSG00000050919	Zfp366	0	-0.443185	0.352679	1.42634	119	100	112	55	95	55	3.307	2.639	3.153	1.917	2.631	2.059
ENSMUSG00000090255	4921534H16Rik	0	0.367883	0.353608	3.59624	435	315	397	462	377	382	12.089	8.312	11.176	16.1	10.44	14.303
ENSMUSG00000041378	Cldn5	0	-0.392802	0.353608	3.1173	415	353	303	161	319	208	11.533	9.315	8.53	5.61	8.834	7.788
ENSMUSG00000027680	Fxr1	0	0.137167	0.354084	6.3426	2765	2892	2790	2544	2905	2294	76.841	76.311	78.539	88.652	80.448	85.891
ENSMUSG00000087130	NA	0	0.256489	0.357067	3.72981	471	403	440	439	447	416	13.089	10.634	12.386	15.298	12.379	15.576
ENSMUSG00000020074	Ccar1	0	0.145078	0.357182	6.50841	3107	3252	3090	2815	3190	2681	86.346	85.811	86.985	98.096	88.34	100.381
ENSMUSG00000036180	Gatad2a	0	-0.155206	0.357821	5.04222	1247	1306	1240	955	1124	773	34.655	34.462	34.906	33.279	31.127	28.942
ENSMUSG00000084931	NA	0	0.379543	0.35867	1.86326	106	123	111	126	122	119	2.946	3.246	3.125	4.391	3.379	4.456
ENSMUSG00000041216	Clvs1	0	0.178154	0.35867	5.17385	1238	1191	1265	1188	1242	1046	34.405	31.427	35.61	41.399	34.395	39.164
ENSMUSG00000013584	Aldh1a2	0	0.3179	0.36023	2.80973	232	236	211	191	321	201	6.447	6.227	5.94	6.656	8.889	7.526
ENSMUSG00000028229	Rmdn1	0	0.189564	0.36023	4.28149	642	661	676	598	696	586	17.842	17.442	19.03	20.839	19.274	21.941
ENSMUSG00000037993	Dhx38	0	-0.172037	0.36023	4.84956	1114	1139	1085	816	1022	650	30.959	30.055	30.543	28.436	28.302	24.337
ENSMUSG00000025199	Chuk	0	0.175268	0.360608	5.82961	1985	1953	1895	1806	1917	1735	55.165	51.534	53.345	62.934	53.087	64.961
ENSMUSG00000028542	Slc6a9	0	-0.177492	0.364683	4.68518	1062	972	947	731	876	601	29.514	25.648	26.658	25.473	24.259	22.502
ENSMUSG00000030337	Vamp1	0	-0.133534	0.364683	7.36119	6129	6816	5881	4619	5655	4078	170.33	179.854	165.552	160.96	156.604	152.686
ENSMUSG00000020703	5530401A14Rik	0	0.252161	0.364683	3.93426	562	466	490	502	517	480	15.618	12.296	13.794	17.493	14.317	17.972
ENSMUSG00000053153	Spag16	0	-0.501539	0.364683	1.15869	94	114	70	50	59	54	2.612	3.008	1.971	1.742	1.634	2.022
ENSMUSG00000021615	Xrcc4	0	0.280371	0.365274	3.09948	251	300	289	264	307	277	6.975	7.916	8.135	9.2	8.502	10.371
ENSMUSG00000022443	Myh9	0	-0.137279	0.365274	7.0379	5094	5297	4673	3569	4721	3204	141.566	139.772	131.546	124.371	130.738	119.962
ENSMUSG00000028024	Enpep	0	-0.435129	0.365274	1.53565	142	115	99	75	77	67	3.946	3.035	2.787	2.614	2.132	2.509
ENSMUSG00000019791	Hint3	0	0.199069	0.365274	4.19186	613	683	561	540	696	543	17.036	18.022	15.792	18.818	19.274	20.331
ENSMUSG00000056268	Dennd1b	0	0.149847	0.366373	5.94982	2075	2158	2167	1887	2218	1810	57.666	56.943	61.002	65.757	61.423	67.769
ENSMUSG00000029810	Tmem176b	0	-0.225947	0.368472	3.33154	388	402	390	255	339	250	10.783	10.608	10.979	8.886	9.388	9.36
ENSMUSG00000041594	Tmtc4	0	0.203068	0.368472	4.65361	874	835	842	875	849	716	24.289	22.033	23.703	30.492	23.511	26.808
ENSMUSG00000068854	Hist2h2be	0	0.424359	0.368472	2.79175	151	283	209	215	272	230	4.196	7.468	5.883	7.492	7.532	8.612
ENSMUSG00000037752	Xkr8	0	-0.354985	0.368472	2.27292	177	212	198	119	175	93	4.919	5.594	5.574	4.147	4.846	3.482
ENSMUSG00000027165	B230118H07Rik	0	0.173433	0.368472	4.37617	680	752	699	625	811	576	18.898	19.843	19.677	21.78	22.459	21.566
ENSMUSG00000030759	Far1	0	0.135941	0.368472	7.33406	5456	5699	5650	4953	5691	4717	151.626	150.38	159.049	172.599	157.601	176.611
ENSMUSG00000038007	Acer2	0	-0.377158	0.368472	2.26324	167	227	193	115	172	94	4.641	5.99	5.433	4.007	4.763	3.519
ENSMUSG00000031805	Jak3	0	-0.368591	0.368472	1.64547	130	128	120	70	102	73	3.613	3.378	3.378	2.439	2.825	2.733
ENSMUSG00000063632	Sox11	0	0.219539	0.368472	3.53513	395	383	389	376	458	305	10.977	10.106	10.95	13.103	12.683	11.42
ENSMUSG00000086370	Ftx	0	0.212979	0.368472	5.68522	1784	1613	1803	1798	1709	1492	49.579	42.562	50.755	62.656	47.327	55.863
ENSMUSG00000026478	Lamc1	0	-0.157798	0.368472	5.4517	1799	1679	1566	1219	1502	1064	49.996	44.304	44.083	42.479	41.595	39.838
ENSMUSG00000003458	Ncstn	0	-0.145007	0.368472	5.09448	1334	1356	1229	945	1152	864	37.073	35.781	34.597	32.931	31.902	32.349
ENSMUSG00000048997	Atxn7l2	0	-0.277543	0.368472	3.5333	516	398	464	332	349	268	14.34	10.502	13.062	11.569	9.665	10.034
ENSMUSG00000041134	Cyyr1	0	-0.295987	0.369345	2.74891	284	268	252	153	240	157	7.893	7.072	7.094	5.332	6.646	5.878
ENSMUSG00000044030	Irf2bp1	0	-0.170516	0.369399	4.63986	966	1011	908	681	885	584	26.846	26.677	25.56	23.731	24.508	21.866
ENSMUSG00000023008	Fmnl3	0	-0.31872	0.371002	3.08225	407	323	290	230	244	206	11.311	8.523	8.164	8.015	6.757	7.713
ENSMUSG00000053347	Zfp943	0	0.157372	0.371968	5.11288	1159	1174	1237	1030	1291	1005	32.209	30.978	34.822	35.893	35.752	37.629
ENSMUSG00000034205	Loxl2	0	0.33235	0.37353	2.23882	137	163	151	162	163	147	3.807	4.301	4.251	5.645	4.514	5.504
ENSMUSG00000029828	4921507P07Rik	0	0.413035	0.37353	1.26343	79	66	75	75	96	74	2.195	1.742	2.111	2.614	2.659	2.771
ENSMUSG00000062743	Zfp677	0	0.31385	0.375836	2.18863	144	147	148	133	180	143	4.002	3.879	4.166	4.635	4.985	5.354
ENSMUSG00000087490	NA	0	0.197224	0.375836	5.78912	2031	1739	1853	1768	1878	1698	56.443	45.887	52.163	61.61	52.007	63.576
ENSMUSG00000026032	Ndufb3	0	-0.17102	0.375836	5.0421	1230	1353	1231	830	1190	822	34.183	35.702	34.653	28.923	32.955	30.777
ENSMUSG00000032368	Zic1	0	-0.127489	0.375836	7.20809	5911	5663	5309	4128	4977	3797	164.271	149.43	149.45	143.85	137.828	142.165
ENSMUSG00000015312	Gadd45b	0	-0.338727	0.376302	2.76571	321	226	275	167	221	157	8.921	5.963	7.741	5.82	6.12	5.878
ENSMUSG00000033306	Lpp	0	0.157992	0.376302	5.25009	1278	1368	1282	1256	1338	1057	35.517	36.098	36.089	43.768	37.053	39.576
ENSMUSG00000025666	Tmem47	0	0.193339	0.376302	7.34482	5094	6182	5326	4439	6669	4808	141.566	163.125	149.929	154.688	184.684	180.018
ENSMUSG00000056492	Adgrf5	0	-0.300178	0.376302	5.06765	1437	1422	1187	658	1245	863	39.935	37.522	33.414	22.93	34.478	32.312
ENSMUSG00000025017	Pik3ap1	0	0.342907	0.376302	1.94923	124	122	121	110	155	124	3.446	3.219	3.406	3.833	4.292	4.643
ENSMUSG00000040483	Xaf1	0	0.357708	0.376418	2.09458	126	158	121	120	179	135	3.502	4.169	3.406	4.182	4.957	5.055
ENSMUSG00000053218	NA	0	0.31487	0.378764	2.75986	231	235	189	251	233	193	6.42	6.201	5.32	8.747	6.452	7.226
ENSMUSG00000083606	Gm15916	0	0.317697	0.382642	2.7788	216	212	233	231	224	227	6.003	5.594	6.559	8.05	6.203	8.499
ENSMUSG00000018733	Pex12	0	0.260637	0.382642	3.60446	396	411	397	454	410	335	11.005	10.845	11.176	15.821	11.354	12.543
ENSMUSG00000030530	Furin	0	-0.168899	0.382642	4.90652	1227	1105	1134	819	1051	716	34.099	29.158	31.922	28.54	29.105	26.808
ENSMUSG00000022425	Enpp2	0	-0.223395	0.382642	8.58727	14939	15932	14464	8465	13320	10646	415.166	420.399	407.166	294.984	368.87	398.602
ENSMUSG00000081889	Gm13188	0	0.433692	0.382646	1.51341	86	86	88	112	90	89	2.39	2.269	2.477	3.903	2.492	3.332
ENSMUSG00000000600	Krit1	0	0.150538	0.388424	5.97629	2122	2260	2137	1972	2199	1845	58.972	59.635	60.157	68.719	60.897	69.079
ENSMUSG00000036751	Cox6b1	0	-0.14512	0.388424	6.41218	3285	3460	3042	2378	3034	2016	91.293	91.299	85.633	82.867	84.02	75.482
ENSMUSG00000051747	Ttn	0	0.310465	0.390555	5.22884	1274	1171	1208	1078	1208	1425	35.405	30.899	34.006	37.566	33.453	53.354
ENSMUSG00000045294	Insig1	0	-0.180397	0.390616	5.89972	2490	2387	2060	1491	2086	1545	69.199	62.986	57.99	51.958	57.767	57.847
ENSMUSG00000018442	Derl2	0	0.153586	0.390616	4.87238	977	1035	1015	939	1074	800	27.152	27.311	28.573	32.722	29.742	29.953
ENSMUSG00000078821	NA	0	0.179727	0.390616	4.93059	1085	1056	979	989	1034	910	30.153	27.865	27.559	34.464	28.635	34.072
ENSMUSG00000092549	Gm20491	0	0.347673	0.390616	3.0293	276	239	264	319	253	247	7.67	6.307	7.432	11.116	7.006	9.248
ENSMUSG00000035236	Scai	0	0.127633	0.390616	7.27054	5327	5425	5378	4615	5565	4502	148.041	143.15	151.392	160.821	154.111	168.561
ENSMUSG00000091971	Hspa1a	0	0.696824	0.390616	1.44796	78	59	86	154	97	52	2.168	1.557	2.421	5.367	2.686	1.947
ENSMUSG00000028438	Kif24	0	0.292815	0.390616	3.13703	298	272	288	328	293	252	8.282	7.177	8.107	11.43	8.114	9.435
ENSMUSG00000024251	Thada	0	0.159496	0.390616	5.30661	1436	1295	1349	1228	1419	1151	39.908	34.171	37.975	42.793	39.296	43.095
ENSMUSG00000022708	Zbtb20	0	0.144592	0.390616	8.81633	14365	16440	16025	13969	16508	12717	399.214	433.803	451.109	486.784	457.155	476.143
ENSMUSG00000091793	NA	0	0.146096	0.390616	9.20851	20631	19912	20849	18506	20922	17111	573.351	525.419	586.906	644.887	579.392	640.661
ENSMUSG00000068851	NA	0	-0.610753	0.390616	2.65409	183	208	427	134	191	128	5.086	5.489	12.02	4.67	5.289	4.793
ENSMUSG00000067424	Zfp563	0	0.203186	0.390616	3.96208	490	582	507	471	575	469	13.617	15.357	14.272	16.413	15.923	17.56
ENSMUSG00000056260	Lrif1	0	0.168461	0.390616	4.79794	903	967	987	829	1026	824	25.095	25.516	27.784	28.889	28.413	30.852
ENSMUSG00000029478	Ncor2	0	-0.129344	0.390616	7.74337	8302	8233	7949	6334	7317	5096	230.719	217.245	223.767	220.724	202.629	190.802
ENSMUSG00000037801	Iqch	0	0.49842	0.390616	1.33158	84	76	63	90	75	94	2.334	2.005	1.773	3.136	2.077	3.519
ENSMUSG00000058291	Zfp68	0	0.144606	0.390616	5.4424	1575	1507	1431	1385	1609	1176	43.77	39.765	40.283	48.264	44.558	44.031
ENSMUSG00000042572	Ube2q1	0	-0.169277	0.390616	5.79463	2362	2114	1948	1472	1951	1366	65.642	55.782	54.837	51.295	54.029	51.145
ENSMUSG00000032503	Arpp21	0	0.133012	0.395971	8.57777	14008	13002	12845	12059	13769	10625	389.293	343.085	361.591	420.225	381.304	397.815
ENSMUSG00000015053	Gata2	0	-0.415499	0.398223	1.37657	121	107	89	61	83	55	3.363	2.823	2.505	2.126	2.299	2.059
ENSMUSG00000056612	Ppp1r14b	0	-0.271203	0.398223	2.73478	287	255	247	176	217	154	7.976	6.729	6.953	6.133	6.009	5.766
ENSMUSG00000032807	Alox12b	0	-0.492167	0.398562	1.09768	74	86	105	59	62	37	2.057	2.269	2.956	2.056	1.717	1.385
ENSMUSG00000090965	Gm17203	0	0.335113	0.398562	1.92637	127	118	117	134	138	109	3.529	3.114	3.294	4.67	3.822	4.081
ENSMUSG00000050714	Zbtb26	0	0.216787	0.398562	4.27639	599	678	675	629	652	600	16.647	17.89	19.001	21.919	18.056	22.465
[truncated: 13,325 more rows]

## Sheet: FetalBrain CountData
Name	Symbol	FB1wt	FB2wt	FB3wt	FB4mu	FB5mu	FB6mu
[truncated: 37,310 more rows]

## Sheet: DE_CPM2_3samples_n13786
Gene ID	name	WT.FB	E861A.FB	FDR	AveExpr	FB1wt.rawCount	FB2wt.rawCount	FB3wt.rawCount	FB4mu.rawCount	FB5mu.rawCount	FB6mu.rawCount	FB1wt CPM	FB2wt CPM	FB3wt CPM	FB4mu CPM	FB5mu CPM	FB6mu CPM
[truncated: 13,786 more rows]

[truncated: 8 more sheets: QuSAGE AdultBrain, QuSAGE FetalBrain, UPDOWN_FDR005_logFC0_n124_PANTH, UPDOWN_FDR005_logFC1_n29_PANTHE, UP_FDR005_logFC0_n81_PANTHER.tx, DOWN_FDR005_logFC0_n43_PANTHER., UP_FDR005_logFC1_n24_PANTHER.tx, DOWN_FDR005_logFC1_n5_PANTHER.t]
