# Supplementary material for: Protein recoding by ADAR1-mediated RNA editing is not essential for normal development and homeostasis
Source: Genome Biol. 2017 Sep 5;18:166. doi: 10.1186/s13059-017-1301-4 (PMC5585977; doi:10.1186/s13059-017-1301-4)
Supplement: Supplementary file 5 — Dataset S3 mmPCR-seq data (related to Fig. 6). (XLSX 1061 kb) [file 13059_2017_1301_MOESM5_ESM.xlsx]

## Sheet: Mapping rates
Sample ID	Mapping rate
Adar1wt Ifih1 knockout Kidney replicate 1	0.9781
Adar1wt Ifih1 knockout Kidney replicate 2	0.9776
Adar1wt Ifih1 knockout Kidney replicate 3	0.9787
E861A Ifih1 knockout Kidney replicate 1	0.9667
E861A Ifih1 knockout Kidney replicate 2	0.9763
E861A Ifih1 knockout Kidney replicate 3	0.9746
Adar1wt Ifih1 knockout Bone Marrow replicate 1	0.9733
Adar1wt Ifih1 knockout Bone Marrow replicate 2	0.9688
Adar1wt Ifih1 knockout Bone Marrow replicate 3	0.9763
E861A Ifih1 knockout Bone Marrow replicate 1	0.9798
E861A Ifih1 knockout Bone Marrow replicate 2	0.9814
E861A Ifih1 knockout Bone Marrow replicate 3	0.9776
Adar1wt Ifih1 knockout Liver replicate 1	0.9781
Adar1wt Ifih1 knockout Liver replicate 2	0.9796
Adar1wt Ifih1 knockout Liver replicate 3	0.9776
E861A Ifih1 knockout Liver replicate 1	0.9817
E861A Ifih1 knockout Liver replicate 2	0.9764
E861A Ifih1 knockout Liver replicate 3	0.9775
Adar1wt Ifih1 knockout Spleen replicate 1	0.9796
Adar1wt Ifih1 knockout Spleen replicate 2	0.981
Adar1wt Ifih1 knockout Spleen replicate 3	0.9776
E861A Ifih1 knockout Spleen replicate 1	0.9793
E861A Ifih1 knockout Spleen replicate 2	0.9789
E861A Ifih1 knockout Spleen replicate 3	0.9783
Adar1wt Ifih1 knockout Small Intestine replicate 1	0.9778
Adar1wt Ifih1 knockout Small Intestine replicate 2	0.9787
Adar1wt Ifih1 knockout Small Intestine replicate 3	0.9833
E861A Ifih1 knockout Small Intestine replicate 1	0.9807
E861A Ifih1 knockout Small Intestine replicate 2	0.9761
E861A Ifih1 knockout Small Intestine replicate 3	0.9785
Adar1wt Ifih1 knockout Heart replicate 1	0.9774
Adar1wt Ifih1 knockout Heart replicate 2	0.9781
Adar1wt Ifih1 knockout Heart replicate 3	0.9765
E861A Ifih1 knockout Heart replicate 1	0.9801
E861A Ifih1 knockout Heart replicate 2	0.9765
E861A Ifih1 knockout Heart replicate 3	0.9792
Adar1wt Ifih1 knockout Thymus replicate 1	0.9798
Adar1wt Ifih1 knockout Thymus replicate 2	0.9794
Adar1wt Ifih1 knockout Thymus replicate 3	0.9799
E861A Ifih1 knockout Thymus replicate 1	0.977
E861A Ifih1 knockout Thymus replicate 2	0.9786
E861A Ifih1 knockout Thymus replicate 3	0.9753
Adar1wt Ifih1 knockout Brain replicate 1	0.9745
Adar1wt Ifih1 knockout Brain replicate 2	0.9731
Adar1wt Ifih1 knockout Brain replicate 3	0.9767
E861A Ifih1 knockout Brain replicate 1	0.978
E861A Ifih1 knockout Brain replicate 2	0.9768
E861A Ifih1 knockout Brain replicate 3	0.9774

## Sheet: Editing_stats
		Sites with:
	Tissue	Detected above coverage threshold+	Editing > 0.01	Adar1wt editing > 0.01	E861A editing > 0.01	Adar1wt and E861A editing > 0.01	Diff. Edit (ANOVA < 0.1)	Adar1wt mean edit level for sites with editing > 0.01*	E861A mean edit level for sites with editing > 0.01*	Mean editing difference*
	Bone Marrow	5095	538	456	117	35	148	0.101362	0.0329389	0.0684229
	Brain	3949	808	648	606	446	87	0.155387	0.127835	0.0275523
	Heart	6154	446	356	142	52	24	0.0690167	0.0446052	0.0244115
	Kidney	5128	532	491	174	133	180	0.0781269	0.0591926	0.0189343
	Liver	4830	677	595	266	184	120	0.123088	0.0911904	0.0318971
	Small Intestine	5155	413	333	98	18	13	0.073422	0.0406754	0.0327466
	Spleen	6528	284	235	71	22	41	0.0472084	0.0357022	0.0115062
	Thymus	6497	529	479	76	26	66	0.0626222	0.0424288	0.0201935
	+	Detection above threshold: Editing sites where coverage > 100 (in 2/3) of Adar1E861A/E861A Ifih-/- or Adar1+/+ Ifih-/-
	*	Including non significantly changed editing sites.

## Sheet: Brain_edited_0.01
site	chrom	position	gene	strand	annot1	annot2	Adar1wt_Ifih1_ko_Brain_rep1.editlevel	Adar1wt_Ifih1_ko_Brain_rep2.editlevel	Adar1wt_Ifih1_ko_Brain_rep3.editlevel	E861A_Ifih1_ko_Brain_rep1.editlevel	E861A_Ifih1_ko_Brain_rep2.editlevel	E861A_Ifih1_ko_Brain_rep3.editlevel	Adar1wt_Ifih1_ko_Brain_rep1.coverage	Adar1wt_Ifih1_ko_Brain_rep2.coverage	Adar1wt_Ifih1_ko_Brain_rep3.coverage	E861A_Ifih1_ko_Brain_rep1.coverage	E861A_Ifih1_ko_Brain_rep2.coverage	E861A_Ifih1_ko_Brain_rep3.coverage	Adar1wt_Ifih1_ko_Brain.nCOVERAGE	E861A_Ifih1_ko_Brain.nCOVERAGE	Adar1wt_Ifih1_ko_Brain.coverage	E861A_Ifih1_ko_Brain.coverage	Adar1wt_Ifih1_ko_Brain.editlevel	E861A_Ifih1_ko_Brain.editlevel	Brain.detected.both	Brain.EditedAboveThreshold	Brain.PValue.ANOVA	Brain.editDifference
chr1_10021662	chr1	10021662	uc007ahf.1	-	3UTR	3UTR		0	0.126	0.004	0	0		289	175	278	337	516	2	3	464	1131	0.0474138	0.000884173	TRUE	1	0.280774	-0.0465296
chr1_10021671	chr1	10021671	uc007ahf.1	-	3UTR	3UTR		0	0	0	0	0.279		296	177	284	348	513	2	3	473	1145	0	0.124891	TRUE	1	0.495025	0.124891
chr1_10021681	chr1	10021681	uc007ahf.1	-	3UTR	3UTR		0	0	0	0	0.027		292	180	280	343	513	2	3	472	1136	0	0.0123239	TRUE	1	0.495025	0.0123239
chr1_10021686	chr1	10021686	uc007ahf.1	-	3UTR	3UTR		0.007	0.313	0.007	0.003	0.002		294	179	274	335	512	2	3	473	1121	0.122622	0.00356824	TRUE	1	0.264842	-0.119053
chr1_66718450	chr1	66718450	Unc80	+	intronic	intronic	0.004	0.002	0.327	0.206	0.084	0.093	2466	1517	2672	1664	2426	2072	3	3	6655	6162	0.133434	0.119929	TRUE	2	0.891697	-0.0135049
chr1_66719288	chr1	66719288	Unc80	+	Nonsyn	Ser->Gly	0.484	0.321	0.274	0.225	0.188	0.234	1265	2400	2573	1713	2275	1385	3	3	6238	5373	0.334883	0.2118	TRUE	2	0.09166	-0.123083
chr1_66720620	chr1	66720620	Unc80	+	Syn	Arg->Arg	0.003	0.027	0.013	0.001	0.001	0.002	1236	1313	1419	838	1117	605	3	3	3968	2560	0.0143649	0.00117187	TRUE	1	0.135516	-0.013193
chr1_88242486	chr1	88242486	Ncl	-	3UTR	3UTR	0.824	0.461	0.352	0.619	0.295	0.623	2022	1156	932	1432	1636	1032	3	3	4110	4100	0.614842	0.490976	TRUE	2	0.861604	-0.123866
chr1_88242491	chr1	88242491	Ncl	-	3UTR	3UTR	0.512	0.001	0.342	0.343	0.218	0.171	2253	1313	1042	1685	1847	1184	3	3	4608	4716	0.327691	0.25106	TRUE	2	0.808963	-0.0766308
chr1_88242501	chr1	88242501	Ncl	-	3UTR	3UTR	0.001	0.001	0.031	0.036	0.003	0.002	2318	1331	1067	1730	1893	1219	3	3	4716	4842	0.00763359	0.0146634	TRUE	1	0.867473	0.00702977
chr1_88242505	chr1	88242505	Ncl	-	3UTR	3UTR	0.383	0.009	0.118	0.001	0.031	0	2277	1298	1055	1666	1836	1172	3	3	4630	4674	0.217711	0.0124091	TRUE	2	0.226265	-0.205302
chr1_88244311	chr1	88244311	Ncl	-	3UTR	3UTR	0.046	0.005	0.03	0.015	0.024	0.051	1937	2192	1992	1366	1613	1317	3	3	6121	4296	0.0259761	0.0293296	TRUE	2	0.861283	0.00335346
chr1_88244312	chr1	88244312	Ncl	-	3UTR	3UTR	0.078	0.046	0.073	0.037	0.035	0.039	1929	2192	1986	1367	1608	1321	3	3	6107	4296	0.0646799	0.0370112	TRUE	2	0.0456949	-0.0276687
chr1_88246671	chr1	88246671	Ncl	-	3UTR	3UTR	0.066	0	0.005	0.016	0.001	0.006	3631	4022	4423	2776	2827	2283	3	3	12076	7886	0.0218615	0.00773523	TRUE	1	0.501265	-0.0141263
chr1_88246674	chr1	88246674	Ncl	-	3UTR	3UTR	0.069	0.003	0.008	0.013	0.018	0.02	3606	4016	4436	2779	2838	2256	3	3	12058	7873	0.0242992	0.0166391	TRUE	2	0.673731	-0.00766007
chr1_88246680	chr1	88246680	Ncl	-	3UTR	3UTR	0.065	0.055	0.02	0.028	0.012	0.023	3799	4220	4651	2914	2989	2381	3	3	12670	8284	0.0453039	0.0210043	TRUE	2	0.150075	-0.0242995
chr1_88246690	chr1	88246690	Ncl	-	3UTR	3UTR	0.07	0.057	0.008	0.009	0.004	0.002	3514	3920	4307	2700	2730	2203	3	3	11741	7633	0.0430117	0.0052404	TRUE	1	0.102926	-0.0377713
chr1_135034560	chr1	135034560	Ppp1r15b	+	3UTR	3UTR	0	0	0.031	0	0	0	116	122	127	186	348	235	3	3	365	769	0.0109589	0	TRUE	1	0.373901	-0.0109589
chr1_135034587	chr1	135034587	Ppp1r15b	+	3UTR	3UTR	0	0.008	0.276	0.005	0.003	0.07	121	129	134	187	350	244	3	3	384	781	0.0989583	0.0243278	TRUE	2	0.502693	-0.0746305
chr1_135034595	chr1	135034595	Ppp1r15b	+	3UTR	3UTR	0	0.008	0.1	0.005	0.003	0.004	121	126	130	191	353	248	3	3	377	792	0.0371353	0.00378788	TRUE	1	0.375086	-0.0333474
chr1_135034602	chr1	135034602	Ppp1r15b	+	3UTR	3UTR	0	0	0.061	0.005	0.006	0.004	126	128	132	200	363	260	3	3	386	823	0.0207254	0.00486027	TRUE	1	0.492914	-0.0158651
chr1_136675955	chr1	136675955	Ppp1r12b	-	intronic	intronic		0	0	0.11	0	0.002		149	629	446	563	507	2	3	778	1516	0	0.0329815	TRUE	1	0.484292	0.0329815
chr1_136676111	chr1	136676111	Ppp1r12b	-	intronic	intronic		0.007	0.025	0.002	0	0.036		143	640	464	593	524	2	3	783	1581	0.0217114	0.0126502	TRUE	2	0.852866	-0.00906115
chr1_136676115	chr1	136676115	Ppp1r12b	-	intronic	intronic		0.958	0.57	0.562	0.36	0.47		143	623	445	564	513	2	3	766	1522	0.642298	0.455979	TRUE	2	0.163082	-0.186319
chr1_145602494	chr1	145602494	Trove2	-	3UTR	3UTR	0.001		0.036	0.041	0.268	0.043	1011		658	1242	949	1373	2	3	1669	3564	0.014979	0.102132	TRUE	2	0.388043	0.0871534
chr1_145602508	chr1	145602508	Trove2	-	3UTR	3UTR	0.845		0.669	0.544	0.682	0.558	974		635	1229	938	1343	2	3	1609	3510	0.775637	0.586325	TRUE	2	0.1577	-0.189312
chr1_145602513	chr1	145602513	Trove2	-	3UTR	3UTR	0		0.064	0.041	0.277	0.172	985		640	1233	935	1338	2	3	1625	3506	0.0252308	0.153736	TRUE	2	0.245882	0.128506
chr1_164528329	chr1	164528329	Vamp4	+	3UTR	3UTR	0.995	0.255	0.06	0.082	0.149	0.103	578	1833	2695	1627	2146	1654	3	3	5106	5427	0.235801	0.114796	TRUE	2	0.31805	-0.121005
chr1_164528335	chr1	164528335	Vamp4	+	3UTR	3UTR	0.003	0	0.036	0.001	0.047	0.026	585	1931	2841	1735	2272	1756	3	3	5357	5763	0.0192272	0.0267222	TRUE	2	0.543667	0.00749501
chr1_174022479	chr1	174022479	Copa	+	Nonsyn	Ile->Val	0.096	0.034	0.06	0.057	0.096	0.083	3445	3916	5406	3534	4136	3150	3	3	12767	10820	0.0618	0.0795749	TRUE	2	0.5118	0.0177749
chr1_180882378	chr1	180882378	intergenic	-	intergenic	intergenic	0	0	0.096	0	0.162	0	688	738	1427	970	1283	1129	3	3	2853	3382	0.0480196	0.0615021	TRUE	2	0.74365	0.0134824
chr1_180882381	chr1	180882381	intergenic	-	intergenic	intergenic	0.004	0	0.001	0.001	0.152	0.001	681	741	1438	968	1282	1137	3	3	2860	3387	0.0013986	0.0581636	TRUE	1	0.379747	0.056765
chr1_180882390	chr1	180882390	intergenic	-	intergenic	intergenic	0.003	0.001	0.002	0.003	0.151	0.001	705	756	1461	996	1314	1158	3	3	2922	3468	0.00205339	0.0582468	TRUE	1	0.373959	0.0561934
chr2_3377634	chr2	3377634	Dclre1c	+	3UTR	3UTR	0	0.377	0	0.049	0	0.112	239	297	947	871	1008	925	3	3	1483	2804	0.0755226	0.0524251	TRUE	2	0.608601	-0.0230975
chr2_3377640	chr2	3377640	Dclre1c	+	3UTR	3UTR	0	0.007	0.072	0.292	0	0.082	244	300	969	890	1025	942	3	3	1513	2857	0.0475876	0.117956	TRUE	2	0.335592	0.0703683
chr2_3377641	chr2	3377641	Dclre1c	+	3UTR	3UTR	0	0.377	0	0.001	0.001	0	243	302	973	882	1016	955	3	3	1518	2853	0.0750988	0.000701016	TRUE	1	0.376186	-0.0743978
chr2_3377642	chr2	3377642	Dclre1c	+	3UTR	3UTR	0	0.371	0.046	0.049	0.126	0.106	242	299	964	885	1026	947	3	3	1505	2858	0.10299	0.0951714	TRUE	2	0.722639	-0.00781858
chr2_3377644	chr2	3377644	Dclre1c	+	3UTR	3UTR	0	0	0.177	0.197	0.088	0.171	242	302	967	889	1022	944	3	3	1511	2855	0.11317	0.149212	TRUE	2	0.24055	0.0360418
chr2_3377645	chr2	3377645	Dclre1c	+	3UTR	3UTR	0	0.369	0.116	0.049	0.211	0.122	240	295	956	883	1005	942	3	3	1491	2830	0.147552	0.130742	TRUE	2	0.786565	-0.0168099
chr2_3377646	chr2	3377646	Dclre1c	+	3UTR	3UTR	0	0	0.001	0.066	0.084	0.006	225	271	905	836	948	885	3	3	1401	2669	0.000713776	0.0524541	TRUE	1	0.0935943	0.0517403
chr2_3377647	chr2	3377647	Dclre1c	+	3UTR	3UTR	0	0.004	0.001	0.057	0.134	0.046	226	275	896	824	955	877	3	3	1397	2656	0.00143164	0.0809488	TRUE	1	0.0492652	0.0795172
chr2_3377650	chr2	3377650	Dclre1c	+	3UTR	3UTR	0	0.596	0.549	0.567	0.454	0.471	235	292	937	875	975	930	3	3	1464	2780	0.469945	0.495324	TRUE	2	0.584101	0.0253784
chr2_3377653	chr2	3377653	Dclre1c	+	3UTR	3UTR	0.005	0	0.103	0.125	0.05	0.047	191	238	774	710	805	752	3	3	1203	2267	0.0673317	0.0723423	TRUE	2	0.418122	0.00501063
chr2_3377656	chr2	3377656	Dclre1c	+	3UTR	3UTR	0	0	0.118	0	0.003	0.124	239	289	941	864	993	916	3	3	1469	2773	0.0755616	0.0421926	TRUE	2	0.960343	-0.033369
chr2_3377661	chr2	3377661	Dclre1c	+	3UTR	3UTR	0	0	0.036	0.003	0.001	0.064	205	258	831	767	857	829	3	3	1294	2453	0.0231839	0.0228292	TRUE	2	0.678534	-0.000354737
chr2_14069640	chr2	14069640	Stam	+	3UTR	3UTR	0.009	0.013	0.013	0.009	0.013	0.009	1693	463	462	1053	1406	971	3	3	2618	3430	0.0103132	0.0104956	TRUE	2	0.518519	0.000182411
chr2_14069670	chr2	14069670	Stam	+	3UTR	3UTR	0.02	0.004	0.004	0.035	0.043	0.011	1680	465	466	1052	1385	964	3	3	2611	3401	0.0141708	0.0314613	TRUE	2	0.138096	0.0172905
chr2_14069676	chr2	14069676	Stam	+	3UTR	3UTR	0.054	0.139	0.039	0.006	0.008	0.026	1658	460	458	1049	1393	954	3	3	2576	3396	0.0667702	0.0123675	TRUE	2	0.114286	-0.0544027
chr2_14069684	chr2	14069684	Stam	+	3UTR	3UTR	0.004	0	0.015	0.08	0.009	0.017	1536	432	413	969	1284	886	3	3	2381	3139	0.0050399	0.0331316	TRUE	1	0.27403	0.0280917
chr2_25445299	chr2	25445299	uc008iss.1	-	5UTR	5UTR		1	0.003	0.006	0.001	0.002		841	1455	1020	1004	1205	2	3	2296	3229	0.368031	0.00309693	TRUE	1	0.272234	-0.364934
chr2_25445313	chr2	25445313	uc008iss.1	-	5UTR	5UTR		1	0.001	0.003	0.004	0.002		824	1518	1072	1054	1281	2	3	2342	3407	0.352263	0.00264162	TRUE	1	0.273776	-0.349621
chr2_26237260	chr2	26237260	intergenic	+	intergenic	intergenic	0.26	0.042	0	0	0	0	940	1254	738	1003	1417	1137	3	3	2932	3557	0.101296	0	TRUE	1	0.279698	-0.101296
chr2_26237261	chr2	26237261	intergenic	+	intergenic	intergenic	0.001	0.043	0.001	0.001	0.001	0	901	1203	721	994	1387	1079	3	3	2825	3460	0.019115	0.000578035	TRUE	1	0.363922	-0.018537
chr2_26237266	chr2	26237266	intergenic	+	intergenic	intergenic	0.001	0.14	0.702	0.223	0.279	0.565	849	1139	709	943	1321	1068	3	3	2697	3332	0.243975	0.354442	TRUE	2	0.770366	0.110467
chr2_26237272	chr2	26237272	intergenic	+	intergenic	intergenic	0.002	0.356	0.001	0.622	0.171	0.235	945	1215	738	964	1422	1105	3	3	2898	3491	0.150104	0.315955	TRUE	2	0.291948	0.165852
chr2_30885904	chr2	30885904	Fnbp1	-	intronic	intronic	0.141	0.251	0.137	0.037	0.095	0.09	1987	1566	2331	1364	1657	1461	3	3	5884	4482	0.168933	0.0756359	TRUE	2	0.0701694	-0.0932968
chr2_30885908	chr2	30885908	Fnbp1	-	intronic	intronic	0.001	0.095	0.021	0.039	0.004	0.001	2020	1594	2336	1370	1643	1473	3	3	5950	4486	0.0342857	0.0135979	TRUE	2	0.477459	-0.0206879
chr2_30885928	chr2	30885928	Fnbp1	-	intronic	intronic	0.027	0.001	0.004	0.002	0.003	0	1960	1529	2258	1309	1583	1427	3	3	5747	4319	0.0106142	0.00138921	TRUE	1	0.337122	-0.00922502
chr2_32162270	chr2	32162270	Golga2	+	3UTR	3UTR		0.786	0.4	0.007	0.003	0.019		238	110	275	366	568	2	3	348	1209	0.663793	0.0115798	TRUE	2	0.0270887	-0.652213
chr2_32162425	chr2	32162425	Golga2	+	3UTR	3UTR		0	0.389	0.004	0	0		245	113	282	368	577	2	3	358	1227	0.122905	0.000814996	TRUE	1	0.27491	-0.12209
chr2_104520923	chr2	104520923	Tcp11l1	-	3UTR	3UTR		0	0.008	0.001	0.001	0.038		286	1024	748	1358	1118	2	3	1310	3224	0.00610687	0.014268	TRUE	1	0.604886	0.00816112
chr2_104520929	chr2	104520929	Tcp11l1	-	3UTR	3UTR		0	0.154	0.287	0.021	0		284	1018	739	1348	1100	2	3	1302	3187	0.120584	0.0753059	TRUE	2	0.858605	-0.0452778
chr2_104520935	chr2	104520935	Tcp11l1	-	3UTR	3UTR		0	0.06	0.002	0.021	0.002		257	907	651	1213	1014	2	3	1164	2878	0.0463918	0.0100764	TRUE	2	0.4299	-0.0363153
chr2_104520937	chr2	104520937	Tcp11l1	-	3UTR	3UTR		0	0	0.579	0.005	0.005		254	888	692	1168	960	2	3	1142	2820	0	0.146099	TRUE	1	0.484782	0.146099
chr2_104521242	chr2	104521242	Tcp11l1	-	3UTR	3UTR	0.219	0.332	0.233	0.206	0.172	0.164	3256	4891	4896	2556	3098	2645	3	3	13043	8299	0.266886	0.179901	TRUE	2	0.0998975	-0.0869853
chr2_118695631	chr2	118695631	Ivd	+	intronic	intronic	1	0	0.002	0	0	0.001	330	379	1210	547	631	900	3	3	1919	2078	0.173007	0.000481232	TRUE	1	0.373043	-0.172526
chr2_118695632	chr2	118695632	Ivd	+	intronic	intronic	0.003	0.005	0.042	0.004	0.002	0.011	296	376	1213	540	652	897	3	3	1885	2089	0.0286472	0.00622307	TRUE	1	0.444147	-0.0224241
chr2_118695654	chr2	118695654	Ivd	+	intronic	intronic	0.003	0	0.209	0	0	0.214	327	406	1306	571	690	972	3	3	2039	2233	0.13438	0.0931482	TRUE	2	0.994968	-0.0412314
chr2_118695655	chr2	118695655	Ivd	+	intronic	intronic	0	1	0.059	0.002	0	0.23	312	416	1239	553	662	919	3	3	1967	2134	0.248602	0.099344	TRUE	2	0.454073	-0.149258
chr2_118695660	chr2	118695660	Ivd	+	intronic	intronic	0.003	0	0.125	0	0.003	0.326	288	355	1144	499	611	855	3	3	1787	1965	0.080582	0.143003	TRUE	2	0.593707	0.0624206
chr2_120559557	chr2	120559557	Ttbk2	-	3UTR	3UTR	0.506	0.475	0.242	0.006	0.015	0.001	1042	493	165	824	1014	748	3	3	1700	2586	0.471176	0.00812065	TRUE	1	0.00865295	-0.463056
chr2_120559558	chr2	120559558	Ttbk2	-	3UTR	3UTR	0.01	0.015	0.035	0.002	0.002	0.01	1083	518	171	911	1141	828	3	3	1772	2880	0.0141084	0.00416667	TRUE	1	0.130932	-0.00994169
chr2_120559571	chr2	120559571	Ttbk2	-	3UTR	3UTR	0.081	0.089	0.085	0.066	0.073	0.049	1103	527	177	920	1153	839	3	3	1807	2912	0.0835639	0.0638736	TRUE	2	0.04068	-0.0196903
chr2_120562729	chr2	120562729	Ttbk2	-	3UTR	3UTR	0.002	0.066	0.134	0.035	0.056	0.03	465	499	403	606	888	606	3	3	1367	2100	0.0643745	0.042381	TRUE	2	0.526176	-0.0219936
chr2_120562732	chr2	120562732	Ttbk2	-	3UTR	3UTR	0	0.091	0.138	0.033	0.081	0.05	528	539	426	670	928	655	3	3	1493	2253	0.0723376	0.0577008	TRUE	2	0.639887	-0.0146367
chr2_120562737	chr2	120562737	Ttbk2	-	3UTR	3UTR	0.389	0.502	0.254	0.173	0.2	0.291	499	500	402	594	860	611	3	3	1401	2065	0.390435	0.21937	TRUE	2	0.115832	-0.171065
chr2_120562745	chr2	120562745	Ttbk2	-	3UTR	3UTR	0.002	0.094	0	0.005	0.001	0.008	462	500	388	589	834	590	3	3	1350	2013	0.0355556	0.00447094	TRUE	1	0.428704	-0.0310846
chr2_120562747	chr2	120562747	Ttbk2	-	3UTR	3UTR	0	0.002	0	0.036	0.003	0.014	454	449	371	562	775	561	3	3	1274	1898	0.000784929	0.0158061	TRUE	1	0.155332	0.0150212
chr2_121369369	chr2	121369369	Wdr76	+	3UTR	3UTR	0.001		0.003	0	0.165	0	1009		302	122	387	244	2	3	1311	753	0.00152555	0.0849934	TRUE	1	0.5096	0.0834678
chr2_121369437	chr2	121369437	Wdr76	+	3UTR	3UTR	0.003		0	1	0.005	0	1032		313	124	400	250	2	3	1345	774	0.00223048	0.162791	TRUE	1	0.493842	0.16056
chr2_121369453	chr2	121369453	Wdr76	+	3UTR	3UTR	0		0.016	1	0	0.004	1015		305	124	386	249	2	3	1320	759	0.00378788	0.16469	TRUE	1	0.50224	0.160903
chr2_121369473	chr2	121369473	Wdr76	+	3UTR	3UTR	0.001		0	0	0.889	0	1038		314	124	388	253	2	3	1352	765	0.000739645	0.45098	TRUE	1	0.495693	0.450241
chr2_132135369	chr2	132135369	Cds2	+	3UTR	3UTR	0	0	0.022	0	0.022	0	1517	2301	2450	1308	2134	1027	3	3	6268	4469	0.00877473	0.0105169	TRUE	1	1	0.00174217
chr2_132135372	chr2	132135372	Cds2	+	3UTR	3UTR	0.011	0.133	0	0.002	0.002	0.003	1578	2416	2585	1385	2246	1086	3	3	6579	4717	0.0515276	0.00233199	TRUE	1	0.344294	-0.0491956
chr2_132135612	chr2	132135612	Cds2	+	3UTR	3UTR		0	0.063	0.001	0	0.001		948	5931	4772	5418	5303	2	3	6879	15493	0.0543684	0.000516362	TRUE	1	0.280578	-0.053852
chr2_132135616	chr2	132135616	Cds2	+	3UTR	3UTR		1	0.657	0.494	0.481	0.589		944	5886	4750	5419	5245	2	3	6830	15414	0.704685	0.521733	TRUE	2	0.107685	-0.182952
chr2_132135620	chr2	132135620	Cds2	+	3UTR	3UTR		0	0.011	0.149	0.079	0.044		961	5974	4780	5446	5300	2	3	6935	15526	0.00937275	0.0886255	TRUE	1	0.123478	0.0792528
chr2_154363660	chr2	154363660	Cbfa2t2	+	3UTR	3UTR		0	0.001	0.002	0.033	0.002		254	1419	1297	1210	1175	2	3	1673	3682	0.00119546	0.01195	TRUE	1	0.440554	0.0107546
chr2_154363666	chr2	154363666	Cbfa2t2	+	3UTR	3UTR		0	0.103	0.005	0.194	0.141		264	1454	1311	1232	1198	2	3	1718	3741	0.0873108	0.110666	TRUE	2	0.506461	0.0233548
chr2_155106834	chr2	155106834	Pigu	-	intronic	intronic	0.001		0.193	0.001	0.007	0.003	1424		679	1555	914	1444	2	3	2103	3913	0.063243	0.0030667	TRUE	1	0.283353	-0.0601763
chr2_155106845	chr2	155106845	Pigu	-	intronic	intronic	0.001		0	0.167	0.002	0.001	1340		640	1454	849	1355	2	3	1980	3658	0.000505051	0.0672499	TRUE	1	0.487912	0.0667448
chr2_157383846	chr2	157383846	Blcap	-	Nonsyn	Lys->Arg	0.006		0.154		0.001	0.006	158		1568		2495	1219	2	2	1726	3714	0.140209	0.00242326	TRUE	1	0.410084	-0.137785
chr2_157383876	chr2	157383876	Blcap	-	Nonsyn	Gln->Arg	0		0.246		0.055	0.015	192		1673		2691	1408	2	2	1865	4099	0.220912	0.0412296	TRUE	2	0.553259	-0.179682
chr2_157383885	chr2	157383885	Blcap	-	Nonsyn	Tyr->Cys	0		0.238		0.218	0.001	198		463		687	847	2	2	661	1534	0.166415	0.0984355	TRUE	2	0.958322	-0.0679791
chr2_158209327	chr2	158209327	Snhg11	+	3UTR	3UTR	0.006	0.006	0.014	0.007	0.011	0.016	3625	3819	3088	1911	1867	1434	3	3	10532	5212	0.00864033	0.0109363	TRUE	1	0.513822	0.00229597
chr2_158209330	chr2	158209330	Snhg11	+	3UTR	3UTR	0.048	0.015	0.011	0.001	0.008	0.006	3650	3853	3107	1920	1885	1450	3	3	10610	5255	0.0250707	0.00494767	TRUE	1	0.173943	-0.020123
chr2_158209332	chr2	158209332	Snhg11	+	3UTR	3UTR	0.121	0.075	0.072	0.02	0.034	0.022	3627	3817	3081	1913	1881	1439	3	3	10525	5233	0.0898812	0.0256067	TRUE	2	0.0176769	-0.0642745
chr2_158209352	chr2	158209352	Snhg11	+	3UTR	3UTR	0.128	0.068	0.075	0.049	0.062	0.063	3529	3758	2997	1867	1815	1411	3	3	10284	5093	0.0906262	0.0577263	TRUE	2	0.172129	-0.0328999
chr2_158209361	chr2	158209361	Snhg11	+	3UTR	3UTR	0.27	0.218	0.181	0.145	0.21	0.161	3367	3535	2857	1772	1744	1329	3	3	9759	4845	0.225126	0.172962	TRUE	2	0.1904	-0.0521637
chr2_158209369	chr2	158209369	Snhg11	+	3UTR	3UTR	0.011	0.019	0.017	0.011	0.007	0.005	3266	3468	2785	1742	1689	1301	3	3	9519	4732	0.015758	0.0078191	TRUE	1	0.0550406	-0.00793885
chr2_158209373	chr2	158209373	Snhg11	+	3UTR	3UTR	0.01	0.022	0.012	0.009	0.003	0.019	3413	3611	2918	1808	1774	1348	3	3	9942	4930	0.0147858	0.00973631	TRUE	1	0.507644	-0.00504945
chr2_158653247	chr2	158653247	uc008nqs.1	+	5UTR	5UTR	0.001	0	0	0	0.557	0.001	1862	636	2356	1377	1938	1386	3	3	4854	4701	0.000412031	0.229738	TRUE	1	0.373517	0.229326
chr2_158653257	chr2	158653257	uc008nqs.1	+	5UTR	5UTR	0	0.001	0.169	0.782	0.001	0.001	2011	699	2539	1466	1998	1521	3	3	5249	4985	0.0819204	0.230491	TRUE	2	0.485056	0.148571
chr2_163294155	chr2	163294155	intergenic	-	intergenic	intergenic		0.002	0.41		0.736	0.002		478	903		617	852	2	2	1381	1469	0.268646	0.310415	TRUE	2	0.735293	0.0417693
chr2_163294161	chr2	163294161	intergenic	-	intergenic	intergenic		0.046	0.439		0	0.002		496	903		606	872	2	2	1399	1478	0.2995	0.00135318	TRUE	1	0.344052	-0.298146
chr2_167301046	chr2	167301046	Slc9a8	+	3UTR	3UTR	0.001		0	0.002	0.001	0.099	728		736	620	897	699	2	3	1464	2216	0.00068306	0.0320397	TRUE	1	0.483015	0.0313567
chr3_32460393	chr3	32460393	Mfn1	+	Nonsyn	Ile->Val	0.223	0.038	0.231	0.166	0.122	0.138	2308	2059	1786	1492	1497	1185	3	3	6153	4174	0.16366	0.14183	TRUE	2	0.749612	-0.0218296
chr3_40597111	chr3	40597111	intergenic	+	intergenic	intergenic	0.27	0.335	0.165	0.07	0.075	0.064	4716	6806	5591	3553	3596	2866	3	3	17113	10015	0.261848	0.0700949	TRUE	2	0.0196372	-0.191753
chr3_40597112	chr3	40597112	intergenic	+	intergenic	intergenic	0.019	0.04	0.039	0.007	0.005	0.013	5110	7429	6169	3997	4022	3209	3	3	18708	11228	0.0339427	0.00801568	TRUE	1	0.0283958	-0.025927
chr3_40597116	chr3	40597116	intergenic	+	intergenic	intergenic	0.453	0.493	0.402	0.44	0.42	0.402	5126	7382	6144	4005	4032	3254	3	3	18652	11291	0.452123	0.421752	TRUE	2	0.37183	-0.0303713
chr3_40597117	chr3	40597117	intergenic	+	intergenic	intergenic	0.099	0.109	0.097	0.134	0.097	0.076	4906	7109	5904	3819	3833	3094	3	3	17919	10746	0.102294	0.103853	TRUE	2	0.9712	0.00155894
chr3_57448325	chr3	57448325	Commd2	-	3UTR	3UTR	0.015	0.142	0.174	0.348	0.217	0.11	2060	2473	2094	1953	1897	1452	3	3	6627	5302	0.11257	0.23576	TRUE	2	0.245017	0.12319
chr3_57448327	chr3	57448327	Commd2	-	3UTR	3UTR	0.001	0.001	0.024	0.016	0.004	0.026	2067	2494	2118	1987	1895	1452	3	3	6679	5334	0.00838449	0.0144357	TRUE	1	0.539968	0.00605121
chr3_57448336	chr3	57448336	Commd2	-	3UTR	3UTR	0.001	0.056	0.024	0.008	0.001	0.02	2025	2454	2070	1922	1880	1435	3	3	6549	5237	0.0290121	0.00859271	TRUE	1	0.362658	-0.0204194
chr3_57448342	chr3	57448342	Commd2	-	3UTR	3UTR	0.283	0.614	0.474	0.214	0.292	0.148	2022	2403	2042	1931	1858	1443	3	3	6467	5232	0.466213	0.223624	TRUE	2	0.0842639	-0.242589
chr3_57448349	chr3	57448349	Commd2	-	3UTR	3UTR	0	0.043	0.001	0	0.001	0.016	2080	2505	2122	1986	1919	1455	3	3	6707	5360	0.0165499	0.00485075	TRUE	1	0.582886	-0.0116991
chr3_57448409	chr3	57448409	Commd2	-	3UTR	3UTR	0.597	0.386	0.293	0.029	0.137	0.051	2050	2485	2101	2001	1896	1464	3	3	6636	5361	0.421489	0.0733072	TRUE	2	0.0211016	-0.348182
chr3_57448412	chr3	57448412	Commd2	-	3UTR	3UTR	0.001	0.022	0.039	0.081	0.073	0.025	1954	2353	1976	1826	1776	1345	3	3	6283	4947	0.0208499	0.0626642	TRUE	2	0.132006	0.0418143
chr3_57448413	chr3	57448413	Commd2	-	3UTR	3UTR	0.036	0.029	0.047	0.001	0.032	0.016	2092	2509	2124	1997	1908	1482	3	3	6725	5387	0.0365799	0.01615	TRUE	2	0.112866	-0.0204299
chr3_57448424	chr3	57448424	Commd2	-	3UTR	3UTR	0.102	0.001	0.06	0.043	0.125	0.058	2008	2410	2057	1937	1864	1422	3	3	6475	5223	0.0509653	0.0763929	TRUE	2	0.615729	0.0254276
chr3_57448427	chr3	57448427	Commd2	-	3UTR	3UTR	0.036	0.001	0	0.014	0.002	0.002	1971	2371	2005	1884	1779	1401	3	3	6347	5064	0.0115015	0.00631912	TRUE	1	0.638897	-0.00518238
chr3_57448430	chr3	57448430	Commd2	-	3UTR	3UTR	0.039	0.003	0.001	0.004	0.003	0.003	1956	2374	2029	1892	1797	1377	3	3	6359	5066	0.0135241	0.00315831	TRUE	1	0.423475	-0.0103658
chr3_57448433	chr3	57448433	Commd2	-	3UTR	3UTR	0	0	0.036	0	0	0.002	2016	2442	2092	1937	1858	1436	3	3	6550	5231	0.0117557	0.000573504	TRUE	1	0.399079	-0.0111822
chr3_57448437	chr3	57448437	Commd2	-	3UTR	3UTR	0.019	0.002	0.038	0.128	0.053	0.098	2117	2547	2141	2013	1933	1476	3	3	6805	5422	0.0183688	0.0927702	TRUE	2	0.0385203	0.0744013
chr3_57448440	chr3	57448440	Commd2	-	3UTR	3UTR	0.018	0	0.071	0.003	0.002	0.046	2059	2467	2085	1952	1891	1457	3	3	6611	5300	0.0281349	0.0143396	TRUE	2	0.648888	-0.0137953
chr3_80496208	chr3	80496208	Gria2	-	Nonsyn	Arg->Gly	0.716	0.757	0.744	0.695	0.686	0.677	3301	3435	2947	2005	2108	1594	3	3	9683	5707	0.738821	0.686525	TRUE	2	0.0157905	-0.0522953
chr3_80496209	chr3	80496209	Gria2	-	Syn	Leu->Leu	0.059	0.019	0.019	0.013	0.013	0.024	3346	3473	3005	2055	2117	1618	3	3	9824	5790	0.0324715	0.0160622	TRUE	2	0.320544	-0.0164093
chr3_80510830	chr3	80510830	Gria2	-	Syn	Gln->Gln	0.242	0.274	0.319	0.303	0.325	0.298	8840	10692	9177	5610	6069	4640	3	3	28709	16319	0.278693	0.309945	TRUE	2	0.27189	0.0312524
chr3_80510834	chr3	80510834	Gria2	-	Nonsyn	Gln->Arg	1	0.998	0.998	0.999	0.999	0.999	8703	10549	9012	5500	5990	4568	3	3	28264	16058	0.998372	0.999066	TRUE	2	0.64333	0.000693398
chr3_100272398	chr3	100272398	intergenic	-	intergenic	intergenic	0.002		0.057	0.003	0.003	0.002	1652		1640	1832	2303	1938	2	3	3292	6073	0.0291616	0.00263461	TRUE	1	0.281825	-0.026527
chr3_100272400	chr3	100272400	intergenic	-	intergenic	intergenic	0		0.211	0.001	0.001	0	1621		1653	1795	2248	1887	2	3	3274	5930	0.106597	0.000674536	TRUE	1	0.27468	-0.105923
chr3_100274399	chr3	100274399	intergenic	-	intergenic	intergenic	0.001	0.044	0.101	0.003	0.001	0.001	1725	2243	1960	1208	1906	1274	3	3	5928	4388	0.0499325	0.00136737	TRUE	1	0.180037	-0.0485652
chr3_135069812	chr3	135069812	Cisd2	-	3UTR	3UTR	0.052	0.035	0.056	0.036	0.048	0.049	3543	2955	3568	2506	2544	1911	3	3	10066	6961	0.0485794	0.0439592	TRUE	2	0.686423	-0.00462017
chr3_135069823	chr3	135069823	Cisd2	-	3UTR	3UTR	0.017	0.02	0.008	0.006	0.005	0.006	3455	2908	3459	2469	2491	1868	3	3	9822	6828	0.0147628	0.00585823	TRUE	1	0.0614825	-0.00890455
chr3_135069834	chr3	135069834	Cisd2	-	3UTR	3UTR	0.246	0.182	0.109	0.025	0.017	0.022	3538	2982	3535	2509	2549	1926	3	3	10055	6984	0.178618	0.0211913	TRUE	2	0.0164437	-0.157426
chr4_21763697	chr4	21763697	Usp45	+	3UTR	3UTR	0.327	0.055	0.112	0.008	0.069	0.045	517	199	811	1198	1446	1211	3	3	1527	3855	0.177472	0.0428016	TRUE	2	0.217029	-0.134671
chr4_21763723	chr4	21763723	Usp45	+	3UTR	3UTR	0	0.066	0.06	0.013	0.051	0.02	534	196	810	1189	1442	1215	3	3	1540	3846	0.0402597	0.0293812	TRUE	2	0.592311	-0.0108786
chr4_21838456	chr4	21838456	Coq3	+	3UTR	3UTR	0	0.399	0.104	0.001	0	0.025	1178	1164	1847	1378	1776	1330	3	3	4189	4484	0.156601	0.00758252	TRUE	1	0.255054	-0.149018
chr4_21838460	chr4	21838460	Coq3	+	3UTR	3UTR	0.001	0.001	0.055	0.158	0.001	0.071	1137	1117	1772	1338	1723	1303	3	3	4026	4364	0.0248385	0.06989	TRUE	2	0.303192	0.0450515
chr4_21838564	chr4	21838564	Coq3	+	3UTR	3UTR	0	0.006	0.002	0.003	0.025	0.002	1134	1122	1787	1338	1730	1287	3	3	4043	4355	0.00247341	0.0117107	TRUE	1	0.395392	0.00923727
chr4_21839033	chr4	21839033	Coq3	+	3UTR	3UTR	0.067	0.166	0.118	0.129	0.151	0.16	1560	1339	1538	1099	1124	950	3	3	4437	3173	0.114266	0.146234	TRUE	2	0.379121	0.0319675
chr4_33106381	chr4	33106381	Rragd	+	3UTR	3UTR	0.004	0.001	0.006	0.029	0.003	0.003	1407	1590	1667	1114	1378	1092	3	3	4664	3584	0.00385935	0.0108817	TRUE	1	0.414124	0.00702235
chr4_33106391	chr4	33106391	Rragd	+	3UTR	3UTR	0.002	0.003	0.004	0.001	0.002	0.051	1384	1586	1664	1096	1362	1111	3	3	4634	3569	0.00280535	0.0170916	TRUE	1	0.41505	0.0142863
chr4_33106395	chr4	33106395	Rragd	+	3UTR	3UTR	0.241	0.214	0.187	0.127	0.249	0.101	1426	1628	1695	1140	1400	1148	3	3	4749	3688	0.212466	0.16513	TRUE	2	0.317613	-0.0473356
chr4_33106405	chr4	33106405	Rragd	+	3UTR	3UTR	0.002	0.001	0.065	0.002	0.001	0.023	1450	1653	1685	1147	1418	1151	3	3	4788	3716	0.0238095	0.0080732	TRUE	1	0.565038	-0.0157363
chr4_33107392	chr4	33107392	Rragd	+	3UTR	3UTR	0.986		0.449	0.398	0.225	0.18	143		804	543	1237	848	2	3	947	2628	0.530095	0.246195	TRUE	2	0.130751	-0.2839
chr4_33107396	chr4	33107396	Rragd	+	3UTR	3UTR	0		0.001	0.108	0.002	0.001	150		850	572	1281	871	2	3	1000	2724	0.001	0.0242291	TRUE	1	0.484018	0.0232291
chr4_45390013	chr4	45390013	Dcaf10	+	3UTR	3UTR	0.092	0.142	0.017	0	0	0	1331	1374	1110	1327	1686	1232	3	3	3815	4245	0.0883355	0	TRUE	1	0.0826355	-0.0883355
chr4_45390014	chr4	45390014	Dcaf10	+	3UTR	3UTR	0.079	0.235	0.089	0	0.018	0	1321	1378	1122	1327	1687	1226	3	3	3821	4240	0.138184	0.00731132	TRUE	1	0.0648266	-0.130872
chr4_107903225	chr4	107903225	Zyg11b	-	3UTR	3UTR	0.207	0.019	0.097	0.063	0.059	0.096	3422	3393	4348	3101	3079	2585	3	3	11163	8765	0.10714	0.0713063	TRUE	2	0.564382	-0.0358333
chr4_108306968	chr4	108306968	intergenic	-	intergenic	intergenic	0.001	0.182	0.061	0.05	0.077	0.035	2778	3513	3501	1761	2080	1724	3	3	9792	5565	0.0878268	0.0555256	TRUE	2	0.643114	-0.0323012
chr4_108306977	chr4	108306977	intergenic	-	intergenic	intergenic	0.126	0.164	0.097	0.009	0.077	0.118	2988	3687	3744	1898	2207	1855	3	3	10419	5960	0.128899	0.0682886	TRUE	2	0.17674	-0.0606105
chr4_115808322	chr4	115808322	intergenic	-	intergenic	intergenic	0	0	0.092	0.021	0.058	0.002	1609	1788	1953	1408	1671	1280	3	3	5350	4359	0.0334579	0.0295939	TRUE	2	0.921151	-0.003864
chr4_124620529	chr4	124620529	9930104L06Rik	+	3UTR	3UTR		0.127	0.442	0	0.001	0		1635	755	1236	1666	1405	2	3	2390	4307	0.22636	0.00023218	TRUE	1	0.094117	-0.226128
chr4_124620535	chr4	124620535	9930104L06Rik	+	3UTR	3UTR		0.001	0	0.004	0.002	0.198		1603	753	1220	1652	1369	2	3	2356	4241	0.000848896	0.0660222	TRUE	1	0.480031	0.0651733
chr4_124620543	chr4	124620543	9930104L06Rik	+	3UTR	3UTR		0	0	0.001	0	0.098		1602	762	1231	1650	1391	2	3	2364	4272	0	0.0320693	TRUE	1	0.488989	0.0320693
chr4_124620544	chr4	124620544	9930104L06Rik	+	3UTR	3UTR		0.002	0.001	0	0.002	0.101		1585	761	1224	1620	1379	2	3	2346	4223	0.00170503	0.0336254	TRUE	1	0.50106	0.0319204
chr4_124620640	chr4	124620640	9930104L06Rik	+	3UTR	3UTR		0.001	0	0.002	0.002	0.081		1615	764	1243	1653	1395	2	3	2379	4291	0.000420345	0.0279655	TRUE	1	0.472953	0.0275452
chr4_124621545	chr4	124621545	9930104L06Rik	+	3UTR	3UTR		0.7	0.452	0.003	0.337	0.343		494	745	873	923	908	2	3	1239	2704	0.551251	0.231139	TRUE	2	0.135948	-0.320112
chr4_128858312	chr4	128858312	S100pbp	-	intronic	intronic	0		0	0.027	0.002	0	351		2043	1838	578	1455	2	3	2394	3871	0.000417711	0.0131749	TRUE	1	0.452053	0.0127572
chr4_128858428	chr4	128858428	S100pbp	-	intronic	intronic	0.003		0.002	0.256	0.007	0.379	342		1993	1794	561	1442	2	3	2335	3797	0.00171306	0.265999	TRUE	1	0.231254	0.264286
chr4_128858432	chr4	128858432	S100pbp	-	intronic	intronic	0.003		0.006	0.198	0	0.384	332		1906	1753	530	1382	2	3	2238	3665	0.00536193	0.239563	TRUE	1	0.277369	0.234202
chr4_128858433	chr4	128858433	S100pbp	-	intronic	intronic	0		0	0.195	0	0.379	357		2012	1816	558	1430	2	3	2369	3804	0.000422119	0.235542	TRUE	1	0.268582	0.235119
chr4_128858436	chr4	128858436	S100pbp	-	intronic	intronic	0		0.001	0.002	0.002	0.247	365		2065	1839	564	1434	2	3	2430	3837	0.00123457	0.0935627	TRUE	1	0.487809	0.0923281
chr4_128858438	chr4	128858438	S100pbp	-	intronic	intronic	0		0	0.184	0.002	0.366	373		2117	1882	588	1479	2	3	2490	3949	0	0.224867	TRUE	1	0.26803	0.224867
chr4_128858443	chr4	128858443	S100pbp	-	intronic	intronic	0		0	0.001	0	0.377	367		2070	1849	567	1479	2	3	2437	3895	0	0.143517	TRUE	1	0.493453	0.143517
chr4_128858455	chr4	128858455	S100pbp	-	intronic	intronic	0.005		0.29	0.281	0.002	0.369	382		2090	1861	580	1472	2	3	2472	3913	0.246359	0.272681	TRUE	2	0.721003	0.0263216
chr4_128858460	chr4	128858460	S100pbp	-	intronic	intronic	0.978		0.003	0.248	0	0.37	371		2167	1918	592	1506	2	3	2538	4016	0.145784	0.256972	TRUE	2	0.518093	0.111188
chr4_128858467	chr4	128858467	S100pbp	-	intronic	intronic	0.978		0.717	0.518	0.133	0.529	364		2047	1806	548	1449	2	3	2411	3803	0.756118	0.467	TRUE	2	0.101355	-0.289118
chr4_128858471	chr4	128858471	S100pbp	-	intronic	intronic	0.003		0.246	0.264	0.879	0.765	353		2018	1805	588	1469	2	3	2371	3862	0.210038	0.548162	TRUE	2	0.143959	0.338124
chr4_128858472	chr4	128858472	S100pbp	-	intronic	intronic	0.003		0	0	0	0.254	369		2068	1867	569	1481	2	3	2437	3917	0.000820681	0.0959918	TRUE	1	0.502093	0.0951711
chr4_131324647	chr4	131324647	Ptpru	-	3UTR	3UTR	0.005	0.031	0.049	0.035	0.034	0.054	580	1517	2222	1131	1599	1230	3	3	4319	3960	0.0365825	0.0406566	TRUE	2	0.426764	0.00407402
chr4_137782796	chr4	137782796	Hp1bp3	+	intronic	intronic	0.007	0.062	0.089	0.002	0.004	0.108	833	736	1906	1603	1656	1749	3	3	3475	5008	0.0638849	0.0399361	TRUE	2	0.747483	-0.0239488
chr4_137782799	chr4	137782799	Hp1bp3	+	intronic	intronic	0.001	0	0.05	0	0.001	0.001	811	712	1872	1560	1611	1704	3	3	3395	4875	0.0279823	0.000615385	TRUE	1	0.378413	-0.0273669
chr4_137782809	chr4	137782809	Hp1bp3	+	intronic	intronic	0	0	0.049	0.001	0	0	822	725	1884	1581	1613	1726	3	3	3431	4920	0.0271058	0.000406504	TRUE	1	0.382842	-0.0266993
chr4_137782810	chr4	137782810	Hp1bp3	+	intronic	intronic	0	0.064	0.051	0	0.001	0.001	803	707	1837	1549	1584	1677	3	3	3347	4810	0.041231	0.000623701	TRUE	1	0.126059	-0.0406073
chr4_137782815	chr4	137782815	Hp1bp3	+	intronic	intronic	0.001	0	0.05	0.002	0.001	0.002	817	712	1874	1577	1606	1711	3	3	3403	4894	0.0276227	0.00163465	TRUE	1	0.405492	-0.025988
chr4_137782821	chr4	137782821	Hp1bp3	+	intronic	intronic	0	0	0.175	0	0.002	0.05	803	703	1846	1558	1596	1693	3	3	3352	4847	0.0963604	0.0179492	TRUE	2	0.535655	-0.0784111
chr4_137782823	chr4	137782823	Hp1bp3	+	intronic	intronic	0.003	0.061	0.054	0.008	0.001	0.001	799	710	1825	1536	1583	1696	3	3	3334	4815	0.0428914	0.00332295	TRUE	1	0.122443	-0.0395685
chr4_137782825	chr4	137782825	Hp1bp3	+	intronic	intronic	0.003	0.004	0.05	0.005	0.003	0.001	785	694	1816	1536	1573	1649	3	3	3295	4758	0.0291351	0.00315259	TRUE	1	0.361535	-0.0259825
chr4_137782835	chr4	137782835	Hp1bp3	+	intronic	intronic	0.001	0	0.093	0.003	0.002	0.011	799	709	1831	1550	1582	1678	3	3	3339	4810	0.0515124	0.00561331	TRUE	1	0.448368	-0.0458991
chr4_137815937	chr4	137815937	Sh2d5	+	3UTR	3UTR	0.003	0.017	0.002	0.006	0.002	0.032	2651	2314	2773	1567	2430	1833	3	3	7738	5830	0.00684932	0.0128645	TRUE	1	0.600878	0.00601518
chr4_137815945	chr4	137815945	Sh2d5	+	3UTR	3UTR	0.058	0.311	0.234	0	0	0	2833	2461	2949	1701	2581	1939	3	3	8243	6221	0.196288	0.000160746	TRUE	1	0.0549734	-0.196127
chr4_137815958	chr4	137815958	Sh2d5	+	3UTR	3UTR	0.337	0.607	0.595	0.422	0.561	0.435	2327	2162	2541	1404	2244	1617	3	3	7030	5265	0.513514	0.4849	TRUE	2	0.703433	-0.0286132
chr4_137815961	chr4	137815961	Sh2d5	+	3UTR	3UTR	0.004	0.003	0.026	0.024	0.004	0.025	2758	2425	2886	1652	2527	1902	3	3	8069	6081	0.0114017	0.0161158	TRUE	2	0.547333	0.00471411
chr4_141316605	chr4	141316605	intergenic	-	intergenic	intergenic		0.002	0.038	0.058	0.038	0.002		619	1313	1027	1171	981	2	3	1932	3179	0.0263975	0.0333438	TRUE	2	0.647888	0.0069463
chr4_141316613	chr4	141316613	intergenic	-	intergenic	intergenic		0	0.049	0.001	0.06	0.021		632	1357	1073	1204	1014	2	3	1989	3291	0.0331825	0.0285627	TRUE	2	0.928018	-0.00461976
chr4_141316616	chr4	141316616	intergenic	-	intergenic	intergenic		0.457	0.145	0.168	0.265	0.081		613	1284	1009	1149	959	2	3	1897	3117	0.245651	0.177414	TRUE	2	0.407684	-0.0682368
chr4_141316621	chr4	141316621	intergenic	-	intergenic	intergenic		0.002	0.057	0.003	0.001	0.004		655	1347	1063	1214	1015	2	3	2002	3292	0.038961	0.00243013	TRUE	1	0.28234	-0.0365309
chr4_141316622	chr4	141316622	intergenic	-	intergenic	intergenic		0	0.021	0	0.001	0		665	1378	1091	1241	1046	2	3	2043	3378	0.0141948	0.000296033	TRUE	1	0.285344	-0.0138988
chr4_141316632	chr4	141316632	intergenic	-	intergenic	intergenic		0.005	0	0.005	0.028	0.004		605	1256	984	1103	921	2	3	1861	3008	0.00161204	0.0132979	TRUE	1	0.409754	0.0116858
chr4_154995207	chr4	154995207	Slc35e2	+	3UTR	3UTR	0.002	0.001	0	0.017	0.003	0.015	664	1337	595	783	760	678	3	3	2596	2221	0.000770416	0.0112562	TRUE	1	0.0728439	0.0104858
chr4_154995217	chr4	154995217	Slc35e2	+	3UTR	3UTR	0.002	0.078	0.051	0.128	0.118	0.13	654	1317	591	765	746	676	3	3	2562	2187	0.0523029	0.125286	TRUE	2	0.0223296	0.0729829
chr4_154996006	chr4	154996006	Slc35e2	+	3UTR	3UTR	0.007		0.436	0.002	0.008	0.002	1227		110	1062	903	1047	2	3	1337	3012	0.0426328	0.00365206	TRUE	1	0.266946	-0.0389807
chr4_154996012	chr4	154996012	Slc35e2	+	3UTR	3UTR	0		0.363	0	0.001	0	1266		113	1112	954	1089	2	3	1379	3155	0.0297317	0.000316957	TRUE	1	0.272939	-0.0294147
chr4_154996025	chr4	154996025	Slc35e2	+	3UTR	3UTR	0.998		0.41	0.678	0	0.375	1229		105	1064	862	1004	2	3	1334	2930	0.951274	0.374744	TRUE	2	0.369155	-0.57653
chr4_155384775	chr4	155384775	Sdf4	+	3UTR	3UTR	0.993		0.411		0	0.002	144		146		519	635	2	2	290	1154	0.7	0.000866551	TRUE	1	0.137628	-0.699133
chr5_23950455	chr5	23950455	uc008wrp.2	-	5UTR	5UTR		0.036	0.055	0.002	0.004	0.026		1069	1660	1079	1371	1103	2	3	2729	3553	0.0476365	0.0101323	TRUE	2	0.064739	-0.0375042
chr5_29779666	chr5	29779666	intergenic	+	intergenic	intergenic	0.002	0.029	0.025	0.004	0.008	0.008	1071	818	934	851	1144	788	3	3	2823	2783	0.0173574	0.00646784	TRUE	1	0.231681	-0.0108896
chr5_29779671	chr5	29779671	intergenic	+	intergenic	intergenic	0.584	0.837	0.684	0.369	0.438	0.472	1148	881	1023	944	1244	865	3	3	3052	3053	0.690695	0.426138	TRUE	2	0.025804	-0.264556
chr5_29779833	chr5	29779833	intergenic	+	intergenic	intergenic	0.046	0.001	0.001	0.001	0.002	0.002	1138	856	974	920	1216	818	3	3	2968	2954	0.0181941	0.00203114	TRUE	1	0.393514	-0.0161629
chr5_65839277	chr5	65839277	intergenic	-	intergenic	intergenic		0.135	0.018	0.003	0.015	0.018		2038	3209	1741	2157	1735	2	3	5247	5633	0.0636554	0.0120717	TRUE	2	0.238952	-0.0515837
chr5_65839284	chr5	65839284	intergenic	-	intergenic	intergenic		0.142	0.081	0.002	0	0.002		1930	3084	1669	2102	1677	2	3	5014	5448	0.104507	0.00146843	TRUE	1	0.0167992	-0.103039
chr5_65839285	chr5	65839285	intergenic	-	intergenic	intergenic		0.385	0.19	0.002	0.008	0.053		2106	3308	1756	2175	1784	2	3	5414	5715	0.265977	0.0202975	TRUE	2	0.0387533	-0.24568
chr5_93618610	chr5	93618610	Ccni	-	Nonsyn	Arg->Gly	0.014	0.009	0.008	0.002	0.003	0.001	4077	4260	3494	2149	2062	1651	3	3	11831	5862	0.0103964	0.00187649	TRUE	1	0.0127718	-0.00851992
chr5_104933996	chr5	104933996	Pkd2	+	3UTR	3UTR	0.002	0	0.113	0.098	0.134	0.077	434	639	1332	1039	1450	1317	3	3	2405	3806	0.0632017	0.104309	TRUE	2	0.188835	0.0411073
chr5_104933998	chr5	104933998	Pkd2	+	3UTR	3UTR	0	0.002	0.089	0.115	0.079	0.032	443	647	1341	1030	1465	1327	3	3	2431	3822	0.0493624	0.0722135	TRUE	2	0.30105	0.0228511
chr5_107940983	chr5	107940983	A830010M20Rik	+	3UTR	3UTR	0.209	0.013	0.13	0.068	0.058	0.037	2561	2277	2201	1762	2089	1729	3	3	7039	5580	0.12104	0.0548387	TRUE	2	0.33597	-0.0662012
chr5_123698675	chr5	123698675	Psmd9	+	3UTR	3UTR	0.079	0.114	0.139	0.026	0.037	0.052	866	668	639	805	867	712	3	3	2173	2384	0.107225	0.0377517	TRUE	2	0.0188646	-0.0694734
chr5_123698694	chr5	123698694	Psmd9	+	3UTR	3UTR	0	0.041	0.033	0.002	0.025	0.031	862	661	644	804	878	710	3	3	2167	2392	0.0221504	0.0192308	TRUE	2	0.745732	-0.00291967
chr5_123966621	chr5	123966621	uc008zny.1	-	3UTR	3UTR	0	0	0.099	0.068	0.003	0.01	928	933	1931	1187	1330	1138	3	3	3792	3655	0.0506329	0.0262654	TRUE	2	0.884893	-0.0243675
chr5_125005407	chr5	125005407	uc012edm.1	+	5UTR	5UTR	0.002	0.001	0.302	0.171	0.492	0.044	1644	813	1020	1208	1151	967	3	3	3477	3326	0.0897325	0.24534	TRUE	2	0.466658	0.155607
chr5_125936975	chr5	125936975	Bri3bp	+	3UTR	3UTR	0.664	0.651	0.423	0.163	0.097	0.102	4919	6183	6293	3981	4717	3520	3	3	17395	12218	0.572521	0.119905	TRUE	2	0.00481268	-0.452616
chr5_125936989	chr5	125936989	Bri3bp	+	3UTR	3UTR	0.001	0.006	0	0	0.027	0.002	4937	6208	6346	4068	4721	3573	3	3	17491	12362	0.00257275	0.0109206	TRUE	1	0.455402	0.00834781
chr5_125937133	chr5	125937133	Bri3bp	+	3UTR	3UTR	0.001	0.136	0	0.003	0	0.034	1620	943	477	1243	1733	1153	3	3	3040	4129	0.0424342	0.0104141	TRUE	2	0.512728	-0.0320201
chr5_125937136	chr5	125937136	Bri3bp	+	3UTR	3UTR	0.001	0.023	0.02	0.001	0.053	0.032	1796	1025	511	1348	1941	1225	3	3	3332	4514	0.0108043	0.0319008	TRUE	2	0.446497	0.0210964
chr5_125937260	chr5	125937260	Bri3bp	+	3UTR	3UTR	0.026	0.022	0.019	0.052	0.011	0.006	1790	1024	518	1370	1947	1258	3	3	3332	4575	0.0240096	0.0216393	TRUE	2	0.966029	-0.00237026
chr5_125937276	chr5	125937276	Bri3bp	+	3UTR	3UTR	0.224	0.312	0.249	0.338	0.341	0.324	1856	1056	530	1409	1994	1276	3	3	3442	4679	0.254794	0.335114	TRUE	2	0.0528994	0.0803206
chr5_125937277	chr5	125937277	Bri3bp	+	3UTR	3UTR	0.167	0.161	0.217	0.046	0.199	0.119	1824	1038	520	1399	2002	1265	3	3	3382	4666	0.172679	0.131805	TRUE	2	0.27387	-0.0408743
chr5_125937297	chr5	125937297	Bri3bp	+	3UTR	3UTR	0.005	0.042	0.034	0.006	0.056	0.05	1875	1058	534	1416	2014	1292	3	3	3467	4722	0.0204788	0.0393901	TRUE	2	0.621784	0.0189113
chr5_125937834	chr5	125937834	Bri3bp	+	3UTR	3UTR	0.001	0	0	0	0.098	0.001	704	963	1268	1359	1507	1394	3	3	2935	4260	0.000340716	0.0347418	TRUE	1	0.371744	0.0344011
chr5_125937846	chr5	125937846	Bri3bp	+	3UTR	3UTR	0	0.001	0.057	0.163	0.09	0.09	760	1032	1336	1448	1615	1488	3	3	3128	4551	0.0246164	0.113382	TRUE	2	0.0366716	0.0887653
chr5_125937847	chr5	125937847	Bri3bp	+	3UTR	3UTR	1	0.611	0.396	0.589	0.507	0.52	760	995	1302	1427	1564	1438	3	3	3057	4429	0.615963	0.537819	TRUE	2	0.505929	-0.0781444
chr5_125937848	chr5	125937848	Bri3bp	+	3UTR	3UTR	0.007	0	0.001	0.231	0.115	0.084	579	821	1077	1176	1318	1216	3	3	2477	3710	0.00201857	0.141779	TRUE	1	0.0348303	0.13976
chr5_125937851	chr5	125937851	Bri3bp	+	3UTR	3UTR	0.001	0	0.109	0.077	0.002	0.067	721	976	1276	1399	1525	1441	3	3	2973	4365	0.0470905	0.0474227	TRUE	2	0.794664	0.000332199
chr5_135849673	chr5	135849673	Nsun5	+	intronic	intronic	0	1			0.925	0.001	355	322			1045	728	2	2	677	1773	0.475628	0.545967	TRUE	2	0.961597	0.0703395
chr5_135849756	chr5	135849756	Nsun5	+	intronic	intronic	0	0			0.004	0.039	353	326			1061	717	2	2	679	1778	0	0.0179978	TRUE	1	0.34418	0.0179978
chr5_137388969	chr5	137388969	Rabl5	+	3UTR	3UTR	0.167	0.185	0.212	0.157	0.194	0.195	1789	1720	1678	1152	1271	1064	3	3	5187	3487	0.187392	0.181818	TRUE	2	0.756815	-0.00557337
chr5_143145189	chr5	143145189	Wipi2	+	3UTR	3UTR	0.249	0.421	0.306	0.03	0.021	0.017	3441	3198	3925	3075	3284	2507	3	3	10564	8866	0.322226	0.0226709	TRUE	2	0.00396373	-0.299556
chr5_143145190	chr5	143145190	Wipi2	+	3UTR	3UTR	0.172	0.164	0.176	0.004	0.007	0.005	3303	3064	3764	2911	3130	2352	3	3	10131	8393	0.171158	0.00524246	TRUE	1	1.39933e-06	-0.165915
chr5_143145195	chr5	143145195	Wipi2	+	3UTR	3UTR	0.016	0.063	0.019	0.016	0.036	0.047	3389	3154	3863	3005	3233	2478	3	3	10406	8716	0.0313281	0.0323543	TRUE	2	0.985873	0.00102621
chr5_143632684	chr5	143632684	intergenic	-	intergenic	intergenic		1	0.315	0	0.373	0.001		187	1131	207	739	825	2	3	1318	1771	0.411988	0.156409	TRUE	2	0.175284	-0.255579
chr6_39285161	chr6	39285161	Slc37a3	-	3UTR	3UTR	0.133	0.174	0.194	0.12	0.14	0.186	2494	3495	3383	2245	2495	1834	3	3	9372	6574	0.170188	0.146182	TRUE	2	0.527626	-0.0240059
chr6_53645952	chr6	53645952	intergenic	+	intergenic	intergenic	0.004	0.003	0.001	0.006	0.023	0.003	2536	1847	1517	1380	1346	1070	3	3	5900	3796	0.00271186	0.0110643	TRUE	1	0.272294	0.00835241
chr6_57710462	chr6	57710462	uc009ccp.1	-	3UTR	3UTR	0.148	0.419	0.172	0.288	0.239	0.158	1604	315	122	676	712	532	3	3	2041	1920	0.191083	0.233854	TRUE	2	0.858275	0.0427714
chr6_66490705	chr6	66490705	Mad2l1	+	3UTR	3UTR	0.032	0.029	0.052	0.076	0.047	0.008	1236	628	229	847	868	603	3	3	2093	2318	0.032967	0.0474547	TRUE	2	0.789102	0.0144877
chr6_66490713	chr6	66490713	Mad2l1	+	3UTR	3UTR	0.055	0.012	0.059	0.057	0.022	0.035	1178	589	220	803	819	544	3	3	1987	2166	0.0427781	0.0383195	TRUE	2	0.836664	-0.00445857
chr6_66490714	chr6	66490714	Mad2l1	+	3UTR	3UTR	0.015	0.037	0	0.01	0.029	0.012	1230	623	226	840	875	562	3	3	2079	2277	0.020202	0.017567	TRUE	2	0.979711	-0.00263505
chr6_66490715	chr6	66490715	Mad2l1	+	3UTR	3UTR	0.02	0.021	0.026	0.007	0.028	0.007	1217	626	230	847	869	579	3	3	2073	2295	0.0207429	0.0148148	TRUE	2	0.313958	-0.00592807
chr6_66490716	chr6	66490716	Mad2l1	+	3UTR	3UTR	0.038	0.051	0.013	0.012	0.024	0.015	1238	629	229	852	875	581	3	3	2096	2308	0.0391221	0.017331	TRUE	2	0.220495	-0.0217911
chr6_66490728	chr6	66490728	Mad2l1	+	3UTR	3UTR	0.004	0.035	0.032	0.02	0.007	0.045	1171	606	218	793	816	552	3	3	1995	2161	0.0165414	0.0217492	TRUE	2	0.983214	0.00520784
chr6_66490732	chr6	66490732	Mad2l1	+	3UTR	3UTR	0.023	0.002	0.004	0.006	0.012	0	1188	601	224	822	840	552	3	3	2013	2214	0.0144064	0.00677507	TRUE	1	0.651993	-0.00763129
chr6_66490734	chr6	66490734	Mad2l1	+	3UTR	3UTR	0.167	0.25	0.145	0.07	0.062	0.055	1191	615	221	827	840	562	3	3	2027	2229	0.189936	0.0632571	TRUE	2	0.0179259	-0.126679
chr6_66490738	chr6	66490738	Mad2l1	+	3UTR	3UTR	0.062	0.045	0.053	0.043	0.066	0.082	1092	556	208	764	775	502	3	3	1856	2041	0.0560345	0.0612445	TRUE	2	0.449418	0.00521001
chr6_72557938	chr6	72557938	intergenic	+	intergenic	intergenic		0	0.045	0.005	0.001	0.004		1106	1983	922	1545	1447	2	3	3089	3914	0.0291356	0.00332141	TRUE	1	0.337771	-0.0258142
chr6_72557971	chr6	72557971	intergenic	+	intergenic	intergenic		0	0.003	0.04	0.001	0.042		1112	1956	907	1525	1420	2	3	3068	3852	0.00195567	0.0251817	TRUE	1	0.226888	0.0232261
chr6_72557984	chr6	72557984	intergenic	-	intergenic	intergenic		0	0	0	0.049	0.024		1139	2012	938	1556	1473	2	3	3151	3967	0	0.028485	TRUE	1	0.274889	0.028485
chr6_85905353	chr6	85905353	Dusp11	-	intronic	intronic	0.001	0	0	0	0.03	0.034	3908	3978	3136	1772	2436	1834	3	3	11022	6042	0.000272183	0.0225091	TRUE	1	0.122062	0.0222369
chr6_85905356	chr6	85905356	Dusp11	-	intronic	intronic	0	0.062	0.002	0.001	0	0.017	3859	3949	3114	1741	2394	1833	3	3	10922	5968	0.0227065	0.00569705	TRUE	1	0.507163	-0.0170094
chr6_85905358	chr6	85905358	Dusp11	-	intronic	intronic	0.324	0.203	0.12	0.133	0.225	0.109	3874	3979	3121	1769	2413	1842	3	3	10974	6024	0.221979	0.162517	TRUE	2	0.433468	-0.0594626
chr6_85905359	chr6	85905359	Dusp11	-	intronic	intronic	0.339	0.283	0.199	0.063	0.281	0.242	3858	3921	3104	1766	2395	1844	3	3	10883	6005	0.278783	0.204996	TRUE	2	0.374731	-0.0737876
chr6_85905363	chr6	85905363	Dusp11	-	intronic	intronic	0.042	0.144	0.104	0.003	0.004	0.006	3487	3523	2822	1565	2182	1664	3	3	9832	5411	0.096725	0.00443541	TRUE	1	0.0358581	-0.0922896
chr6_85905364	chr6	85905364	Dusp11	-	intronic	intronic	0.285	0.205	0.148	0.049	0.233	0.062	3632	3693	2888	1618	2236	1674	3	3	10213	5528	0.217468	0.127352	TRUE	2	0.241652	-0.0901163
chr6_85905365	chr6	85905365	Dusp11	-	intronic	intronic	0.326	0.406	0.353	0.216	0.282	0.301	3871	3973	3104	1746	2425	1839	3	3	10948	6010	0.362806	0.268552	TRUE	2	0.0522073	-0.0942536
chr6_85905376	chr6	85905376	Dusp11	-	intronic	intronic	0.136	0.067	0.009	0.048	0.104	0.004	3766	3863	3032	1698	2373	1792	3	3	10661	5863	0.0748523	0.0569674	TRUE	2	0.710033	-0.0178848
chr6_85905381	chr6	85905381	Dusp11	-	intronic	intronic	0.166	0.055	0.035	0.002	0.07	0.014	3948	4083	3185	1803	2512	1890	3	3	11216	6205	0.0880884	0.0335214	TRUE	2	0.283814	-0.0545671
chr6_86364926	chr6	86364926	uc012eok.1	+	3UTR	3UTR	0.001	0.006	0.186	0.003	0.003	0.001	1424	1214	2014	1971	1934	1722	3	3	4652	5627	0.0825451	0.00195486	TRUE	1	0.365893	-0.0805903
chr6_86364931	chr6	86364931	uc012eok.1	+	3UTR	3UTR	0	0.001	0	0.07	0.361	0.152	1291	1091	1871	1805	1810	1584	3	3	4253	5199	0.000235128	0.196384	TRUE	1	0.088682	0.196149
chr6_86364934	chr6	86364934	uc012eok.1	+	3UTR	3UTR	0.708	1	0.807	0.591	0.727	0.572	1447	1222	2016	1984	1967	1764	3	3	4685	5715	0.826894	0.632021	TRUE	2	0.102294	-0.194873
chr6_86364935	chr6	86364935	uc012eok.1	+	3UTR	3UTR	0.001	0.002	0.001	0.072	0.16	0.101	1472	1217	2060	2002	1966	1750	3	3	4749	5718	0.00147399	0.111053	TRUE	1	0.0133125	0.109579
chr6_115791093	chr6	115791093	Mbd4	-	3UTR	3UTR	0.108	0.118	0.162	0.154	0.157	0.163	2241	2815	3205	2055	2162	1772	3	3	8261	5989	0.132066	0.157956	TRUE	2	0.163062	0.0258899
chr6_126592176	chr6	126592176	Kcna1	-	Nonsyn	Ile->Val	0.194	0.415	0.448	0.532	0.461	0.457	4645	5132	6216	3692	4434	3608	3	3	15993	11734	0.363597	0.481848	TRUE	2	0.191232	0.118251
chr6_149099429	chr6	149099429	4833442J19Rik	+	3UTR	3UTR	0.076	0.091	0.027	0	0.064	0.01	1609	1017	1247	1406	1612	1257	3	3	3873	4275	0.0645494	0.0271345	TRUE	2	0.222535	-0.0374149
chr6_149099430	chr6	149099430	4833442J19Rik	+	3UTR	3UTR	0.047	0.003	0.017	0.014	0.004	0	1604	1018	1257	1427	1629	1273	3	3	3879	4329	0.0257798	0.00600601	TRUE	1	0.296931	-0.0197738
chr7_3636036	chr7	3636036	uc009evr.1	-	3UTR	3UTR	0.025	0.058	0.018	0.003	0.008	0.003	1242	2296	4440	2187	3411	2610	3	3	7978	8208	0.0309601	0.00487329	TRUE	1	0.080237	-0.0260868
chr7_3636037	chr7	3636037	uc009evr.1	-	3UTR	3UTR	0.003	0.063	0.074	0.064	0.072	0.023	1168	2118	4081	1995	3132	2426	3	3	7367	7553	0.0595901	0.0540183	TRUE	2	0.824659	-0.00557179
chr7_6383218	chr7	6383218	Gm16532	+	3UTR	3UTR		0	0.178	0.002	0	0		289	152	576	491	482	2	3	441	1549	0.0612245	0.000645578	TRUE	1	0.275163	-0.0605789
chr7_6383238	chr7	6383238	Gm16532	+	3UTR	3UTR		0.497	0	0.003	0	0		292	152	581	486	493	2	3	444	1560	0.326577	0.00128205	TRUE	1	0.273793	-0.325295
chr7_6383359	chr7	6383359	Gm16532	+	3UTR	3UTR		0.035	0	0.005	0	0.036		282	154	559	483	499	2	3	436	1541	0.0229358	0.0136275	TRUE	2	0.856938	-0.00930827
chr7_6628358	chr7	6628358	Zim1	-	3UTR	3UTR		0.002	0.022	0.011	0	0.002		426	537	532	977	1071	2	3	963	2580	0.0134995	0.00310078	TRUE	1	0.440198	-0.0103987
chr7_13557608	chr7	13557608	Zfp324	+	3UTR	3UTR	0.021		0		0.002	0.001	827		758		995	1128	2	2	1585	2123	0.0107256	0.00141309	TRUE	1	0.482108	-0.00931246
chr7_19725713	chr7	19725713	Qpctl	-	3UTR	3UTR	0.002	0.003	0.001	0.001	0.008	0.045	1780	1644	3110	2050	2539	1958	3	3	6534	6547	0.00153046	0.0172598	TRUE	1	0.306569	0.0157294
chr7_19725720	chr7	19725720	Qpctl	-	3UTR	3UTR	0.002	0.244	0.053	0.028	0.041	0.046	1721	1631	3035	1997	2484	1894	3	3	6387	6375	0.0878347	0.0381176	TRUE	2	0.452934	-0.049717
chr7_19725721	chr7	19725721	Qpctl	-	3UTR	3UTR	0.004	0.236	0.043	0	0.001	0.001	1759	1627	3065	2035	2511	1940	3	3	6451	6486	0.0809177	0.000616713	TRUE	1	0.26161	-0.080301
chr7_19725731	chr7	19725731	Qpctl	-	3UTR	3UTR	0.002	0.247	0.003	0.049	0.002	0.029	1700	1601	3016	2001	2476	1899	3	3	6317	6376	0.0644293	0.0250941	TRUE	2	0.525962	-0.0393352
chr7_19725736	chr7	19725736	Qpctl	-	3UTR	3UTR	0.002	0.234	0.002	0.001	0.001	0.002	1823	1687	3180	2110	2609	2032	3	3	6690	6751	0.0603886	0.00133314	TRUE	1	0.37022	-0.0590555
chr7_19725738	chr7	19725738	Qpctl	-	3UTR	3UTR	0.012	0.244	0.181	0.075	0.027	0.096	1819	1699	3163	2099	2604	2023	3	3	6681	6726	0.151325	0.0627416	TRUE	2	0.331828	-0.0885831
chr7_19725743	chr7	19725743	Qpctl	-	3UTR	3UTR	0.001	0.001	0.077	0.001	0.003	0.003	1785	1673	3140	2087	2563	2002	3	3	6598	6652	0.0369809	0.00225496	TRUE	1	0.397244	-0.0347259
chr7_19725747	chr7	19725747	Qpctl	-	3UTR	3UTR	0.004	0.004	0.04	0.005	0.005	0.005	1714	1622	3014	2010	2460	1909	3	3	6350	6379	0.0211024	0.0048597	TRUE	1	0.411184	-0.0162427
chr7_28313178	chr7	28313178	uc009fwl.2	+	5UTR	5UTR	0		0	0.003	0.024	0	845		862	694	1185	953	2	3	1707	2832	0	0.0109463	TRUE	1	0.423912	0.0109463
chr7_28313187	chr7	28313187	intergenic	-	intergenic	intergenic	0.925		0	0	0	0	831		878	707	1204	969	2	3	1709	2880	0.449971	0	TRUE	1	0.272228	-0.449971
chr7_28366906	chr7	28366906	2310022A10Rik	+	3UTR	3UTR	0.001	0.018	0.016	0	0.016	0.002	2740	2951	3388	1539	2287	1754	3	3	9079	5580	0.0121159	0.00716846	TRUE	1	0.484071	-0.00494741
chr7_28366907	chr7	28366907	2310022A10Rik	+	3UTR	3UTR	0.195	0.175	0.177	0.03	0.084	0.081	2671	2896	3286	1446	2180	1675	3	3	8853	5301	0.181972	0.068289	TRUE	2	0.0032545	-0.113683
chr7_28366914	chr7	28366914	2310022A10Rik	+	3UTR	3UTR	0.015	0.022	0.015	0.019	0.013	0.017	2803	3014	3445	1555	2280	1779	3	3	9262	5614	0.017059	0.0160314	TRUE	2	0.749647	-0.0010276
chr7_28366918	chr7	28366918	2310022A10Rik	+	3UTR	3UTR	0.019	0.041	0.029	0.002	0.018	0.011	2845	3085	3492	1559	2335	1799	3	3	9422	5693	0.0296115	0.0115932	TRUE	2	0.0698761	-0.0180184
chr7_28366923	chr7	28366923	2310022A10Rik	+	3UTR	3UTR	0.016	0.006	0.016	0.01	0.012	0.014	2721	2932	3339	1507	2221	1705	3	3	8992	5433	0.0129004	0.012148	TRUE	2	0.859308	-0.000752371
chr7_87856926	chr7	87856926	Iqgap1	-	3UTR	3UTR	0		0	0.048	0.001	0.025	519		1688	1126	1679	1673	2	3	2207	4478	0	0.0214381	TRUE	1	0.253828	0.0214381
chr7_87856938	chr7	87856938	Iqgap1	-	3UTR	3UTR	0		0.098	0.044	0.12	0.094	593		1868	1252	1840	1848	2	3	2461	4940	0.07436	0.0906883	TRUE	2	0.484399	0.0163282
chr7_87857174	chr7	87857174	Iqgap1	-	3UTR	3UTR	0.151	0.195	0.221	0.197	0.19	0.19	1050	519	1646	1941	902	1560	3	3	3215	4403	0.193779	0.193277	TRUE	2	0.879075	-0.000501849
chr7_87857177	chr7	87857177	Iqgap1	-	3UTR	3UTR	0.018	0.004	0.008	0.006	0.014	0.009	984	505	1589	1861	869	1507	3	3	3078	4237	0.0103964	0.00896861	TRUE	1	0.947671	-0.00142775
chr7_87857252	chr7	87857252	Iqgap1	-	3UTR	3UTR	0.001	0	0.002	0.004	0.002	0.076	1193	580	1876	2192	1011	1754	3	3	3649	4957	0.00109619	0.0288481	TRUE	1	0.340287	0.0277519
chr7_87857264	chr7	87857264	Iqgap1	-	3UTR	3UTR	0.002	0	0	0	0.765	0.067	1216	591	1885	2232	939	1779	3	3	3692	4950	0.000541712	0.169495	TRUE	1	0.321234	0.168953
chr7_88748671	chr7	88748671	Homer2	-	3UTR	3UTR	0.05	0.032	0.003	0	0.016	0.029	3640	2463	2442	2750	2822	2301	3	3	8545	7873	0.0313634	0.0143529	TRUE	2	0.452974	-0.0170105
chr7_88748678	chr7	88748678	Homer2	-	3UTR	3UTR	0.088	0.177	0.043	0.098	0.062	0.071	3614	2431	2462	2731	2827	2323	3	3	8507	7881	0.100388	0.0771476	TRUE	2	0.563709	-0.0232403
chr7_88748706	chr7	88748706	Homer2	-	3UTR	3UTR	0.067	0.075	0.024	0.01	0.014	0.002	3688	2491	2496	2802	2877	2357	3	3	8675	8036	0.0572911	0.00895968	TRUE	1	0.0451776	-0.0483314
chr7_96914444	chr7	96914444	uc012fou.1	+	ncRNA	ncRNA	0.15	0	0.12	0.004	0.001	0.003	1996	485	183	1713	948	1163	3	3	2664	3824	0.120495	0.00287657	TRUE	1	0.129428	-0.117619
chr7_96914449	chr7	96914449	uc012fou.1	+	ncRNA	ncRNA	0.156	0	0	0.151	0.002	0	1953	481	177	1654	927	1137	3	3	2611	3718	0.11643	0.0675094	TRUE	2	0.989604	-0.0489211
chr7_96914457	chr7	96914457	uc012fou.1	+	ncRNA	ncRNA	0.377	0.062	0.124	0.148	0.001	0.243	1953	481	185	1691	930	1144	3	3	2619	3765	0.30126	0.14077	TRUE	2	0.657795	-0.16049
chr7_96914462	chr7	96914462	uc012fou.1	+	ncRNA	ncRNA	0.002	0.015	0.118	0.007	0.01	0.001	1924	476	178	1665	939	1150	3	3	2578	3754	0.0120248	0.00559403	TRUE	1	0.348852	-0.00643079
chr7_96914469	chr7	96914469	uc012fou.1	+	ncRNA	ncRNA	0.359	0.004	0.113	0.003	0.003	0.04	1970	491	186	1745	969	1177	3	3	2647	3891	0.275784	0.0141352	TRUE	2	0.24664	-0.261649
chr7_96914491	chr7	96914491	uc012fou.1	+	ncRNA	ncRNA	0.459	0.002	0.685	0.231	0.576	0.107	1759	442	165	1521	850	1042	3	3	2366	3413	0.389265	0.278933	TRUE	2	0.768088	-0.110331
chr7_106468607	chr7	106468607	Mtap6	+	3UTR	3UTR	0.07	0.084	0.053	0.024	0.049	0.029	4575	5423	4498	2645	3001	2278	3	3	14496	7924	0.0698813	0.0350833	TRUE	2	0.0410536	-0.0347981
chr7_116902166	chr7	116902166	Nrip3	-	3UTR	3UTR	0.001	0.016	0.049	0.016	0.033	0.048	994	891	1641	1302	1772	1540	3	3	3526	4614	0.0272263	0.0333767	TRUE	2	0.574486	0.00615036
chr7_116902172	chr7	116902172	Nrip3	-	3UTR	3UTR	0.003	0.106	0.027	0.038	0.049	0.041	936	847	1566	1237	1675	1426	3	3	3349	4338	0.0406091	0.0431074	TRUE	2	0.936173	0.00249829
chr7_116902177	chr7	116902177	Nrip3	-	3UTR	3UTR	0.105	0.252	0.172	0.124	0.15	0.206	1034	925	1702	1382	1835	1595	3	3	3661	4812	0.173177	0.161264	TRUE	2	0.755125	-0.0119132
chr7_116902182	chr7	116902182	Nrip3	-	3UTR	3UTR	0.006	0.002	0.001	0.012	0.017	0.01	1051	943	1718	1389	1864	1613	3	3	3712	4866	0.00269397	0.0131525	TRUE	1	0.0179479	0.0104585
chr7_116902189	chr7	116902189	Nrip3	-	3UTR	3UTR	0	0	0.041	0.011	0.026	0.02	1054	943	1738	1410	1885	1632	3	3	3735	4927	0.0190094	0.0196874	TRUE	2	0.728905	0.000678066
chr7_117051609	chr7	117051609	uc009jem.1	-	3UTR	3UTR		0	0.003	0	0.001	0.041		611	680	360	738	538	2	3	1291	1636	0.00154919	0.0140587	TRUE	1	0.525915	0.0125095
chr7_117051614	chr7	117051614	uc009jem.1	-	3UTR	3UTR		0.335	0.172	0.003	0.291	0.306		636	686	381	779	558	2	3	1322	1718	0.250378	0.232247	TRUE	2	0.729701	-0.0181314
chr7_117051622	chr7	117051622	uc009jem.1	-	3UTR	3UTR		0.001	0.069	0	0.149	0.082		669	699	383	785	562	2	3	1368	1730	0.0358187	0.0942197	TRUE	2	0.541353	0.0584009
chr7_117051629	chr7	117051629	uc009jem.1	-	3UTR	3UTR		0.16	0	0	0.161	0.235		631	686	367	765	544	2	3	1317	1676	0.0766894	0.149761	TRUE	2	0.661958	0.0730719
chr7_117051634	chr7	117051634	uc009jem.1	-	3UTR	3UTR		0.325	0.043	1	0.155	0.144		670	724	393	802	582	2	3	1394	1777	0.178623	0.33821	TRUE	2	0.559845	0.159588
chr7_117051635	chr7	117051635	uc009jem.1	-	3UTR	3UTR		0	0.147	0	0.239	0.155		632	666	360	757	536	2	3	1298	1653	0.0755008	0.15971	TRUE	2	0.622287	0.0842088
chr7_147291691	chr7	147291691	Echs1	-	3UTR	3UTR	0.105	0.068	0.074	0.067	0.073	0.04	3043	3937	2852	1793	1929	1431	3	3	9832	5153	0.0814687	0.0617116	TRUE	2	0.218433	-0.019757
chr7_147291698	chr7	147291698	Echs1	-	3UTR	3UTR	0.209	0.16	0.196	0.174	0.146	0.156	2994	3802	2772	1779	1892	1441	3	3	9568	5112	0.185723	0.158646	TRUE	2	0.151975	-0.0270769
chr7_147291700	chr7	147291700	Echs1	-	3UTR	3UTR	0.016	0.025	0.009	0.008	0.003	0.005	3218	4126	3001	1902	2046	1525	3	3	10345	5473	0.0174964	0.00548145	TRUE	1	0.0798026	-0.0120149
chr7_147291703	chr7	147291703	Echs1	-	3UTR	3UTR	0.055	0.106	0.088	0.082	0.072	0.068	3191	4069	2964	1885	2033	1525	3	3	10224	5443	0.0848005	0.0745912	TRUE	2	0.592683	-0.0102093
chr7_147291707	chr7	147291707	Echs1	-	3UTR	3UTR	0.017	0.019	0.023	0.033	0.021	0.025	3089	3974	2859	1837	1974	1478	3	3	9922	5289	0.0194517	0.026281	TRUE	2	0.166233	0.00682924
chr7_147996070	chr7	147996070	Zfp941	-	3UTR	3UTR	0	0.001	0	0.003	0.02	0.003	719	1533	2290	1382	1881	1436	3	3	4542	4699	0.000660502	0.0100021	TRUE	1	0.216004	0.00934163
chr7_147996074	chr7	147996074	Zfp941	-	3UTR	3UTR	0.001	0.011	0.114	0.141	0.054	0.105	880	1888	2805	1691	2284	1765	3	3	5573	5740	0.0613673	0.0952962	TRUE	2	0.258412	0.0339289
chr7_147996092	chr7	147996092	Zfp941	-	3UTR	3UTR	0.572	0.001	0.058	0.002	0.037	0.033	876	1902	2871	1727	2314	1798	3	3	5649	5839	0.118428	0.0253468	TRUE	2	0.363604	-0.0930812
chr7_147996097	chr7	147996097	Zfp941	-	3UTR	3UTR	0.001	0.01	0.028	0.028	0.06	0.024	896	1934	2856	1724	2349	1816	3	3	5686	5889	0.0177629	0.0397351	TRUE	2	0.154553	0.0219722
chr7_147996101	chr7	147996101	Zfp941	-	3UTR	3UTR	0	0.01	0.002	0.002	0.024	0.002	902	1918	2865	1721	2339	1793	3	3	5685	5853	0.00457344	0.0107637	TRUE	1	0.538778	0.00619027
chr7_147996104	chr7	147996104	Zfp941	-	3UTR	3UTR	0	0.001	0	0.003	0.029	0.024	800	1721	2545	1549	2067	1598	3	3	5066	5214	0.000592183	0.0193709	TRUE	1	0.0829696	0.0187787
chr7_147996111	chr7	147996111	Zfp941	-	3UTR	3UTR	0.999	0.869	0.693	0.673	0.367	0.476	889	1883	2851	1706	2332	1801	3	3	5623	5839	0.800462	0.489981	TRUE	2	0.0506304	-0.310481
chr7_149839165	chr7	149839165	Igf2	-	3UTR	3UTR	0.093	0	0.006	0.001	0	0	2485	2337	3393	2428	3331	2719	3	3	8215	8478	0.0307973	0.000589762	TRUE	1	0.338149	-0.0302076
chr7_149839178	chr7	149839178	Igf2	-	3UTR	3UTR	0.097	0.145	0.117	0.003	0.004	0.002	2422	2318	3310	2344	3224	2642	3	3	8050	8210	0.118758	0.00316687	TRUE	1	0.0011124	-0.115591
chr7_152106344	chr7	152106344	Oraov1	+	3UTR	3UTR	0		0.06	0.246	0.307	0.071	702		1016	524	755	708	2	3	1718	1987	0.0355064	0.206844	TRUE	2	0.154622	0.171338
chr8_73897564	chr8	73897564	Ocel1	+	3UTR	3UTR	0	0.001	0	0.001	0.127	0.001	2295	1989	2655	1609	2067	1483	3	3	6939	5159	0.000288226	0.0513665	TRUE	1	0.367154	0.0510783
chr8_73897570	chr8	73897570	Ocel1	+	3UTR	3UTR	0	0	0.058	0	0.093	0	2306	1996	2693	1621	2084	1497	3	3	6995	5202	0.0221587	0.0371011	TRUE	2	0.765456	0.0149424
chr8_73897572	chr8	73897572	Ocel1	+	3UTR	3UTR	0	0	0.11	0	0.001	0	2163	1862	2495	1513	1954	1414	3	3	6520	4881	0.0420245	0.000409752	TRUE	1	0.377839	-0.0416148
chr8_73897576	chr8	73897576	Ocel1	+	3UTR	3UTR	0	0.002	0.162	0.001	0.112	0.326	2204	1924	2573	1553	2002	1438	3	3	6701	4993	0.0628264	0.139395	TRUE	2	0.449387	0.0765687
chr8_73897579	chr8	73897579	Ocel1	+	3UTR	3UTR	0	0	0	0.001	0.105	0.001	2195	1890	2516	1530	1979	1420	3	3	6601	4929	0.000151492	0.0428079	TRUE	1	0.361695	0.0426564
chr8_73897588	chr8	73897588	Ocel1	+	3UTR	3UTR	0.461	0	0.208	0.002	0.223	0.32	2203	1947	2603	1563	2024	1442	3	3	6753	5029	0.230564	0.182342	TRUE	2	0.812498	-0.0482218
chr8_73897601	chr8	73897601	intergenic	+	intergenic	intergenic	0.001	0.001	0.088	0.003	0.121	0.001	2050	1770	2398	1405	1842	1324	3	3	6218	4571	0.034577	0.0498797	TRUE	2	0.823999	0.0153026
chr8_74747481	chr8	74747481	Fam32a	+	3UTR	3UTR	0.479	0.657	0.567	0.586	0.555	0.553	3892	4036	3688	2654	2678	2242	3	3	11616	7574	0.568784	0.565091	TRUE	2	0.957159	-0.00369333
chr8_75004160	chr8	75004160	Slc35e1	-	3UTR	3UTR	0.001	0.185	0.045	0.001	0.035	0.027	765	1777	2908	1910	2146	1782	3	3	5450	5838	0.0844037	0.0214114	TRUE	2	0.377072	-0.0629922
chr8_75004169	chr8	75004169	Slc35e1	-	3UTR	3UTR	0.003	0	0.036	0.13	0.053	0.003	746	1732	2850	1881	2132	1759	3	3	5328	5772	0.0195195	0.0628898	TRUE	2	0.274128	0.0433703
chr8_75004170	chr8	75004170	Slc35e1	-	3UTR	3UTR	0.001	0.181	0.029	0.002	0.005	0.001	768	1799	2933	1947	2171	1807	3	3	5500	5925	0.0749091	0.0028692	TRUE	1	0.292973	-0.0720399
chr8_75004173	chr8	75004173	Slc35e1	-	3UTR	3UTR	0.001	0.001	0.037	0.001	0.001	0.003	713	1646	2780	1805	2032	1711	3	3	5139	5548	0.0202374	0.00162221	TRUE	1	0.399079	-0.0186152
chr8_75004181	chr8	75004181	Slc35e1	-	3UTR	3UTR	0	0.002	0.031	0.064	0.002	0.017	791	1786	2963	1971	2205	1836	3	3	5540	6012	0.017148	0.0269461	TRUE	2	0.47558	0.00979809
chr8_75004245	chr8	75004245	Slc35e1	-	3UTR	3UTR	0.996	0.483	0.194	0.156	0.274	0.22	757	1754	2873	1894	2148	1745	3	3	5384	5787	0.401003	0.219112	TRUE	2	0.223559	-0.181891
chr8_75004250	chr8	75004250	Slc35e1	-	3UTR	3UTR	0.001	0.295	0.1	0.025	0.056	0.026	769	1779	2961	1962	2190	1825	3	3	5509	5977	0.14921	0.0366405	TRUE	2	0.33009	-0.11257
chr8_75004254	chr8	75004254	Slc35e1	-	3UTR	3UTR	0.996	0.116	0.191	0.003	0.001	0.023	759	1763	2932	1947	2178	1808	3	3	5454	5933	0.278695	0.00859599	TRUE	1	0.205657	-0.270099
chr8_75004255	chr8	75004255	Slc35e1	-	3UTR	3UTR	0	0.001	0.034	0.001	0	0.001	780	1760	2922	1938	2166	1793	3	3	5462	5897	0.0183083	0.000508733	TRUE	1	0.380691	-0.0177996
chr8_75004264	chr8	75004264	Slc35e1	-	3UTR	3UTR	0.001	0.001	0.001	0.025	0.003	0.003	782	1797	2988	1983	2229	1847	3	3	5567	6059	0.00107778	0.0100677	TRUE	1	0.27206	0.00898989
chr8_109192620	chr8	109192620	Cdh1	+	3UTR	3UTR	0.001	0.292	0.002	0.003	0.001	0	1539	1168	527	677	872	755	3	3	3234	2304	0.106061	0.00130208	TRUE	1	0.373182	-0.104759
chr8_113529011	chr8	113529011	Ddx19b	-	3UTR	3UTR	0.002	0.027	0.001	0.002	0.002	0.003	4172	4391	3571	2657	2962	2099	3	3	12134	7718	0.0107137	0.00233221	TRUE	1	0.418651	-0.00838149
chr8_113529023	chr8	113529023	Ddx19b	-	3UTR	3UTR	0.006	0.001	0.001	0.013	0.03	0.001	4083	4348	3504	2600	2918	2050	3	3	11935	7568	0.0025974	0.0162526	TRUE	1	0.234328	0.0136552
chr8_113529026	chr8	113529026	Ddx19b	-	3UTR	3UTR	0.123	0.475	0.095	0.087	0.03	0.176	4165	4399	3556	2654	2954	2107	3	3	12120	7715	0.242657	0.0895658	TRUE	2	0.361173	-0.153091
chr8_131028073	chr8	131028073	Nrp1	+	3UTR	3UTR	0.038	0.053	0.03	0.007	0	0.002	3547	2563	1436	2006	2146	1564	3	3	7546	5716	0.0416114	0.00314906	TRUE	1	0.00612226	-0.0384624
chr9_4456006	chr9	4456006	Gria4	-	Nonsyn	Arg->Gly	0.879	0.89	0.974	0.872	0.942	0.878	3104	3177	3192	1940	2101	1772	3	3	9473	5813	0.914916	0.899363	TRUE	2	0.673347	-0.0155526
chr9_4456007	chr9	4456007	Gria4	-	Syn	Leu->Leu	0.086	0.059	0.014	0.147	0.038	0.06	2818	2943	2959	1814	1932	1667	3	3	8720	5413	0.0526376	0.0812858	TRUE	2	0.506667	0.0286482
chr9_44604155	chr9	44604155	Tmem25	-	Syn	Gly->Gly	0.062	0	0.002	0.004	0.002	0.002	2071	2283	3310	1705	2182	1620	3	3	7664	5507	0.0174843	0.00254222	TRUE	1	0.410949	-0.0149421
chr9_67065873	chr9	67065873	Tln2	-	3UTR	3UTR	0.017	0.002	0	0	0.043	0.087	1337	1244	2401	1216	1984	1363	3	3	4982	4563	0.00501807	0.0447074	TRUE	1	0.2231	0.0396894
chr9_67067833	chr9	67067833	Tln2	-	3UTR	3UTR	0.003	0.001	0.002	0.048	0.003	0.004	2685	2832	2581	2100	2476	2023	3	3	8098	6599	0.0019758	0.01773	TRUE	1	0.333052	0.0157542
chr9_67067836	chr9	67067836	Tln2	-	3UTR	3UTR	0.267	0.205	0.173	0.165	0.146	0.186	2379	2513	2276	1889	2179	1803	3	3	7168	5871	0.215123	0.164197	TRUE	2	0.174444	-0.0509259
chr9_67067839	chr9	67067839	Tln2	-	3UTR	3UTR	0.003	0.045	0.015	0.071	0.031	0.026	2448	2631	2391	1936	2284	1886	3	3	7470	6106	0.0218206	0.0420897	TRUE	2	0.316478	0.0202691
chr9_67067844	chr9	67067844	Tln2	-	3UTR	3UTR	0.296	0.158	0.088	0.049	0.002	0.005	2679	2844	2558	2098	2460	2033	3	3	8081	6591	0.181661	0.0177515	TRUE	2	0.0617911	-0.163909
chr9_67067845	chr9	67067845	Tln2	-	3UTR	3UTR	0.181	0.128	0.072	0	0	0	2701	2880	2595	2115	2503	2048	3	3	8176	6666	0.127935	0.00030003	TRUE	1	0.0156603	-0.127635
chr9_72944519	chr9	72944519	Rab27a	+	3UTR	3UTR	0.997		0	0.002	0.004	0	364		642	1081	853	689	2	3	1006	2623	0.360835	0.00190621	TRUE	1	0.273782	-0.358929
chr9_72944682	chr9	72944682	Rab27a	+	3UTR	3UTR	0.003		0.003	0.029	0.005	0.002	314		577	963	788	632	2	3	891	2383	0.003367	0.0138481	TRUE	1	0.474297	0.0104811
chr9_78017199	chr9	78017199	Ick	+	3UTR	3UTR	0.002	0	0.063	0.001	0.002	0.001	1305	785	775	1181	1290	800	3	3	2865	3271	0.017801	0.00152858	TRUE	1	0.381105	-0.0162725
chr9_96971767	chr9	96971767	intergenic	-	intergenic	intergenic	0	0	0.072	0.157	0.002	0.074	1770	1913	2754	1984	1841	1650	3	3	6437	5475	0.030915	0.0796347	TRUE	2	0.350419	0.0487197
chr9_96971771	chr9	96971771	intergenic	-	intergenic	intergenic	0.318	0.001	0.023	0.07	0.003	0.081	1779	1920	2751	1998	1827	1651	3	3	6450	5476	0.0976744	0.0509496	TRUE	2	0.582983	-0.0467248
chr9_108239461	chr9	108239461	Rhoa	+	3UTR	3UTR	0.052	0.03	0.009	0.002	0.001	0	6484	7721	6596	4118	4334	3355	3	3	20801	11807	0.0303351	0.00143982	TRUE	1	0.0776338	-0.0288953
chr9_110802807	chr9	110802807	Als2cl	+	3UTR	3UTR	0.033	0.055	0	0.009	0.007	0.004	184	309	566	350	592	489	3	3	1059	1431	0.0217186	0.00628931	TRUE	1	0.230699	-0.0154293
chr9_122745198	chr9	122745198	D9Ertd402e	+	3UTR	3UTR	0.036	0.051	0.054	0.089	0.05	0.084	2607	3231	2633	1640	1750	1439	3	3	8471	4829	0.047456	0.0735142	TRUE	2	0.112079	0.0260582
chr9_122745207	chr9	122745207	D9Ertd402e	+	3UTR	3UTR	0.001	0.007	0	0.01	0.01	0.02	2605	3206	2606	1631	1742	1411	3	3	8417	4784	0.00308899	0.0127508	TRUE	1	0.0554602	0.00966185
chr10_25210746	chr10	25210746	Epb4.1l2	+	intronic	intronic		0	0.113	0.001	0.001	0.1		1079	1632	1649	2097	1929	2	3	2711	5675	0.0678716	0.0348899	TRUE	2	0.732199	-0.0329818
chr10_48962225	chr10	48962225	Grik2	-	intronic	intronic	0.001	0	0.014	0	0.012	0.019	2391	3685	3619	2038	2676	2315	3	3	9695	7029	0.00556988	0.0106701	TRUE	1	0.49712	0.0051002
chr10_48962325	chr10	48962325	Grik2	-	intronic	intronic	0	0.008	0	0.087	0.029	0.018	2012	3123	3050	1721	2253	1991	3	3	8185	5965	0.00329872	0.0417435	TRUE	1	0.123348	0.0384448
chr10_48962343	chr10	48962343	Grik2	-	intronic	intronic	0.323	0.055	0.034	0.006	0.018	0.026	1947	2843	2771	1568	2078	1776	3	3	7561	5422	0.116387	0.0171523	TRUE	2	0.265155	-0.0992344
chr10_48962349	chr10	48962349	Grik2	-	intronic	intronic	0.004	0.003	0.011	0.002	0.025	0.033	2401	3757	3654	2054	2716	2347	3	3	9812	7117	0.00621688	0.0212168	TRUE	1	0.219533	0.0149999
chr10_48962350	chr10	48962350	Grik2	-	intronic	intronic	0	0.38	0.178	0.358	0.259	0.222	2268	3604	3493	2006	2630	2264	3	3	9365	6900	0.21292	0.275507	TRUE	2	0.46836	0.0625868
chr10_48962351	chr10	48962351	Grik2	-	intronic	intronic	0.002	0.001	0.014	0.002	0.001	0.027	2436	3774	3700	2062	2747	2386	3	3	9910	7195	0.00575177	0.0101459	TRUE	1	0.671165	0.00439417
chr10_48962356	chr10	48962356	Grik2	-	intronic	intronic	0.001	0.059	0.002	0.002	0.026	0.021	2398	3696	3626	2008	2700	2318	3	3	9720	7026	0.0234568	0.0175064	TRUE	2	0.843039	-0.00595039
chr10_48964136	chr10	48964136	Grik2	-	Nonsyn	Gln->Arg	0.561	0.772	0.778	0.833	0.872	0.773	3035	4325	4497	2889	3378	2517	3	3	11857	8784	0.72025	0.830601	TRUE	2	0.187064	0.110351
chr10_48964140	chr10	48964140	Grik2	-	Nonsyn	Met->Val	0.019	0.034	0.058	0.063	0.037	0.038	3068	4390	4526	2920	3459	2546	3	3	11984	8925	0.039219	0.0454902	TRUE	2	0.560357	0.00627124
chr10_48964153	chr10	48964153	Grik2	-	Syn	Gly->Gly	0.022	0.052	0.002	0.035	0.007	0.002	1738	2066	1947	1491	1656	1234	3	3	5751	4381	0.0262563	0.0148368	TRUE	2	0.581131	-0.0114195
chr10_48964170	chr10	48964170	Grik2	-	Nonsyn	Asn->Asp	0	0.032	0	0	0.001	0	1634	2112	1899	1482	1652	1227	3	3	5645	4361	0.0118689	0.00045861	TRUE	1	0.387737	-0.0114103
chr10_48992582	chr10	48992582	Grik2	-	Nonsyn	Tyr->Cys	0.587	0.885	0.865	0.953	0.868	0.81	1508	1308	2817	1541	1808	1423	3	3	5633	4772	0.795491	0.878248	TRUE	2	0.402486	0.0827573
chr10_48992595	chr10	48992595	Grik2	-	Nonsyn	Ile->Val	0.586	0.893	0.819	0.834	0.719	0.771	1528	1323	2855	1561	1810	1413	3	3	5706	4784	0.773747	0.771739	TRUE	2	0.933979	-0.0020078
chr10_76786797	chr10	76786797	Adarb1	-	intronic	intronic	0.002	0	0.234	0.219	0.32	0.248	590	1112	1929	1722	1694	1445	3	3	3631	4861	0.124484	0.262703	TRUE	2	0.0920683	0.13822
chr10_76786801	chr10	76786801	Adarb1	-	intronic	intronic	0.002	0.001	0	0.001	0.011	0.021	647	1194	2011	1836	1787	1520	3	3	3852	5143	0.000519211	0.0104997	TRUE	1	0.159902	0.0099805
chr10_76786805	chr10	76786805	Adarb1	-	intronic	intronic	0.998	0.52	0.792	0.856	0.778	0.838	636	1026	1866	1744	1634	1428	3	3	3528	4806	0.750283	0.824178	TRUE	2	0.720131	0.0738947
chr10_76786813	chr10	76786813	Adarb1	-	intronic	intronic	0.998	0.001	0.416	0.185	0.299	0.18	632	1197	1993	1819	1762	1524	3	3	3822	5105	0.382522	0.222723	TRUE	2	0.439244	-0.159799
chr10_76786829	chr10	76786829	Adarb1	-	intronic	intronic	0.998	0.151	0.545	0.471	0.469	0.384	642	1148	1944	1791	1718	1471	3	3	3734	4980	0.501875	0.444578	TRUE	2	0.642954	-0.0572964
chr10_76786833	chr10	76786833	Adarb1	-	intronic	intronic	0.583	0.145	0.223	0.109	0.291	0.201	645	1201	1998	1840	1770	1529	3	3	3844	5139	0.258845	0.199066	TRUE	2	0.465475	-0.059779
chr10_76786834	chr10	76786834	Adarb1	-	intronic	intronic	0.581	0.032	0.18	0.188	0.223	0.166	654	1214	2053	1882	1810	1546	3	3	3921	5238	0.200969	0.193585	TRUE	2	0.684799	-0.0073838
chr10_76786840	chr10	76786840	Adarb1	-	intronic	intronic	0.585	0.001	0.02	0.002	0.003	0.003	656	1227	2050	1880	1819	1556	3	3	3933	5255	0.108314	0.00247383	TRUE	1	0.356873	-0.10584
chr10_76786841	chr10	76786841	Adarb1	-	intronic	intronic	0.011	0.001	0.001	0.001	0.013	0.032	651	1215	2037	1875	1806	1553	3	3	3903	5234	0.00256213	0.0145204	TRUE	1	0.316661	0.0119583
chr10_76786842	chr10	76786842	Adarb1	-	intronic	intronic	0	0	0	0.002	0.035	0.001	663	1213	2056	1876	1805	1551	3	3	3932	5232	0	0.0131881	TRUE	1	0.320167	0.0131881
chr10_80030084	chr10	80030084	Klf16	-	3UTR	3UTR	0.027	0	0.008	0.002	0.005	0.005	1168	1370	1982	1288	1475	1167	3	3	4520	3930	0.0103982	0.00381679	TRUE	1	0.395853	-0.00658144
chr10_80030104	chr10	80030104	Klf16	-	3UTR	3UTR	0.255	0.143	0.116	0.154	0.115	0.107	1344	1537	2274	1476	1687	1328	3	3	5155	4491	0.160427	0.125585	TRUE	2	0.364101	-0.0348423
chr10_80030119	chr10	80030119	Klf16	-	3UTR	3UTR	0.047	0.001	0.049	0.03	0.015	0.024	1354	1528	2285	1461	1696	1336	3	3	5167	4493	0.0344494	0.022702	TRUE	2	0.596958	-0.0117474
chr10_82113524	chr10	82113524	Glt8d2	-	3UTR	3UTR		0.354	0.176	0.144	0.032	0.144		362	1011	890	1352	1195	2	3	1373	3437	0.22287	0.0997963	TRUE	2	0.149025	-0.123073
chr10_86300079	chr10	86300079	Nt5dc3	+	3UTR	3UTR		0	0.001	0.218	0.333	0		193	752	568	486	1095	2	3	945	2149	0.0010582	0.133085	TRUE	1	0.242187	0.132027
chr10_93427325	chr10	93427325	intergenic	-	intergenic	intergenic	0.622	0.253	0.001	0.114	0.001	0.002	1697	1605	1994	1878	2226	1761	3	3	5296	5865	0.276246	0.0376812	TRUE	2	0.241511	-0.238565
chr10_93427351	chr10	93427351	intergenic	-	intergenic	intergenic	0.002	0.279	0.208	0.051	0.09	0.109	1739	1708	2092	1989	2335	1868	3	3	5539	6192	0.165192	0.0830103	TRUE	2	0.400704	-0.0821819
chr10_93427367	chr10	93427367	intergenic	-	intergenic	intergenic	0	0.27	0.172	0.112	0.007	0.075	1827	1757	2178	2073	2437	1948	3	3	5762	6458	0.147171	0.0613193	TRUE	2	0.384286	-0.0858518
chr10_127878284	chr10	127878284	Rnf41	+	3UTR	3UTR	0.007	0.003	0.001	0.006	0.009	0.018	1196	910	1549	1206	1254	987	3	3	3655	3447	0.00355677	0.0104439	TRUE	1	0.14172	0.00688709
chr10_127878297	chr10	127878297	Rnf41	+	3UTR	3UTR	0	0	0.001	0.041	0.001	0.008	1315	979	1647	1302	1365	1061	3	3	3941	3728	0.000253743	0.0168991	TRUE	1	0.256143	0.0166454
chr10_128002936	chr10	128002936	Pa2g4	-	5UTR	5UTR	0.023	0.002	0.005	0.008	0.003	0.002	1458	1309	1624	1166	1620	1290	3	3	4391	4076	0.0102482	0.00392542	TRUE	1	0.452448	-0.00632282
chr11_3357593	chr11	3357593	uc007hsx.1	+	ncRNA	ncRNA	0.241	0.239	0.139	0.118	0.081	0.049	3577	3153	4425	2642	3117	2275	3	3	11155	8034	0.199731	0.0842669	TRUE	2	0.034173	-0.115464
chr11_4041296	chr11	4041296	Ccdc157	-	3UTR	3UTR	0.001	0.001	0	0	0.041	0	1392	1872	2335	1401	1641	1486	3	3	5599	4528	0.000714413	0.0150177	TRUE	1	0.395485	0.0143033
chr11_4041367	chr11	4041367	Ccdc157	-	3UTR	3UTR	0.003	0.025	0.041	0.001	0.111	0.003	1402	1884	2364	1397	1656	1495	3	3	5650	4548	0.0261947	0.0419965	TRUE	2	0.707002	0.0158018
chr11_4041373	chr11	4041373	Ccdc157	-	3UTR	3UTR	0.002	0.002	0.034	0.002	0.001	0.002	1270	1704	2134	1286	1485	1337	3	3	5108	4108	0.0152702	0.00194742	TRUE	1	0.360903	-0.0133227
chr11_4041386	chr11	4041386	Ccdc157	-	3UTR	3UTR	0	0	0.1	0.058	0.026	0.006	1410	1896	2385	1399	1674	1493	3	3	5691	4566	0.0418204	0.0291283	TRUE	2	0.931834	-0.0126921
chr11_4041389	chr11	4041389	Ccdc157	-	3UTR	3UTR	0.003	0.174	0.086	0.002	0.02	0.026	1273	1775	2190	1274	1527	1401	3	3	5238	4202	0.0954563	0.0164208	TRUE	2	0.224248	-0.0790355
chr11_4041391	chr11	4041391	Ccdc157	-	3UTR	3UTR	0.003	0.023	0.092	0.1	0.018	0.038	1444	1934	2439	1445	1707	1537	3	3	5817	4689	0.0469314	0.049904	TRUE	2	0.746406	0.00297262
chr11_4041402	chr11	4041402	Ccdc157	-	3UTR	3UTR	0.002	0.227	0.064	0.001	0.001	0.054	1285	1762	2153	1299	1515	1379	3	3	5200	4193	0.103846	0.0183639	TRUE	2	0.318441	-0.0854822
chr11_20128598	chr11	20128598	Cep68	-	3UTR	3UTR	0.161	0.002	0.001	0.001	0.001	0.001	1527	476	780	799	1251	1199	3	3	2783	3249	0.0891125	0.000923361	TRUE	1	0.369889	-0.0881891
chr11_20128609	chr11	20128609	Cep68	-	3UTR	3UTR	0.005	0.224	0.131	0.001	0.001	0.025	1699	514	846	875	1364	1307	3	3	3059	3546	0.0768225	0.0101523	TRUE	2	0.157677	-0.0666702
chr11_30001802	chr11	30001802	Spnb2	-	intronic	intronic	0.255	0	0	0.002	0.023	0.003	624	107	482	656	862	772	3	3	1213	2290	0.13108	0.0100437	TRUE	2	0.425035	-0.121036
chr11_30001811	chr11	30001811	Spnb2	-	intronic	intronic	0.264	0	0	0	0	0	594	101	464	623	812	715	3	3	1159	2150	0.135462	0	TRUE	1	0.373901	-0.135462
chr11_30001812	chr11	30001812	Spnb2	-	intronic	intronic	0.25	0.552	0.011	0.175	0.013	0.028	603	105	476	635	833	741	3	3	1184	2209	0.180743	0.0647352	TRUE	2	0.29384	-0.116008
chr11_30001823	chr11	30001823	Spnb2	-	intronic	intronic	0.257	0	0	0	0.001	0.011	614	103	481	644	850	759	3	3	1198	2253	0.131886	0.00399467	TRUE	1	0.394778	-0.127892
chr11_46086144	chr11	46086144	Cyfip2	-	Nonsyn	Lys->Arg	0.012	0.029	0.012	0.016	0.023	0.012	10242	11594	9880	6044	6671	5036	3	3	31716	17751	0.0182873	0.0176891	TRUE	2	0.92342	-0.000598156
chr11_46086145	chr11	46086145	Cyfip2	-	Nonsyn	Lys->Glu	0.744	0.802	0.86	0.787	0.797	0.81	10364	11721	10093	6152	6775	5107	3	3	32178	18034	0.80151	0.797272	TRUE	2	0.912382	-0.00423853
chr11_51937357	chr11	51937357	intergenic	+	intergenic	intergenic	0.001	0	0	0.064	0	0.003	1104	1269	1367	1000	1082	907	3	3	3740	2989	0.00026738	0.0224155	TRUE	1	0.350951	0.0221481
chr11_51937359	chr11	51937359	intergenic	+	intergenic	intergenic	0	0	0.024	0.092	0.034	0.043	1143	1294	1400	1030	1119	928	3	3	3837	3077	0.00860047	0.0562236	TRUE	1	0.0703469	0.0476231
chr11_51937366	chr11	51937366	intergenic	+	intergenic	intergenic	0.002	0.141	0	0.003	0.016	0.007	1064	1219	1312	976	1054	882	3	3	3595	2912	0.0484006	0.00892857	TRUE	1	0.451778	-0.039472
chr11_51937367	chr11	51937367	intergenic	+	intergenic	intergenic	0.111	0.043	0.041	0.098	0.003	0.047	1071	1209	1333	986	1039	875	3	3	3613	2900	0.0625519	0.0486207	TRUE	2	0.684386	-0.0139312
chr11_51937376	chr11	51937376	intergenic	+	intergenic	intergenic	0.001	0.001	0.028	0.001	0.001	0.002	1080	1219	1335	988	1071	892	3	3	3634	2951	0.0110072	0.00135547	TRUE	1	0.390392	-0.00965168
chr11_59271799	chr11	59271799	Jmjd4	+	3UTR	3UTR	0	0.078	0.001	0	0.001	0.001	792	1262	761	911	1918	1527	3	3	2815	4356	0.0351687	0.000688705	TRUE	1	0.376742	-0.03448
chr11_59271800	chr11	59271800	Jmjd4	+	3UTR	3UTR	0.051	0.556	0.044	0.001	0.07	0.003	771	1267	754	889	1862	1495	3	3	2792	4246	0.277937	0.0322657	TRUE	2	0.323673	-0.245671
chr11_59271808	chr11	59271808	Jmjd4	+	3UTR	3UTR	0.001	0	0.15	0	0.001	0.092	757	1187	729	850	1791	1473	3	3	2673	4114	0.0411523	0.0333009	TRUE	2	0.757332	-0.00785134
chr11_59271815	chr11	59271815	Jmjd4	+	3UTR	3UTR	0	0.052	0.109	0.254	0.089	0.055	198	593	321	690	1682	1432	3	3	1112	3804	0.0593525	0.105941	TRUE	2	0.31638	0.0465886
chr11_59271918	chr11	59271918	Jmjd4	+	3UTR	3UTR	0.003	0.071	0.153	0.001	0.002	0.001	781	1220	730	890	1854	1490	3	3	2731	4234	0.0735994	0.0014171	TRUE	1	0.161659	-0.0721823
chr11_61954893	chr11	61954893	Specc1	+	intronic	intronic	0	0.062	0.003	0.001	0.001	0.03	1232	1490	1998	1839	2114	1641	3	3	4720	5594	0.0209746	0.0096532	TRUE	1	0.648823	-0.0113214
chr11_61954897	chr11	61954897	Specc1	+	intronic	intronic	0.002	0.07	0.001	0.002	0.001	0.001	1241	1499	2004	1878	2116	1670	3	3	4744	5664	0.0231872	0.00123588	TRUE	1	0.370859	-0.0219513
chr11_61954912	chr11	61954912	Specc1	+	intronic	intronic	0.002	0.697	0.203	0.465	0.457	0.464	1213	1457	1938	1814	2056	1620	3	3	4608	5490	0.30599	0.461566	TRUE	2	0.4783	0.155577
chr11_68799484	chr11	68799484	Pfas	-	3UTR	3UTR	0.246	0	0.005	0	0	0	2900	3141	3428	2228	2674	2163	3	3	9469	7065	0.0771993	0.000283086	TRUE	1	0.360948	-0.0769162
chr11_69596633	chr11	69596633	Zbtb4	+	3UTR	3UTR		0	0.076	0.054	0.143	0.061		1024	1611	1502	1715	1495	2	3	2635	4712	0.0462998	0.0884975	TRUE	2	0.377928	0.0421976
chr11_69596804	chr11	69596804	Zbtb4	+	3UTR	3UTR	0.244	0.187	0.234	0.322	0.183	0.182	2577	2684	1691	1551	1676	1278	3	3	6952	4505	0.219649	0.230633	TRUE	2	0.889858	0.0109836
chr11_69596805	chr11	69596805	Zbtb4	+	3UTR	3UTR	0.155	0.094	0.141	0.135	0.087	0.107	2515	2683	1677	1538	1660	1285	3	3	6875	4483	0.127564	0.109525	TRUE	2	0.428642	-0.0180388
chr11_69597882	chr11	69597882	intergenic	+	intergenic	intergenic	0	0.003	0	0.002	0.035	0.003	196	329	916	1537	1313	1209	3	3	1441	4059	0.000693963	0.0130574	TRUE	1	0.320431	0.0123634
chr11_69597884	chr11	69597884	intergenic	+	intergenic	intergenic	0	0	0.016	0	0.001	0	221	368	1002	1679	1423	1318	3	3	1591	4420	0.0100566	0.000226244	TRUE	1	0.402413	-0.00983032
chr11_69597905	chr11	69597905	intergenic	+	intergenic	intergenic	0.005	0	0.062	0.01	0.082	0.109	220	354	988	1614	1410	1288	3	3	1562	4312	0.0396927	0.0630798	TRUE	2	0.27808	0.0233871
chr11_69597907	chr11	69597907	intergenic	+	intergenic	intergenic	0	0	0.076	0.153	0.076	0.035	230	372	1012	1677	1437	1326	3	3	1614	4440	0.0477076	0.0927928	TRUE	2	0.217638	0.0450852
chr11_69597909	chr11	69597909	intergenic	+	intergenic	intergenic	0.005	0	0.031	0.003	0.001	0	211	354	953	1573	1367	1264	3	3	1518	4204	0.0204216	0.00118934	TRUE	1	0.33099	-0.0192323
chr11_74989819	chr11	74989819	Ovca2	-	3UTR	3UTR	0.002	0.001	0.104	0.001	0.003	0.029	2536	4231	4389	4191	4641	4380	3	3	11156	13212	0.0417712	0.0108992	TRUE	2	0.523613	-0.0308721
chr11_74989820	chr11	74989820	Ovca2	-	3UTR	3UTR	0.001	0.001	0.142	0	0.001	0.098	2518	4280	4405	4225	4668	4400	3	3	11203	13293	0.0563242	0.0330249	TRUE	2	0.805902	-0.0232993
chr11_74989826	chr11	74989826	Ovca2	-	3UTR	3UTR	0.002	0	0.203	0.097	0.109	0.031	2592	4380	4482	4299	4785	4514	3	3	11454	13598	0.0797975	0.0792764	TRUE	2	0.888734	-0.000521087
chr11_74989829	chr11	74989829	Ovca2	-	3UTR	3UTR	0	0.001	0.001	0.045	0.047	0.002	2556	4360	4449	4265	4717	4460	3	3	11365	13442	0.000703916	0.0317661	TRUE	1	0.104979	0.0310622
chr11_74989836	chr11	74989836	Ovca2	-	3UTR	3UTR	0.004	0.001	0.21	0.1	0.106	0.076	2519	4290	4446	4237	4665	4407	3	3	11255	13309	0.0842292	0.0939214	TRUE	2	0.764937	0.00969218
chr11_74989838	chr11	74989838	Ovca2	-	3UTR	3UTR	0.002	0.003	0.035	0.003	0.004	0.023	2581	4351	4485	4273	4733	4477	3	3	11417	13483	0.0155908	0.00986427	TRUE	1	0.805034	-0.00572651
chr11_74989842	chr11	74989842	Ovca2	-	3UTR	3UTR	0.002	0.366	0.559	0.302	0.149	0.161	2537	4197	4302	4125	4644	4373	3	3	11036	13142	0.357376	0.201035	TRUE	2	0.571376	-0.156341
chr11_74989846	chr11	74989846	Ovca2	-	3UTR	3UTR	0.001	0.379	0.754	0.537	0.274	0.265	2524	4209	4296	4091	4596	4346	3	3	11029	13033	0.43848	0.353641	TRUE	2	0.938376	-0.0848396
chr11_74989847	chr11	74989847	Ovca2	-	3UTR	3UTR	0.001	0.164	0.079	0.001	0.013	0.082	2486	4191	4355	4167	4607	4378	3	3	11032	13152	0.093546	0.0318583	TRUE	2	0.407919	-0.0616878
chr11_74989848	chr11	74989848	Ovca2	-	3UTR	3UTR	0	0	0.193	0	0	0.031	2536	4233	4331	4179	4649	4385	3	3	11100	13213	0.0756757	0.0104443	TRUE	2	0.45383	-0.0652314
chr11_74989934	chr11	74989934	Ovca2	-	3UTR	3UTR	0	0.159	0.471	0.446	0.173	0.402	2596	4349	4467	4253	4773	4478	3	3	11412	13504	0.244918	0.33479	TRUE	2	0.466619	0.0898721
chr11_74989947	chr11	74989947	Ovca2	-	3UTR	3UTR	0.002	0.003	0.13	0.058	0.003	0.019	2080	3244	3604	3253	3693	3437	3	3	8928	10383	0.0540995	0.0256188	TRUE	2	0.707795	-0.0284807
chr11_74989949	chr11	74989949	Ovca2	-	3UTR	3UTR	0.002	0.001	0.001	0.002	0.068	0.04	2593	4356	4512	4315	4762	4497	3	3	11461	13574	0.00122153	0.0374982	TRUE	1	0.138441	0.0362766
chr11_74989957	chr11	74989957	Ovca2	-	3UTR	3UTR	0.004	0.001	0.002	0.006	0.023	0.005	2207	3790	3895	3742	4160	3912	3	3	9892	11814	0.00192074	0.0115118	TRUE	1	0.202258	0.00959102
chr11_74990973	chr11	74990973	Ovca2	-	3UTR	3UTR	0.001	0.033	0.002	0.002	0.002	0.002	3556	4074	3793	2675	2517	2265	3	3	11423	7457	0.0126937	0.00201153	TRUE	1	0.394997	-0.0106822
chr11_75114038	chr11	75114038	Rpa1	-	3UTR	3UTR	0.009	0.001	0.01	0.017	0.014	0.005	2996	2937	2807	2481	2609	2102	3	3	8740	7192	0.00686499	0.0123749	TRUE	1	0.310293	0.00550987
chr11_75114115	chr11	75114115	Rpa1	-	3UTR	3UTR	0.013	0.009	0.018	0.019	0.001	0.002	3186	3129	2949	2653	2759	2200	3	3	9264	7612	0.0134931	0.00748818	TRUE	1	0.401207	-0.00600491
chr11_75114120	chr11	75114120	Rpa1	-	3UTR	3UTR	0.44	0.538	0.547	0.412	0.464	0.377	3212	3185	2996	2660	2819	2234	3	3	9393	7713	0.507186	0.421107	TRUE	2	0.100273	-0.086079
chr11_75114124	chr11	75114124	Rpa1	-	3UTR	3UTR	0	0.056	0.033	0.01	0.026	0.017	3151	3146	2934	2640	2751	2181	3	3	9231	7572	0.0297909	0.0178288	TRUE	2	0.516833	-0.0119621
chr11_75114125	chr11	75114125	Rpa1	-	3UTR	3UTR	0.404	0.39	0.478	0.363	0.304	0.327	3092	3072	2893	2582	2686	2151	3	3	9057	7419	0.422767	0.331446	TRUE	2	0.0453169	-0.0913206
chr11_75114132	chr11	75114132	Rpa1	-	3UTR	3UTR	0.221	0.182	0.27	0.23	0.165	0.164	3163	3110	2937	2641	2763	2206	3	3	9210	7610	0.223344	0.187122	TRUE	2	0.320523	-0.036222
chr11_75114133	chr11	75114133	Rpa1	-	3UTR	3UTR	0.305	0.194	0.317	0.241	0.196	0.203	3226	3203	3012	2741	2816	2251	3	3	9441	7808	0.271158	0.213883	TRUE	2	0.231043	-0.0572745
chr11_75114134	chr11	75114134	Rpa1	-	3UTR	3UTR	0.142	0.179	0.18	0.09	0.072	0.096	3254	3207	3034	2720	2855	2262	3	3	9495	7837	0.166298	0.0849815	TRUE	2	0.00495409	-0.0813166
chr11_75114140	chr11	75114140	Rpa1	-	3UTR	3UTR	0.006	0.007	0.015	0.006	0.028	0.008	1926	1906	1780	1595	1634	1357	3	3	5612	4586	0.00944405	0.0141736	TRUE	1	0.571388	0.00472952
chr11_75114145	chr11	75114145	Rpa1	-	3UTR	3UTR	0.066	0.035	0.014	0.004	0.008	0.013	3197	3190	2976	2672	2783	2245	3	3	9363	7700	0.03909	0.00818182	TRUE	1	0.121911	-0.0309082
chr11_75114146	chr11	75114146	Rpa1	-	3UTR	3UTR	0.065	0.003	0.001	0.003	0.004	0.002	3228	3202	3010	2716	2821	2247	3	3	9440	7784	0.0235169	0.00334018	TRUE	1	0.395158	-0.0201768
chr11_77349545	chr11	77349545	Taok1	-	3UTR	3UTR	0.019	0.01	0.006	0.001	0	0	3109	3181	2604	1733	1647	1311	3	3	8894	4691	0.0119181	0.000426348	TRUE	1	0.0425096	-0.0114918
chr11_77349556	chr11	77349556	Taok1	-	3UTR	3UTR	0.208	0.16	0.068	0.004	0.008	0.007	3449	3502	2865	1943	1833	1474	3	3	9816	5250	0.149756	0.00628571	TRUE	1	0.0277175	-0.14347
chr11_94401990	chr11	94401990	Rsad1	-	3UTR	3UTR	0.001	1	0.056	0.002	0.232	0	1723	1033	3078	1632	1846	1784	3	3	5834	5262	0.206548	0.0820981	TRUE	2	0.456627	-0.12445
chr11_94403319	chr11	94403319	Rsad1	-	3UTR	3UTR	0.001	0.001	0	0.297	0.001	0.005	825	973	299	698	681	444	3	3	2097	1823	0.000953743	0.115195	TRUE	1	0.363833	0.114241
chr11_94403327	chr11	94403327	Rsad1	-	3UTR	3UTR	0.478	0.013	0.003	0.311	0.408	0	933	1066	347	761	745	514	3	3	2346	2020	0.196505	0.267822	TRUE	2	0.725714	0.0713171
chr11_94403338	chr11	94403338	Rsad1	-	3UTR	3UTR	0.001	0.002	0	0.268	0	0.004	892	1050	345	768	739	511	3	3	2287	2018	0.00131176	0.103072	TRUE	1	0.369132	0.101761
chr11_94403347	chr11	94403347	Rsad1	-	3UTR	3UTR	0.001	0	0	0.265	0.473	0.002	940	1111	361	791	780	536	3	3	2412	2107	0.000414594	0.275273	TRUE	1	0.144948	0.274858
chr11_94403355	chr11	94403355	Rsad1	-	3UTR	3UTR	0.003	0	0	0.032	0	0.002	958	1128	365	805	792	533	3	3	2451	2130	0.00122399	0.0126761	TRUE	1	0.376565	0.0114521
chr11_94403359	chr11	94403359	Rsad1	-	3UTR	3UTR	0.004	0.001	0.011	0.279	0.003	0.002	893	1068	353	767	736	511	3	3	2314	2014	0.00388937	0.107746	TRUE	1	0.387526	0.103856
chr11_95932838	chr11	95932838	intergenic	-	intergenic	intergenic		0	0.004		0.019	0.002		476	268		727	612	2	2	744	1339	0.00134409	0.0112024	TRUE	1	0.433018	0.0098583
chr11_95932974	chr11	95932974	intergenic	-	intergenic	intergenic		0	0		0.006	0.023		417	235		624	530	2	2	652	1154	0	0.0138648	TRUE	1	0.230149	0.0138648
chr11_95932976	chr11	95932976	intergenic	-	intergenic	intergenic		0.002	0.342		0.856	0.074		489	278		743	623	2	2	767	1366	0.125163	0.499268	TRUE	2	0.562935	0.374105
chr11_97704473	chr11	97704473	intergenic	+	intergenic	intergenic	0.036	0.005	0.012	0.017	0.005	0.013	4950	6225	5346	3254	3216	2660	3	3	16521	9130	0.0164034	0.0116101	TRUE	2	0.581845	-0.00479329
chr11_97704482	chr11	97704482	intergenic	+	intergenic	intergenic	0.05	0.02	0.024	0.037	0.023	0.017	4880	6154	5250	3217	3164	2631	3	3	16284	9012	0.0301523	0.0260763	TRUE	2	0.637034	-0.00407595
chr11_97704488	chr11	97704488	intergenic	+	intergenic	intergenic	0.053	0.077	0.068	0.056	0.075	0.061	4995	6273	5375	3297	3233	2667	3	3	16643	9197	0.0666346	0.0639339	TRUE	2	0.835358	-0.00270073
chr11_97704496	chr11	97704496	intergenic	+	intergenic	intergenic	0.039	0.08	0.044	0.049	0.052	0.054	4748	5979	5084	3105	3035	2503	3	3	15811	8643	0.0562899	0.0514868	TRUE	2	0.847438	-0.00480317
chr11_97704497	chr11	97704497	intergenic	+	intergenic	intergenic	0.093	0.033	0.05	0.043	0.059	0.048	4435	5605	4811	2972	2876	2382	3	3	14851	8230	0.0566965	0.0503038	TRUE	2	0.663326	-0.00639275
chr11_98139307	chr11	98139307	uc007lfv.1	+	ncRNA	ncRNA		0	0.075	0.002	0.052	0.065		265	1451	1032	1215	1048	2	3	1716	3295	0.0635198	0.0403642	TRUE	2	0.957402	-0.0231556
chr11_98139308	chr11	98139308	uc007lfv.1	+	ncRNA	ncRNA		0	0	0.001	0.058	0.033		266	1441	1015	1212	1056	2	3	1707	3283	0	0.0322875	TRUE	1	0.245485	0.0322875
chr12_34012648	chr12	34012648	uc007nip.2	+	3UTR	3UTR	0.002	0	0.001	0.001	0	0.043	1849	2740	1908	1622	1427	1557	3	3	6497	4606	0.000769586	0.0149805	TRUE	1	0.389767	0.0142109
chr12_34012649	chr12	34012649	uc007nip.2	+	3UTR	3UTR	0.001	0	0.012	0	0.001	0.037	1813	2678	1856	1595	1400	1505	3	3	6347	4500	0.00378131	0.0126667	TRUE	1	0.549422	0.00888535
chr12_34012664	chr12	34012664	uc007nip.2	+	3UTR	3UTR	0.001	0.122	0	0.081	0.001	0.001	1849	2740	1892	1611	1417	1549	3	3	6481	4577	0.0515353	0.0292768	TRUE	2	0.796964	-0.0222584
chr12_34012675	chr12	34012675	uc007nip.2	+	3UTR	3UTR	0.182	0.024	0.001	0.072	0.001	0.001	1785	2675	1866	1590	1386	1510	3	3	6326	4486	0.0616503	0.0263041	TRUE	2	0.511618	-0.0353463
chr12_34012679	chr12	34012679	uc007nip.2	+	3UTR	3UTR	0	0.026	0	0	0	0	1555	2291	1615	1378	1201	1287	3	3	5461	3866	0.0108039	0	TRUE	1	0.373901	-0.0108039
chr12_47801321	chr12	47801321	Nova1	-	Nonsyn	Ser->Gly		0.011	0.211	0.056	0.284	0.226		188	1065	834	1130	923	2	3	1253	2887	0.181165	0.199861	TRUE	2	0.549687	0.0186962
chr12_52472394	chr12	52472394	uc007nmn.2	+	5UTR	5UTR	0	0.396	0.495	0.56	0.28	0.504	1516	2473	1902	1691	1667	1298	3	3	5891	4656	0.326091	0.443943	TRUE	2	0.43383	0.117853
chr12_52472399	chr12	52472399	uc007nmn.2	+	5UTR	5UTR	0.004	0.002	0.046	0.001	0.01	0.002	1387	2286	1756	1569	1549	1202	3	3	5429	4320	0.0167618	0.00486111	TRUE	1	0.424287	-0.0119007
chr12_52472412	chr12	52472412	uc007nmn.2	+	5UTR	5UTR	0.001	0.014	0.046	0.002	0.001	0.072	1515	2495	1916	1704	1673	1298	3	3	5926	4675	0.0209247	0.0207487	TRUE	2	0.871355	-0.000176075
chr12_52472415	chr12	52472415	uc007nmn.2	+	5UTR	5UTR	0.004	0.091	0.042	0.001	0.002	0.002	1527	2488	1914	1720	1684	1307	3	3	5929	4711	0.05296	0.00148588	TRUE	1	0.155532	-0.0514741
chr12_55773167	chr12	55773167	intergenic	-	intergenic	intergenic	0	0.002	0		0.015	0	821	461	200		526	233	3	2	1482	759	0.000674764	0.0105402	TRUE	1	0.313539	0.00986542
chr12_55773182	chr12	55773182	intergenic	-	intergenic	intergenic	0.065	0	0		0.002	0	794	452	196		520	220	3	2	1442	740	0.036061	0.00135135	TRUE	1	0.513694	-0.0347097
chr12_55773344	chr12	55773344	intergenic	-	intergenic	intergenic	0.197	0.011	0.035		0.002	0	796	446	199		519	221	3	2	1441	740	0.11728	0.00135135	TRUE	1	0.366612	-0.115928
chr12_56156909	chr12	56156909	uc007noe.1	-	3UTR	3UTR	0.003	0.001	0.001	0.003	0.038	0	1487	1376	1021	1329	1646	1269	3	3	3884	4244	0.0015448	0.015787	TRUE	1	0.381547	0.0142422
chr12_56156941	chr12	56156941	uc007noe.1	-	3UTR	3UTR	0.003	0.033	0.241	0.116	0.265	0.257	1539	1413	1046	1367	1689	1305	3	3	3998	4361	0.0757879	0.216006	TRUE	2	0.248269	0.140218
chr12_74009987	chr12	74009987	uc011ynq.1	-	ncRNA	ncRNA	0.016		0	0.004	0	0.002	3484		1039	2121	1156	2143	2	3	4523	5420	0.0121601	0.00258303	TRUE	1	0.400966	-0.00957704
chr12_74010048	chr12	74010048	uc011ynq.1	-	ncRNA	ncRNA	0.265		0.75	0.41	0	0.127	3514		1025	2100	1164	2136	2	3	4539	5400	0.374312	0.20963	TRUE	2	0.263047	-0.164682
chr12_74010049	chr12	74010049	uc011ynq.1	-	ncRNA	ncRNA	0		0	0	0.001	0.235	3444		1063	2096	1169	2106	2	3	4507	5371	0.000221877	0.0921616	TRUE	1	0.492504	0.0919397
chr12_74010050	chr12	74010050	uc011ynq.1	-	ncRNA	ncRNA	0.713		0.245	0.551	0.999	0.965	3398		1029	2044	1143	2114	2	3	4427	5301	0.604021	0.812677	TRUE	2	0.253432	0.208656
chr12_74010057	chr12	74010057	uc011ynq.1	-	ncRNA	ncRNA	0.262		0	0	0.001	0.001	3537		1056	2149	1173	2166	2	3	4593	5488	0.202047	0.000728863	TRUE	1	0.2742	-0.201318
chr12_74010061	chr12	74010061	uc011ynq.1	-	ncRNA	ncRNA	0.311		0.239	0.232	0.999	0.961	3272		1045	2119	1152	2121	2	3	4317	5392	0.293259	0.682678	TRUE	2	0.253504	0.389419
chr12_74010062	chr12	74010062	uc011ynq.1	-	ncRNA	ncRNA	0.432		0	0.003	0.002	0.107	3526		1052	2141	1157	2146	2	3	4578	5444	0.33246	0.0435342	TRUE	2	0.363506	-0.288925
chr12_74010072	chr12	74010072	uc011ynq.1	-	ncRNA	ncRNA	0		0	0	0.001	0.158	3512		1026	2097	1143	2124	2	3	4538	5364	0	0.0628262	TRUE	1	0.491277	0.0628262
chr12_82658008	chr12	82658008	intergenic	+	intergenic	intergenic		0.176	0	0	0	0.051		646	1497	1431	896	1243	2	3	2143	3570	0.0531965	0.0176471	TRUE	2	0.380181	-0.0355494
chr12_82658020	chr12	82658020	intergenic	+	intergenic	intergenic		0.163	0.166	0.524	0.244	0.112		699	1577	1518	951	1320	2	3	2276	3789	0.165202	0.310372	TRUE	2	0.471534	0.14517
chr12_82658030	chr12	82658030	intergenic	+	intergenic	intergenic		1	0.654	0.858	0.999	0.824		672	1454	1454	913	1253	2	3	2126	3620	0.763405	0.881768	TRUE	2	0.679626	0.118362
chr12_82658100	chr12	82658100	intergenic	+	intergenic	intergenic		0	0.015	0.002	0	0.004		602	1431	1360	856	1181	2	3	2033	3397	0.0108214	0.00235502	TRUE	1	0.411916	-0.00846643
chr12_82658102	chr12	82658102	intergenic	+	intergenic	intergenic		0.842	0.013	0.174	0.002	0.074		645	1418	1370	843	1188	2	3	2063	3401	0.272419	0.0967363	TRUE	2	0.355225	-0.175683
chr12_103158070	chr12	103158070	Atxn3	-	3UTR	3UTR	0.001	0.042	0	0.001	0.025	0	1954	1755	2505	1971	2046	1553	3	3	6214	5570	0.0122304	0.00951526	TRUE	1	0.742156	-0.00271519
chr12_103158082	chr12	103158082	Atxn3	-	3UTR	3UTR	0.05	0.39	0.175	0.202	0.115	0.178	1958	1770	2575	2011	2082	1587	3	3	6303	5680	0.196256	0.163732	TRUE	2	0.716564	-0.0325234
chr12_103158086	chr12	103158086	Atxn3	-	3UTR	3UTR	0	0.001	0.002	0.021	0.062	0.001	2000	1797	2585	2026	2096	1602	3	3	6382	5724	0.000783453	0.0303983	TRUE	1	0.207241	0.0296149
chr12_103158091	chr12	103158091	Atxn3	-	3UTR	3UTR	0.001	0.08	0.041	0.05	0.133	0.049	1993	1798	2602	2043	2112	1605	3	3	6393	5760	0.0392617	0.0800347	TRUE	2	0.36584	0.040773
chr12_103159841	chr12	103159841	Atxn3	-	3UTR	3UTR	0.002		0.081	0	0.02	0.002	405		370	247	692	578	2	3	775	1517	0.04	0.00988794	TRUE	1	0.345086	-0.0301121
chr12_103159846	chr12	103159846	Atxn3	-	3UTR	3UTR	0.003		0.003	0	0.006	0.034	386		348	245	664	561	2	3	734	1470	0.0027248	0.0156463	TRUE	1	0.500491	0.0129215
chr12_110797222	chr12	110797222	Meg3	+	ncRNA	ncRNA	0.02	0.018	0.004	0.005	0.004	0.005	816	1096	1304	920	955	847	3	3	3216	2722	0.0127488	0.0047759	TRUE	1	0.137943	-0.00797286
chr12_110797224	chr12	110797224	Meg3	+	ncRNA	ncRNA	0.068	0.123	0.104	0.06	0.068	0.076	878	1183	1416	969	1010	910	3	3	3477	2889	0.101524	0.0678435	TRUE	2	0.144866	-0.0336808
chr13_21481773	chr13	21481773	Zkscan3	-	intronic	intronic	0	0.027	0.054	0.137	0.03	0.002	1326	2133	2209	1598	2068	1647	3	3	5668	5313	0.0312279	0.0538302	TRUE	2	0.541382	0.0226023
chr13_21481775	chr13	21481775	Zkscan3	-	intronic	intronic	0	0.122	0.059	0.054	0.014	0.013	1301	2070	2180	1602	2045	1631	3	3	5551	5278	0.0686363	0.0261463	TRUE	2	0.426819	-0.04249
chr13_21481786	chr13	21481786	Zkscan3	-	intronic	intronic	0	0.028	0.125	0	0.074	0.096	1406	2240	2323	1697	2173	1732	3	3	5969	5602	0.0589714	0.0585505	TRUE	2	0.911204	-0.000420834
chr13_21481787	chr13	21481787	Zkscan3	-	intronic	intronic	0.001	0	0	0.047	0	0.032	1400	2221	2319	1718	2155	1725	3	3	5940	5598	0.00016835	0.0242944	TRUE	1	0.134007	0.024126
chr13_21481788	chr13	21481788	Zkscan3	-	intronic	intronic	0	0.091	0.023	0.058	0	0.04	1200	1942	2024	1506	1883	1511	3	3	5166	4900	0.0429733	0.0302041	TRUE	2	0.876673	-0.0127692
chr13_21481791	chr13	21481791	Zkscan3	-	intronic	intronic	0	0.153	0.049	0	0.025	0	1354	2171	2259	1657	2132	1694	3	3	5784	5483	0.0765906	0.00984862	TRUE	1	0.267776	-0.066742
chr13_21481798	chr13	21481798	Zkscan3	-	intronic	intronic	0.038	0.006	0.073	0.098	0.034	0.017	1356	2136	2226	1641	2092	1674	3	3	5718	5407	0.0395243	0.0482708	TRUE	2	0.750744	0.00874645
chr13_21481802	chr13	21481802	Zkscan3	-	intronic	intronic	0.004	0.27	0.136	0.027	0.073	0.045	1415	2246	2330	1710	2215	1749	3	3	5991	5674	0.155233	0.0504054	TRUE	2	0.320423	-0.104827
chr13_21481803	chr13	21481803	Zkscan3	-	intronic	intronic	0	0.001	0.122	0.153	0.026	0.033	1423	2281	2348	1719	2223	1756	3	3	6052	5698	0.0475876	0.0665146	TRUE	2	0.634729	0.018927
chr13_21481817	chr13	21481817	Zkscan3	-	intronic	intronic	0.002	0.003	0.039	0.106	0.05	0.031	1216	1963	2007	1487	1878	1536	3	3	5186	4901	0.0169688	0.0608039	TRUE	2	0.135983	0.0438352
chr13_49627504	chr13	49627504	Ecm2	+	3UTR	3UTR	0		0.036	0.681	0.058	0.097	183		965	1484	1985	1800	2	3	1148	5269	0.0304878	0.246916	TRUE	2	0.39067	0.216428
chr13_49627522	chr13	49627522	Ecm2	+	3UTR	3UTR	0.989		0.017	0.156	0.167	0.014	178		938	1449	1932	1774	2	3	1116	5155	0.172043	0.11096	TRUE	2	0.366068	-0.0610828
chr13_49627526	chr13	49627526	Ecm2	+	3UTR	3UTR	0		0.239	0.493	0.182	0.224	170		914	1441	1858	1715	2	3	1084	5014	0.201107	0.285999	TRUE	2	0.326837	0.0848922
chr13_101469899	chr13	101469899	Cdk7	-	3UTR	3UTR	0	0.38	0.125	0.13	0.049	0.031	1626	303	1352	1482	1762	1505	3	3	3281	4749	0.086559	0.0688566	TRUE	2	0.443939	-0.0177024
chr13_101469919	chr13	101469919	Cdk7	-	3UTR	3UTR	0	0.974	0.105	0.096	0.001	0.02	1569	302	1327	1449	1716	1479	3	3	3198	4644	0.135397	0.0366064	TRUE	2	0.359409	-0.0987907
chr13_101472758	chr13	101472758	Cdk7	-	3UTR	3UTR	0.124	0.012	0.022	0.232	0.004	0.007	1093	892	449	1027	1106	868	3	3	2434	3001	0.0645029	0.0826391	TRUE	2	0.751591	0.0181362
chr13_101472764	chr13	101472764	Cdk7	-	3UTR	3UTR	0.13	0.099	0.032	0.121	0.079	0.122	3259	1704	877	1955	3059	2296	3	3	5840	7310	0.105993	0.104104	TRUE	2	0.56207	-0.00188918
chr13_101472773	chr13	101472773	Cdk7	-	3UTR	3UTR	0.451	0.426	0.372	0.494	0.4	0.438	3173	1674	870	1935	2958	2224	3	3	5717	7117	0.43187	0.437263	TRUE	2	0.483898	0.00539303
chr13_101472779	chr13	101472779	Cdk7	-	3UTR	3UTR	0.186	0.133	0.084	0.332	0.233	0.149	2986	1578	807	1844	2841	2114	3	3	5371	6799	0.155092	0.233858	TRUE	2	0.161963	0.0787658
chr13_101472783	chr13	101472783	Cdk7	-	3UTR	3UTR	0.231	0.025	0.132	0.067	0.137	0.107	3158	1666	881	1917	2955	2247	3	3	5705	7119	0.155828	0.108864	TRUE	2	0.703879	-0.0469646
chr13_101472787	chr13	101472787	Cdk7	-	3UTR	3UTR	0.347	0.284	0.382	0.46	0.416	0.409	3264	1720	895	1970	3058	2298	3	3	5879	7326	0.334241	0.425607	TRUE	2	0.0506996	0.0913669
chr13_101472797	chr13	101472797	Cdk7	-	3UTR	3UTR	0.001	0.05	0.033	0.003	0.02	0.003	3102	1652	844	1889	2882	2234	3	3	5598	7005	0.0203644	0.0102784	TRUE	2	0.278774	-0.010086
chr13_101472808	chr13	101472808	Cdk7	-	3UTR	3UTR	0.194	0.068	0.037	0.033	0.097	0.174	3328	1771	914	2016	3137	2369	3	3	6013	7522	0.133045	0.103962	TRUE	2	0.980155	-0.0290834
chr13_101472809	chr13	101472809	Cdk7	-	3UTR	3UTR	0.004	0	0.022	0	0.03	0.001	3319	1755	907	2000	3109	2330	3	3	5981	7439	0.00535028	0.0126361	TRUE	1	0.89573	0.00728583
chr14_8768562	chr14	8768562	Flnb	+	Nonsyn	Gln->Arg		0.002	0.235	0.374	0.388	0.421		819	2965	943	2237	2423	2	3	3784	5603	0.184989	0.400143	TRUE	2	0.0528597	0.215153
chr14_13244096	chr14	13244096	Cadps	-	Nonsyn	Glu->Gly	0.206	0.216	0.224	0.174	0.199	0.186	13281	14456	12730	7561	8424	6632	3	3	40467	22617	0.21541	0.186453	TRUE	2	0.0311344	-0.0289574
chr14_22616933	chr14	22616933	Samd8	+	3UTR	3UTR	0	0	0.111	0.002	0.001	0	170	580	424	420	678	629	3	3	1174	1727	0.0400341	0.00115808	TRUE	1	0.385714	-0.038876
chr14_30879299	chr14	30879299	Cacna1d	-	Nonsyn	Tyr->Cys	0.284	0.162	0.22	0.245	0.205	0.222	1454	1617	1858	1758	1841	1525	3	3	4929	5124	0.21972	0.223849	TRUE	2	0.959582	0.00412853
chr14_30879305	chr14	30879305	Cacna1d	-	Nonsyn	Gln->Arg	0.001	0.006	0.019	0.023	0.003	0.017	1477	1626	1861	1763	1842	1535	3	3	4964	5140	0.00906527	0.0138132	TRUE	1	0.51749	0.00474796
chr14_30879307	chr14	30879307	Cacna1d	-	Nonsyn	Ile->Met	0.387	0.411	0.386	0.45	0.395	0.34	1475	1604	1871	1743	1834	1512	3	3	4950	5089	0.394545	0.397524	TRUE	2	0.992376	0.00297862
chr14_32513812	chr14	32513812	Ankrd28	-	3UTR	3UTR	0.007	0.302	0.422	0.179	0.162	0.208	576	975	1290	1668	1937	1455	3	3	2841	5060	0.296375	0.180632	TRUE	2	0.650356	-0.115742
chr14_32513815	chr14	32513815	Ankrd28	-	3UTR	3UTR	0	0.041	0.118	0.037	0.068	0.072	584	973	1302	1682	1960	1492	3	3	2859	5134	0.0675061	0.0594079	TRUE	2	0.876779	-0.00809825
chr14_32513831	chr14	32513831	Ankrd28	-	3UTR	3UTR	0.002	0.07	0	0.001	0.002	0.034	608	978	1327	1710	1961	1506	3	3	2913	5177	0.0236869	0.0110102	TRUE	2	0.670238	-0.0126767
chr14_32513834	chr14	32513834	Ankrd28	-	3UTR	3UTR	0.004	0.387	0.064	0.066	0.001	0.034	465	842	1055	1371	1578	1194	3	3	2362	4143	0.167655	0.0316196	TRUE	2	0.382565	-0.136035
chr14_32513835	chr14	32513835	Ankrd28	-	3UTR	3UTR	0.002	0	0	0.002	0.001	0.05	547	927	1203	1591	1813	1373	3	3	2677	4777	0.000373552	0.0152816	TRUE	1	0.352769	0.014908
chr14_32513841	chr14	32513841	Ankrd28	-	3UTR	3UTR	0.002	0	0.086	0.027	0.002	0.037	543	910	1251	1610	1883	1397	3	3	2704	4890	0.0403107	0.0198364	TRUE	2	0.820027	-0.0204743
chr14_32513846	chr14	32513846	Ankrd28	-	3UTR	3UTR	0	0	0.009	0.039	0.001	0.014	606	1015	1342	1755	2019	1527	3	3	2963	5301	0.00404995	0.0175439	TRUE	1	0.263751	0.0134939
chr14_32513847	chr14	32513847	Ankrd28	-	3UTR	3UTR	0.002	0.089	0	0	0.012	0.045	614	1025	1348	1767	2045	1544	3	3	2987	5356	0.0308001	0.0175504	TRUE	2	0.743204	-0.0132497
chr14_32513848	chr14	32513848	Ankrd28	-	3UTR	3UTR	0.223	0.263	0.481	0.262	0.351	0.323	611	1020	1352	1757	2045	1544	3	3	2983	5346	0.353336	0.313692	TRUE	2	0.908423	-0.0396431
chr14_32513849	chr14	32513849	Ankrd28	-	3UTR	3UTR	0	0.001	0.19	0.022	0.037	0.043	603	1003	1339	1736	2003	1527	3	3	2945	5266	0.086927	0.0341815	TRUE	2	0.664558	-0.0527455
chr14_32513851	chr14	32513851	Ankrd28	-	3UTR	3UTR	0.002	0.119	0.223	0.137	0.052	0.078	595	1009	1330	1737	2005	1536	3	3	2934	5278	0.142468	0.0877226	TRUE	2	0.727313	-0.054745
chr14_32514630	chr14	32514630	Ankrd28	-	3UTR	3UTR	0.014	0.001	0.027	0.001	0.002	0.003	1022	690	842	855	995	867	3	3	2554	2717	0.0148786	0.00220832	TRUE	1	0.186137	-0.0126703
chr14_32514634	chr14	32514634	Ankrd28	-	3UTR	3UTR	0.764	0.001	0.003	0.093	0.001	0.003	1071	738	865	889	1047	903	3	3	2674	2839	0.307405	0.0306446	TRUE	2	0.431279	-0.27676
chr14_32514637	chr14	32514637	Ankrd28	-	3UTR	3UTR	0	0.001	0.206	0.05	0.076	0.104	1027	701	836	854	999	871	3	3	2564	2724	0.0674727	0.0770925	TRUE	2	0.918355	0.00961981
chr14_32514661	chr14	32514661	Ankrd28	-	3UTR	3UTR	0.011	0.001	0.068	0.064	0.002	0	1078	742	884	893	1057	923	3	3	2704	2873	0.026997	0.020536	TRUE	2	0.882406	-0.00646102
chr14_32514666	chr14	32514666	Ankrd28	-	3UTR	3UTR	0.002	0.007	0.005	0.002	0.005	0.031	1060	733	856	913	1046	913	3	3	2649	2872	0.00415251	0.0121866	TRUE	1	0.439145	0.00803412
chr14_33109811	chr14	33109811	Parg	+	3UTR	3UTR	0	0.346	0.124	0.006	0.056	0.076	293	156	394	891	1072	1009	3	3	843	2972	0.122183	0.0477793	TRUE	2	0.344476	-0.0744034
chr14_52913881	chr14	52913881	Tox4	+	3UTR	3UTR	0.05	0.111	0.104	0.065	0.065	0.055	2009	2383	1934	1553	1735	1313	3	3	6326	4601	0.0896301	0.0619431	TRUE	2	0.244452	-0.027687
chr14_52913891	chr14	52913891	Tox4	+	3UTR	3UTR	0.071	0.047	0.083	0.06	0.075	0.049	2490	2966	2416	1946	2145	1632	3	3	7872	5723	0.0658028	0.0623799	TRUE	2	0.685212	-0.00342297
chr14_52913892	chr14	52913892	Tox4	+	3UTR	3UTR	0.035	0.012	0.04	0.024	0.037	0.015	2381	2861	2318	1840	2061	1581	3	3	7560	5482	0.0279101	0.0264502	TRUE	2	0.749736	-0.00145985
chr14_52913899	chr14	52913899	Tox4	+	3UTR	3UTR	0.057	0.038	0.014	0.003	0.009	0.01	2316	2761	2232	1821	1981	1546	3	3	7309	5348	0.0368039	0.00710546	TRUE	1	0.0833194	-0.0296985
chr14_52913900	chr14	52913900	Tox4	+	3UTR	3UTR	0.05	0.024	0.01	0.002	0.007	0.02	2070	2475	2028	1611	1817	1335	3	3	6573	4763	0.0279933	0.00923788	TRUE	1	0.227964	-0.0187554
chr14_52913904	chr14	52913904	Tox4	+	3UTR	3UTR	0.67	0.728	0.723	0.721	0.718	0.665	2434	2920	2372	1897	2132	1616	3	3	7726	5645	0.708387	0.703809	TRUE	2	0.838032	-0.00457858
chr14_52913912	chr14	52913912	Tox4	+	3UTR	3UTR	0.03	0.001	0.007	0.002	0.002	0.004	2447	2864	2328	1876	2077	1597	3	3	7639	5550	0.0121744	0.0027027	TRUE	1	0.322297	-0.00947167
chr14_62295207	chr14	62295207	uc007ugi.2	-	ncRNA	ncRNA	0	0	0	0	0.037	0.008	636	336	303	443	480	398	3	3	1275	1321	0	0.015897	TRUE	1	0.252927	0.015897
chr14_62295239	chr14	62295239	uc007ugi.2	-	ncRNA	ncRNA	0.355	0.337	0.068	0	0.002	0.005	698	359	336	477	515	442	3	3	1393	1434	0.281407	0.00209205	TRUE	1	0.0538677	-0.279315
chr14_62295242	chr14	62295242	uc007ugi.2	-	ncRNA	ncRNA	0	0.072	0	0.004	0.002	0.002	669	349	324	456	497	432	3	3	1342	1385	0.0186289	0.00288809	TRUE	1	0.424452	-0.0157408
chr14_76119526	chr14	76119526	Cog3	-	Nonsyn	Ile->Val	0.27	0.286	0.265	0.211	0.266	0.288	7272	6382	5099	4125	4457	3696	3	3	18753	12278	0.27393	0.254032	TRUE	2	0.475974	-0.0198979
chr14_76119527	chr14	76119527	Cog3	-	Syn	Glu->Glu	0.017	0.06	0.046	0.036	0.024	0.066	7206	6293	5057	4072	4409	3637	3	3	18556	12118	0.0392326	0.0405182	TRUE	2	0.957859	0.00128564
chr14_76119531	chr14	76119531	Cog3	-	Nonsyn	Lys->Arg	0.011	0.017	0.001	0.001	0.006	0.007	7328	6391	5137	4141	4458	3704	3	3	18856	12303	0.0103946	0.00479558	TRUE	1	0.375801	-0.00559899
chr15_8108190	chr15	8108190	Nup155	+	3UTR	3UTR	0.001	0.356	0.213	0.002	0.049	0.031	1412	2352	2445	3103	3242	2878	3	3	6209	9223	0.218876	0.0274314	TRUE	2	0.192934	-0.191444
chr15_8108212	chr15	8108212	Nup155	+	3UTR	3UTR	0	0.302	0.018	0.001	0.002	0.023	1273	2175	2216	2776	2901	2574	3	3	5664	8251	0.122881	0.00812023	TRUE	1	0.374196	-0.114761
chr15_8108318	chr15	8108318	Nup155	+	3UTR	3UTR	0.002	0.002	0.057	0.001	0.002	0.002	1259	1801	1876	1897	1960	1769	3	3	4936	5626	0.0230956	0.00142197	TRUE	1	0.366237	-0.0216737
chr15_8109486	chr15	8109486	Nup155	+	3UTR	3UTR	0.026	0.011	0.013	0.005	0.001	0.001	3316	4755	4984	2888	3166	2306	3	3	13055	8360	0.0156262	0.00227273	TRUE	1	0.042704	-0.0133535
chr15_8109489	chr15	8109489	Nup155	+	3UTR	3UTR	0.57	0.384	0.249	0.098	0.123	0.1	3222	4687	4933	2859	3133	2290	3	3	12842	8282	0.378835	0.107945	TRUE	2	0.0345874	-0.27089
chr15_8109501	chr15	8109501	Nup155	+	3UTR	3UTR	0.002	0.027	0.003	0.004	0.002	0.002	3090	4419	4656	2687	2949	2177	3	3	12165	7813	0.011344	0.00268783	TRUE	1	0.384444	-0.00865619
chr15_20595218	chr15	20595218	Acot10	-	Syn	Ser->Ser	0.133	0.136	0.262	0.202	0.201	0.227	2006	2054	1250	968	783	516	3	3	5310	2267	0.164595	0.207322	TRUE	2	0.488929	0.0427273
chr15_20595389	chr15	20595389	Acot10	-	Syn	Val->Val	0.139	0.119	0.243	0.207	0.223	0.261	1931	2010	1208	951	762	513	3	3	5149	2226	0.155564	0.225067	TRUE	2	0.202898	0.0695032
chr15_55087121	chr15	55087121	uc007vsb.1	+	ncRNA	ncRNA		0	0.134	0.004	0.004	0.003		303	462	283	678	579	2	3	765	1540	0.0810458	0.0038961	TRUE	1	0.294212	-0.0771496
chr15_55087127	chr15	55087127	uc007vsb.1	+	ncRNA	ncRNA		0.996	0.28	0	0.001	0.002		273	514	316	781	654	2	3	787	1751	0.52859	0.0011422	TRUE	1	0.0969848	-0.527447
chr15_55087128	chr15	55087128	uc007vsb.1	+	ncRNA	ncRNA		0	0.094	0.003	0.004	0.002		300	513	312	765	615	2	3	813	1692	0.0590406	0.00295508	TRUE	1	0.298117	-0.0560855
chr15_55087147	chr15	55087147	uc007vsb.1	+	ncRNA	ncRNA		0	0.002	0	0.004	0.084		335	548	323	784	628	2	3	883	1735	0.0011325	0.0322767	TRUE	1	0.48118	0.0311442
chr15_81285395	chr15	81285395	intergenic	+	intergenic	intergenic	0.375	0.278	0.497	0.427	0.28	0.293	3176	3572	3532	2514	2675	2073	3	3	10280	7262	0.383171	0.334756	TRUE	2	0.560585	-0.0484149
chr15_84783196	chr15	84783196	5031439G07Rik	-	intronic	intronic	0	0	0	0	0.023	0.005	384	212	188	212	440	367	3	3	784	1019	0	0.0117763	TRUE	1	0.252382	0.0117763
chr15_84783201	chr15	84783201	5031439G07Rik	-	intronic	intronic	0.005	0	0	0.192	0	0.011	390	207	192	214	433	373	3	3	789	1020	0.00253485	0.0441176	TRUE	1	0.348948	0.0415828
chr15_84783204	chr15	84783204	5031439G07Rik	-	intronic	intronic	0.005	0.005	0	0	0.205	0	380	199	193	207	414	366	3	3	772	987	0.00388601	0.0861196	TRUE	1	0.395485	0.0822335
chr15_84783219	chr15	84783219	5031439G07Rik	-	intronic	intronic	0	0	0	0	0.015	0.011	286	156	145	160	335	265	3	3	587	760	0	0.0105263	TRUE	1	0.125445	0.0105263
chr15_99075086	chr15	99075086	Mcrs1	-	Nonsyn	Lys->Glu	0.051	0.002	0.098	0.031	0.057	0.064	929	848	919	836	1056	813	3	3	2696	2705	0.0515579	0.0510166	TRUE	2	0.991519	-0.000541228
chr16_3863121	chr16	3863121	Zfp597	-	3UTR	3UTR		0	0.054	0.003	0.083	0.025		992	2223	1543	1986	1950	2	3	3215	5479	0.037325	0.0394233	TRUE	2	0.803425	0.00209821
chr16_4626347	chr16	4626347	intergenic	-	intergenic	intergenic	0.132	0	0.089	0.001	0.001	0	2224	2475	2493	1332	1607	1302	3	3	7192	4241	0.0718854	0.000471587	TRUE	1	0.133582	-0.0714138
chr16_4626351	chr16	4626351	intergenic	-	intergenic	intergenic	0	0.001	0	0.001	0.029	0.001	2381	2680	2677	1482	1736	1401	3	3	7738	4619	0.000516929	0.0112578	TRUE	1	0.344592	0.0107409
chr16_4626359	chr16	4626359	intergenic	-	intergenic	intergenic	0.126	0.002	0.036	0.003	0	0.001	2347	2594	2629	1437	1740	1381	3	3	7570	4558	0.0523118	0.00131637	TRUE	1	0.222938	-0.0509954
chr16_4626376	chr16	4626376	intergenic	-	intergenic	intergenic	0.176	0	0.001	0.004	0.001	0.001	2487	2786	2801	1537	1816	1478	3	3	8074	4831	0.0544959	0.00186297	TRUE	1	0.385119	-0.0526329
chr16_17027104	chr16	17027104	Mapk1	+	intronic	intronic	0	0.001	0.143	0.002	0.071	0.003	989	2560	3293	1798	2762	2482	3	3	6842	7042	0.0691318	0.0292531	TRUE	2	0.689302	-0.0398788
chr16_17027107	chr16	17027107	Mapk1	+	intronic	intronic	0.004	0.001	0.002	0.121	0.001	0.061	994	2582	3314	1813	2771	2491	3	3	6890	7075	0.00203193	0.0531449	TRUE	1	0.165707	0.0511129
chr16_17027109	chr16	17027109	Mapk1	+	intronic	intronic	0.001	0.002	0.002	0.109	0.004	0.003	960	2486	3182	1765	2668	2407	3	3	6628	6840	0.00150875	0.030848	TRUE	1	0.352132	0.0293392
chr16_17027124	chr16	17027124	Mapk1	+	intronic	intronic	0	0.593	0	0.361	0.132	0.123	963	2500	3261	1754	2724	2448	3	3	6724	6926	0.220405	0.186688	TRUE	2	0.972943	-0.0337167
chr16_17027127	chr16	17027127	Mapk1	+	intronic	intronic	0.001	0.007	0.071	0	0	0	980	2532	3268	1760	2742	2438	3	3	6780	6940	0.0370206	0	TRUE	1	0.304959	-0.0370206
chr16_17027129	chr16	17027129	Mapk1	+	intronic	intronic	0.747	0	0.301	0.002	0.133	0.071	970	2599	3267	1820	2782	2505	3	3	6836	7107	0.249854	0.0776699	TRUE	2	0.271579	-0.172184
chr16_17027140	chr16	17027140	Mapk1	+	intronic	intronic	0.001	0.002	0.001	0.006	0.002	0.043	888	2354	2970	1604	2478	2232	3	3	6212	6314	0.00160979	0.0172632	TRUE	1	0.296348	0.0156534
chr16_17027144	chr16	17027144	Mapk1	+	intronic	intronic	0.003	0.009	0.182	0.003	0.006	0.038	772	2055	2703	1416	2140	1962	3	3	5530	5518	0.0927667	0.0164915	TRUE	2	0.458233	-0.0762752
chr16_20123812	chr16	20123812	Klhl24	+	3UTR	3UTR	0	0.068	0.072	0.187	0.136	0.104	731	1759	1359	919	1407	1078	3	3	3849	3404	0.0566381	0.139835	TRUE	2	0.0465814	0.0831974
chr16_20123821	chr16	20123821	Klhl24	+	3UTR	3UTR	0.614	0.41	0.279	0.465	0.337	0.286	735	1776	1395	931	1432	1090	3	3	3906	3453	0.40169	0.355633	TRUE	2	0.553893	-0.0460569
chr16_20646375	chr16	20646375	uc007yqo.1	+	3UTR	3UTR	0.144	0.001	0.033	0.002	0.002	0.022	3334	4647	4067	2177	2876	2019	3	3	12048	7072	0.0514608	0.00763575	TRUE	1	0.312122	-0.0438251
chr16_20646385	chr16	20646385	uc007yqo.1	+	3UTR	3UTR	0.494	0.661	0.525	0.232	0.446	0.256	3321	4625	4034	2168	2882	2042	3	3	11980	7092	0.568865	0.325578	TRUE	2	0.0428949	-0.243287
chr16_30561084	chr16	30561084	intergenic	-	intergenic	intergenic	0	0.173	0	0.001	0.137	0.001	1291	1968	2479	1365	1753	1187	3	3	5738	4305	0.0594284	0.0566783	TRUE	2	0.884694	-0.00275009
chr16_30561093	chr16	30561093	intergenic	-	intergenic	intergenic	0.001	0.001	0.074	0.004	0.002	0.263	1244	1967	2446	1343	1732	1163	3	3	5657	4238	0.0321725	0.0740916	TRUE	2	0.514312	0.041919
chr16_30561102	chr16	30561102	intergenic	-	intergenic	intergenic	0	0.18	0.244	0.007	0.002	0.001	1189	1890	2344	1261	1623	1096	3	3	5423	3980	0.168357	0.00351759	TRUE	1	0.131946	-0.164839
chr16_30561105	chr16	30561105	intergenic	-	intergenic	intergenic	0.001	0.173	0	0.001	0.002	0.003	1259	1938	2440	1336	1723	1164	3	3	5637	4223	0.0597836	0.00189439	TRUE	1	0.385274	-0.0578892
chr16_30561108	chr16	30561108	intergenic	-	intergenic	intergenic	0.002	0.89	0.315	0	0.001	0.279	1205	1929	2368	1286	1657	1137	3	3	5502	4080	0.448201	0.0779412	TRUE	2	0.325753	-0.370259
chr16_30561109	chr16	30561109	intergenic	-	intergenic	intergenic	0.001	0.176	0.066	0.001	0.304	0.003	1244	1920	2396	1324	1720	1159	3	3	5560	4203	0.0892086	0.125625	TRUE	2	0.857139	0.0364159
chr16_30561118	chr16	30561118	intergenic	-	intergenic	intergenic	0.003	0.181	0.002	0.005	0.005	0.003	1237	1915	2402	1324	1713	1151	3	3	5554	4188	0.0639179	0.00477555	TRUE	1	0.387366	-0.0591423
chr16_30561126	chr16	30561126	intergenic	-	intergenic	intergenic	0.002	0.412	0.002	0	0.004	0	1230	1906	2362	1320	1693	1136	3	3	5498	4149	0.144052	0.00144613	TRUE	1	0.371832	-0.142606
chr16_30561133	chr16	30561133	intergenic	-	intergenic	intergenic	0	0.573	0.225	0.005	0.444	0	1220	1848	2336	1303	1641	1111	3	3	5404	4055	0.293301	0.181011	TRUE	2	0.628486	-0.11229
chr16_30561183	chr16	30561183	intergenic	-	intergenic	intergenic	0	0.417	0.294	0	0.001	0	1215	1865	2350	1300	1675	1138	3	3	5430	4113	0.270718	0.000243132	TRUE	1	0.128281	-0.270475
chr16_30561233	chr16	30561233	intergenic	-	intergenic	intergenic	0.002	0.008	0.001	0.028	0.004	0.003	1258	1952	2431	1344	1731	1175	3	3	5641	4250	0.00354547	0.0112941	TRUE	1	0.397836	0.00774865
chr16_32988760	chr16	32988760	uc007yzr.1	+	3UTR	3UTR	0	0	0.471	0.619	0	0.868	363	127	452	415	530	453	3	3	942	1398	0.226115	0.46495	TRUE	2	0.32496	0.238835
chr16_32988761	chr16	32988761	uc007yzr.1	+	3UTR	3UTR	0.003	0	0.369	0.253	0.004	0.318	343	115	425	380	501	425	3	3	883	1306	0.178935	0.178407	TRUE	2	0.6858	-0.000528097
chr16_32988765	chr16	32988765	uc007yzr.1	+	3UTR	3UTR	0.003	0	0.357	0.237	0.004	0.404	360	119	443	410	524	453	3	3	922	1387	0.172451	0.203317	TRUE	2	0.597379	0.0308653
chr16_32988769	chr16	32988769	uc007yzr.1	+	3UTR	3UTR	0	0	0.451	0.253	0.331	0.585	344	112	415	387	513	431	3	3	871	1331	0.214696	0.390684	TRUE	2	0.25591	0.175988
chr16_32988773	chr16	32988773	uc007yzr.1	+	3UTR	3UTR	0	0	0.061	0.237	0	0	373	129	444	409	533	454	3	3	946	1396	0.0285412	0.0694842	TRUE	2	0.511807	0.040943
chr16_32988774	chr16	32988774	uc007yzr.1	+	3UTR	3UTR	0.003	0	0.633	0.37	0.363	0.681	317	117	425	378	499	442	3	3	859	1319	0.314319	0.471569	TRUE	2	0.332021	0.15725
chr16_43871009	chr16	43871009	uc007zgk.1	-	ncRNA	ncRNA	0.001	0.001	0.002	0.001	0.028	0.003	1193	790	2108	1618	1614	1409	3	3	4091	4641	0.00146663	0.010989	TRUE	1	0.343393	0.00952238
chr16_43871100	chr16	43871100	uc007zgk.1	-	ncRNA	ncRNA	0.001	0	0.003	0.001	0.003	0.06	1165	781	2077	1558	1568	1380	3	3	4023	4506	0.00198857	0.0199734	TRUE	1	0.359987	0.0179848
chr16_43871101	chr16	43871101	uc007zgk.1	-	ncRNA	ncRNA	0	0	0.041	0.001	0.001	0.071	1190	796	2116	1608	1612	1400	3	3	4102	4620	0.0209654	0.0222944	TRUE	2	0.713369	0.00132899
chr16_43871111	chr16	43871111	uc007zgk.1	-	ncRNA	ncRNA	0.002	0.601	0.07	0.001	0.002	0.071	1191	786	2099	1583	1617	1396	3	3	4076	4596	0.152355	0.0226284	TRUE	2	0.354333	-0.129727
chr16_87940788	chr16	87940788	Grik1	-	Nonsyn	Gln->Arg	0.455	0.669	0.661	0.592	0.573	0.464	541	854	877	852	1228	1061	3	3	2272	3141	0.614877	0.541229	TRUE	2	0.553943	-0.0736479
chr17_6123047	chr17	6123047	uc012aji.1	+	ncRNA	ncRNA	0.39	0.413	0.438	0.416	0.417	0.385	2239	1023	705	753	825	788	3	3	3967	2366	0.40484	0.405748	TRUE	2	0.682105	0.000908169
chr17_6123063	chr17	6123063	uc012aji.1	+	ncRNA	ncRNA	0.002	0	0.201	0.359	0.213	0.18	1997	866	643	647	766	726	3	3	3506	2139	0.0376497	0.245909	TRUE	2	0.101639	0.20826
chr17_6123068	chr17	6123068	uc012aji.1	+	ncRNA	ncRNA	0.417	0.552	0.655	0.992	0.517	0.403	2178	989	686	735	802	760	3	3	3853	2297	0.493901	0.631258	TRUE	2	0.64513	0.137357
chr17_6123078	chr17	6123078	uc012aji.1	+	ncRNA	ncRNA	0.509	0.187	0.749	0.995	0.507	0.464	2232	1018	697	733	825	782	3	3	3947	2340	0.468457	0.645299	TRUE	2	0.501935	0.176842
chr17_6123082	chr17	6123082	uc012aji.1	+	ncRNA	ncRNA	0.652	0.188	0.44	0.997	0.196	0.447	2193	1021	696	731	826	772	3	3	3910	2329	0.493095	0.5307	TRUE	2	0.681788	0.0376052
chr17_6123085	chr17	6123085	uc012aji.1	+	ncRNA	ncRNA	0.001	0.042	0	0.001	0.067	0	2223	1010	703	737	817	771	3	3	3936	2325	0.0111789	0.024086	TRUE	2	0.765766	0.0129072
chr17_6123086	chr17	6123086	uc012aji.1	+	ncRNA	ncRNA	0.152	0.047	0.187	0.812	0.252	0.172	2212	1018	701	736	822	779	3	3	3931	2337	0.13101	0.401797	TRUE	2	0.240391	0.270787
chr17_6123095	chr17	6123095	uc012aji.1	+	ncRNA	ncRNA	0.022	0.002	0	0.006	0	0.004	2174	982	675	722	794	758	3	3	3831	2274	0.0130514	0.00307828	TRUE	1	0.554408	-0.00997315
chr17_6123227	chr17	6123227	uc012aji.1	+	ncRNA	ncRNA	0.024	0	0.001	0	0.001	0.001	2186	1010	701	716	813	778	3	3	3897	2307	0.0138568	0.000866927	TRUE	1	0.383812	-0.0129899
chr17_15657775	chr17	15657775	intergenic	+	intergenic	intergenic	0.998	0.002	0.158	0.059	0.269	0.108	1026	1919	2680	1408	1851	1677	3	3	5625	4936	0.257956	0.154376	TRUE	2	0.488382	-0.10358
chr17_15657779	chr17	15657779	intergenic	+	intergenic	intergenic	0.001	0.002	0.047	0.002	0.003	0.002	997	1878	2611	1389	1795	1626	3	3	5486	4810	0.0233321	0.0024948	TRUE	1	0.398324	-0.0208373
chr17_15657881	chr17	15657881	intergenic	+	intergenic	intergenic	0.005	0.001	0.001	0.057	0.003	0.002	1001	1897	2677	1419	1845	1675	3	3	5575	4939	0.00179372	0.0182223	TRUE	1	0.371187	0.0164286
chr17_15657888	chr17	15657888	intergenic	+	intergenic	intergenic	0	0	0	0	0.048	0.001	1048	1951	2721	1417	1890	1722	3	3	5720	5029	0	0.018095	TRUE	1	0.360628	0.018095
chr17_15659168	chr17	15659168	Pdcd2	-	intronic	intronic	0	0.424	0.001	0	0.053	0.061	3432	3233	3158	3737	4233	3792	3	3	9823	11762	0.140079	0.0386839	TRUE	2	0.507108	-0.101396
chr17_15659176	chr17	15659176	Pdcd2	-	intronic	intronic	0.001	0.121	0	0.017	0	0.024	3451	3253	3167	3728	4224	3810	3	3	9871	11762	0.0401175	0.0133481	TRUE	2	0.544252	-0.0267694
chr17_15659177	chr17	15659177	intergenic	+	intergenic	intergenic	0.099	0	0.031	0.251	0.001	0.023	3301	3212	3075	3568	4011	3605	3	3	9588	11184	0.0439091	0.0880722	TRUE	2	0.600423	0.0441632
chr17_15659182	chr17	15659182	Pdcd2	-	intronic	intronic	0	0.428	0.007	0	0	0.037	3454	3249	3166	3696	4224	3788	3	3	9869	11708	0.143176	0.0122139	TRUE	2	0.403208	-0.130962
chr17_15659183	chr17	15659183	Pdcd2	-	intronic	intronic	0	0.445	0	0	0	0.036	3438	3192	3148	3671	4193	3770	3	3	9778	11634	0.145429	0.0117758	TRUE	2	0.411444	-0.133653
chr17_15659184	chr17	15659184	intergenic	+	intergenic	intergenic	0.096	0.007	0.23	0.261	0.248	0.075	3331	3182	3065	3604	4064	3642	3	3	9578	11310	0.109209	0.196552	TRUE	2	0.396957	0.0873431
chr17_15659185	chr17	15659185	Pdcd2	-	intronic	intronic	0.001	0.149	0.001	0	0.001	0.063	3430	3244	3165	3743	4220	3794	3	3	9839	11757	0.0494969	0.0207536	TRUE	2	0.616899	-0.0287433
chr17_15659191	chr17	15659191	intergenic	+	intergenic	intergenic	0.001	0.001	0.138	0.312	0.248	0.004	2161	2429	2591	2024	2429	2142	3	3	7181	6595	0.0504108	0.188476	TRUE	2	0.247092	0.138065
chr17_24313416	chr17	24313416	Tbc1d24	-	3UTR	3UTR	0	0.972	0.09	0.002	0.002	0.002	861	178	1446	1037	1625	1261	3	3	2485	3923	0.121932	0.00203926	TRUE	1	0.319718	-0.119892
chr17_24313418	chr17	24313418	Tbc1d24	-	3UTR	3UTR	0	0	0.001	0.002	0.05	0.007	867	186	1489	1077	1693	1308	3	3	2542	4078	0.000393391	0.023541	TRUE	1	0.273358	0.0231476
chr17_24313428	chr17	24313428	Tbc1d24	-	3UTR	3UTR	0.001	0.023	0.045	0.179	0.061	0.097	837	176	1423	1048	1659	1280	3	3	2436	3987	0.0283251	0.103837	TRUE	2	0.0740036	0.0755123
chr17_24313433	chr17	24313433	Tbc1d24	-	3UTR	3UTR	0.04	0.026	0.395	0.583	0.294	0.193	853	190	1447	1080	1693	1302	3	3	2490	4075	0.245382	0.338405	TRUE	2	0.293538	0.0930234
chr17_24313434	chr17	24313434	Tbc1d24	-	3UTR	3UTR	0.039	0.021	0.396	0.326	0.228	0.31	878	194	1486	1090	1716	1321	3	3	2558	4127	0.245113	0.280107	TRUE	2	0.340576	0.0349932
chr17_24313464	chr17	24313464	Tbc1d24	-	3UTR	3UTR	0.002	0	0.091	0.004	0.001	0.001	895	197	1528	1128	1779	1378	3	3	2620	4285	0.0538168	0.00186698	TRUE	1	0.388769	-0.0519498
chr17_26420508	chr17	26420508	Luc7l	+	3UTR	3UTR	0.004	0.188	0	0.004	0.001	0.003	2592	1719	2561	2161	2125	1781	3	3	6872	6067	0.048603	0.00280204	TRUE	1	0.37866	-0.045801
chr17_26420512	chr17	26420512	Luc7l	+	3UTR	3UTR	0.001	0.196	0	0.004	0	0.001	2455	1644	2426	2086	1989	1651	3	3	6525	5726	0.0498084	0.00174642	TRUE	1	0.381733	-0.048062
chr17_27639740	chr17	27639740	Grm4	-	Nonsyn	Gln->Arg		0	0.036	0	0			110	528	241	577		2	2	638	818	0.0297806	0	TRUE	1	0.42265	-0.0297806
chr17_33472367	chr17	33472367	intergenic	+	intergenic	intergenic	0.052	0.039	0.067	0.08	0.04	0.064	6277	6228	5192	3393	3634	2790	3	3	17697	9817	0.0518732	0.060711	TRUE	2	0.57363	0.00883781
chr17_35994679	chr17	35994679	Mdc1	+	3UTR	3UTR		0	0.55	0.169	0.011	0.231		123	2145	1485	1910	1733	2	3	2268	5128	0.520282	0.13124	TRUE	2	0.577787	-0.389042
chr17_35994685	chr17	35994685	Mdc1	+	3UTR	3UTR		0	0.134	0.363	0	0.135		150	2388	1782	2371	2028	2	3	2538	6181	0.126084	0.149005	TRUE	2	0.545274	0.0229215
chr17_35994686	chr17	35994686	Mdc1	+	3UTR	3UTR		0	0	0.001	0.001	0.059		146	2348	1736	2328	1989	2	3	2494	6053	0	0.0199901	TRUE	1	0.474925	0.0199901
chr17_35994691	chr17	35994691	Mdc1	+	3UTR	3UTR		0	0.001	0.239	0.003	0.005		139	2238	1677	2205	1875	2	3	2377	5757	0.0012621	0.0724336	TRUE	1	0.477634	0.0711715
chr17_35994694	chr17	35994694	Mdc1	+	3UTR	3UTR		0	0.146	0.244	0.005	0.001		131	2158	1632	2089	1802	2	3	2289	5523	0.138052	0.0744161	TRUE	2	0.935258	-0.0636355
chr17_35994705	chr17	35994705	Mdc1	+	3UTR	3UTR		0	0.001	0.145	0.002	0.002		144	2326	1744	2302	1975	2	3	2470	6021	0.00121457	0.0433483	TRUE	1	0.48272	0.0421337
chr17_35994708	chr17	35994708	Mdc1	+	3UTR	3UTR		0	0.121	0.374	0.005	0.039		137	2289	1705	2249	1944	2	3	2426	5898	0.11418	0.122584	TRUE	2	0.653201	0.00840421
chr17_36407008	chr17	36407008	uc008ckv.1	-	5UTR	5UTR	0	0.001	0.246	0.021	0.001	0.001	3397	3218	4188	2541	3100	2435	3	3	10803	8076	0.0958067	0.00718177	TRUE	1	0.414577	-0.0886249
chr17_39980697	chr17	39980697	intergenic	+	intergenic	intergenic	0.877	0.557	0.138	0.011	0.003	0	527	1109	760	175	965	125	3	3	2396	1265	0.494574	0.00395257	TRUE	1	0.0722249	-0.490622
chr17_45799898	chr17	45799898	Tmem63b	-	Nonsyn	Gln->Arg	0.441	0.635	0.731	0.613	0.636	0.635	5767	6304	6798	4524	5283	3979	3	3	18869	13786	0.610578	0.628246	TRUE	2	0.779291	0.0176678
chr17_46911757	chr17	46911757	Rpl7l1	-	3UTR	3UTR		0	0		0.003	0.043		101	121		765	598	2	2	222	1363	0	0.0205429	TRUE	1	0.369093	0.0205429
chr17_63403428	chr17	63403428	Fbxl17	-	3UTR	3UTR		0	0	0.008	0.023	0		264	1055	1109	1155	1087	2	3	1319	3351	0	0.0104446	TRUE	1	0.320539	0.0104446
chr17_63403429	chr17	63403429	Fbxl17	-	3UTR	3UTR		0	0.042	0	0.001	0		276	1068	1115	1169	1113	2	3	1344	3397	0.0334821	0.000294377	TRUE	1	0.278563	-0.0331878
chr17_63403443	chr17	63403443	Fbxl17	-	3UTR	3UTR		0	0.029	0.003	0.004	0.001		263	1031	1092	1131	1057	2	3	1294	3280	0.0231839	0.0027439	TRUE	1	0.355859	-0.02044
chr17_63403502	chr17	63403502	Fbxl17	-	3UTR	3UTR		0.63	0.063	0.003	0.019	0.001		273	1118	1172	1240	1169	2	3	1391	3581	0.173976	0.0080983	TRUE	1	0.207364	-0.165877
chr17_63403533	chr17	63403533	Fbxl17	-	3UTR	3UTR		0.451	0.134	0.189	0.133	0.124		275	1097	1155	1200	1130	2	3	1372	3485	0.197522	0.148637	TRUE	2	0.320143	-0.0488849
chr17_63403538	chr17	63403538	Fbxl17	-	3UTR	3UTR		0.585	0.212	0.535	0.247	0.203		282	1125	1179	1251	1155	2	3	1407	3585	0.287136	0.327476	TRUE	2	0.740756	0.0403398
chr17_63403617	chr17	63403617	Fbxl17	-	3UTR	3UTR	0.071	0	0	0	0.001	0.011	1346	2182	3478	2819	3195	2843	3	3	7006	8857	0.0138453	0.00372587	TRUE	1	0.457257	-0.0101194
chr17_63403707	chr17	63403707	Fbxl17	-	3UTR	3UTR	0.07	0	0.066	0.053	0.007	0.059	1386	2246	3564	2895	3275	2892	3	3	7196	9062	0.0461367	0.0380711	TRUE	2	0.84958	-0.00806568
chr17_63403708	chr17	63403708	Fbxl17	-	3UTR	3UTR	0.075	0.185	0.171	0.203	0.181	0.249	1293	2108	3390	2729	3139	2710	3	3	6791	8578	0.156825	0.209489	TRUE	2	0.16723	0.0526642
chr17_63403710	chr17	63403710	Fbxl17	-	3UTR	3UTR	0.072	0	0.008	0.036	0.015	0.031	1355	2229	3547	2874	3266	2873	3	3	7131	9013	0.0178096	0.0268501	TRUE	2	0.97886	0.00904054
chr17_63403720	chr17	63403720	Fbxl17	-	3UTR	3UTR	0.001	0	0.003	0.002	0.001	0.04	1360	2228	3551	2880	3269	2872	3	3	7139	9021	0.00196106	0.0137457	TRUE	1	0.369481	0.0117846
chr17_63403721	chr17	63403721	Fbxl17	-	3UTR	3UTR	0	0	0.023	0.004	0.002	0.013	1402	2240	3541	2865	3234	2859	3	3	7183	8958	0.0112766	0.0059165	TRUE	1	0.881292	-0.00536013
chr17_63403723	chr17	63403723	Fbxl17	-	3UTR	3UTR	0.898	0.595	0.228	0.173	0.199	0.224	1319	2177	3569	2912	3259	2871	3	3	7065	9042	0.466242	0.198739	TRUE	2	0.125764	-0.267503
chr17_63403733	chr17	63403733	Fbxl17	-	3UTR	3UTR	0.081	0.186	0.039	0.047	0.012	0.068	1260	2045	3233	2602	2965	2600	3	3	6538	8167	0.0933007	0.0407738	TRUE	2	0.270193	-0.0525269
chr17_63403744	chr17	63403744	Fbxl17	-	3UTR	3UTR	0.002	0.001	0.001	0.003	0.034	0.014	1438	2332	3703	3008	3410	2988	3	3	7473	9406	0.00147197	0.0179673	TRUE	1	0.159534	0.0164953
chr17_95233731	chr17	95233731	2610044O15Rik	-	5UTR	5UTR		0.011	0.001	0.478	0.08	0.124		175	714	439	616	429	2	3	889	1484	0.00337458	0.210243	TRUE	1	0.266848	0.206868
chr17_95233738	chr17	95233738	2610044O15Rik	-	5UTR	5UTR		0.011	0.003	0.484	0.089	0.145		176	714	438	610	420	2	3	890	1468	0.00449438	0.222752	TRUE	1	0.240869	0.218258
chr18_10813841	chr18	10813841	uc008ebf.1	+	intronic	intronic	0.167	0.149	0.221	0.063	0.118	0.042	3181	2741	3998	2260	3256	2786	3	3	9920	8302	0.183669	0.0774512	TRUE	2	0.0288091	-0.106218
chr18_10813847	chr18	10813847	uc008ebf.1	+	intronic	intronic	0.002	0.092	0.001	0.001	0.001	0.001	2996	2629	3807	2136	3109	2619	3	3	9432	7864	0.0265055	0.000890132	TRUE	1	0.366864	-0.0256154
chr18_10813853	chr18	10813853	uc008ebf.1	+	intronic	intronic	0.001	0.057	0	0	0.001	0	3219	2779	4067	2289	3300	2810	3	3	10065	8399	0.0160954	0.000476247	TRUE	1	0.370236	-0.0156191
chr18_24118869	chr18	24118869	Zfp397	+	Syn	Glu->Glu	0.127	0.029	0.05	0.039	0.059	0.023	5434	5083	4446	3014	3407	2821	3	3	14963	9242	0.0707077	0.0416576	TRUE	2	0.420035	-0.0290501
chr18_24118871	chr18	24118871	Zfp397	+	Nonsyn	Lys->Arg	0.017	0.009	0.002	0.009	0.02	0.014	5027	4759	4134	2776	3171	2634	3	3	13920	8581	0.00984195	0.0146836	TRUE	1	0.404895	0.00484165
chr18_24118877	chr18	24118877	Zfp397	+	Nonsyn	Tyr->Cys	0.042	0	0.019	0.001	0.001	0	5188	4917	4263	2910	3244	2706	3	3	14368	8860	0.0209493	0.000677201	TRUE	1	0.180755	-0.0202721
chr18_24118879	chr18	24118879	Zfp397	+	Nonsyn	Lys->Glu	0.028	0	0.009	0.044	0.025	0.004	5002	4672	4089	2799	3089	2588	3	3	13763	8476	0.0127879	0.0248938	TRUE	2	0.445568	0.0121059
chr18_24118880	chr18	24118880	Zfp397	+	Nonsyn	Lys->Arg	0.066	0.041	0.038	0.029	0.046	0.015	5327	5025	4373	2969	3350	2771	3	3	14725	9090	0.049236	0.0311331	TRUE	2	0.219772	-0.0181029
chr18_24118881	chr18	24118881	Zfp397	+	Syn	Lys->Lys	0.021	0.037	0.018	0.01	0.008	0.023	5425	5080	4435	3031	3418	2828	3	3	14940	9277	0.0253681	0.0134742	TRUE	2	0.196817	-0.011894
chr18_24118956	chr18	24118956	Zfp397	+	Syn	Lys->Lys	0.034	0.002	0.014	0.006	0.017	0.004	5197	4874	4270	2885	3282	2727	3	3	14341	8894	0.0173628	0.00910726	TRUE	1	0.492914	-0.00825554
chr18_24118961	chr18	24118961	Zfp397	+	Nonsyn	Tyr->Cys	0.04	0.001	0.014	0	0.016	0.001	5360	5030	4389	2994	3381	2784	3	3	14779	9159	0.0189458	0.00655093	TRUE	1	0.370907	-0.0123949
chr18_24118965	chr18	24118965	Zfp397	+	Syn	Glu->Glu	0	0.025	0.007	0.001	0.001	0.001	5192	4864	4285	2908	3296	2721	3	3	14341	8925	0.0107384	0.0010084	TRUE	1	0.264006	-0.00973004
chr18_24118970	chr18	24118970	Zfp397	+	Nonsyn	Asn->Ser	0.001	0.001	0.001	0.039	0.002	0.001	5388	5080	4418	3008	3400	2819	3	3	14886	9227	0.000873304	0.0134388	TRUE	1	0.357184	0.0125655
chr18_24119123	chr18	24119123	Zfp397	+	Nonsyn	Lys->Arg	0.015	0.026	0.049	0.044	0.024	0.024	5675	5936	4369	3185	3117	2369	3	3	15980	8671	0.0284731	0.0312536	TRUE	2	0.958472	0.00278051
chr18_24119129	chr18	24119129	Zfp397	+	Nonsyn	Tyr->Cys	0.079	0.026	0.055	0.04	0.022	0.017	5484	5810	4256	3081	3032	2318	3	3	15550	8431	0.0527331	0.0271617	TRUE	2	0.184108	-0.0255715
chr18_24119208	chr18	24119208	Zfp397	+	Syn	Arg->Arg	0.004	0.025	0.003	0.005	0.002	0.005	5446	5715	4210	3086	3011	2290	3	3	15371	8387	0.0117104	0.0036962	TRUE	1	0.409368	-0.00801417
chr18_24119211	chr18	24119211	Zfp397	+	Syn	Pro->Pro	0.011	0.032	0.017	0.042	0.029	0.008	5592	5791	4349	3165	3093	2350	3	3	15732	8608	0.0202771	0.0281134	TRUE	2	0.617307	0.00783624
chr18_24119217	chr18	24119217	Zfp397	+	Syn	Glu->Glu	0.016	0.048	0.003	0.009	0.014	0.018	5395	5694	4197	3050	2983	2277	3	3	15286	8310	0.024336	0.0134777	TRUE	2	0.55921	-0.0108583
chr18_24119221	chr18	24119221	Zfp397	+	Nonsyn	Asn->Asp	0.025	0.012	0.02	0.014	0.039	0.016	5595	5911	4331	3164	3088	2353	3	3	15837	8605	0.0186904	0.0235909	TRUE	2	0.675366	0.00490053
chr18_24119222	chr18	24119222	Zfp397	+	Nonsyn	Asn->Ser	0.001	0.034	0.016	0.031	0.027	0.011	5317	5653	4179	3040	2933	2251	3	3	15149	8224	0.0174269	0.0239543	TRUE	2	0.624394	0.00652739
chr18_24119235	chr18	24119235	Zfp397	+	Syn	Lys->Lys	0.003	0.03	0.005	0.004	0.004	0.008	5415	5716	4191	3058	2980	2266	3	3	15322	8304	0.0136405	0.00469653	TRUE	1	0.450935	-0.00894399
chr18_32262196	chr18	32262196	Iws1	+	3UTR	3UTR	0.999		0.004	0.005	0.007	0.005	1548		238	1321	809	849	2	3	1786	2979	0.866181	0.00537093	TRUE	1	0.273523	-0.86081
chr18_32262199	chr18	32262199	Iws1	+	3UTR	3UTR	0.458		0	0.003	0.001	0.005	1551		239	1326	824	833	2	3	1790	2983	0.397207	0.0030171	TRUE	1	0.27734	-0.39419
chr18_32262209	chr18	32262209	Iws1	+	3UTR	3UTR	0.001		0	0.242	0.001	0.004	1538		244	1359	828	844	2	3	1782	3031	0.000561167	0.109865	TRUE	1	0.485228	0.109304
chr18_32262215	chr18	32262215	Iws1	+	3UTR	3UTR	0.448		0	0.635	0.001	0.132	1532		239	1340	831	849	2	3	1771	3020	0.387352	0.319205	TRUE	2	0.921834	-0.0681465
chr18_32262221	chr18	32262221	Iws1	+	3UTR	3UTR	0.998		0	0	0.001	0.138	1580		239	1317	809	836	2	3	1819	2962	0.86696	0.0391627	TRUE	2	0.315608	-0.827797
chr18_32262244	chr18	32262244	Iws1	+	3UTR	3UTR	0.999		0.008	0.255	0	0.002	1574		250	1360	846	852	2	3	1824	3058	0.862939	0.114127	TRUE	2	0.35739	-0.748812
chr18_33348212	chr18	33348212	Camk4	+	3UTR	3UTR	0.035	0	0.003	0.002	0.007	0.001	2406	3330	3174	2363	2290	1825	3	3	8910	6478	0.0104377	0.00339611	TRUE	1	0.457195	-0.0070416
chr18_33348214	chr18	33348214	Camk4	+	3UTR	3UTR	0.092	0.069	0.106	0.101	0.083	0.109	2426	3377	3207	2393	2324	1840	3	3	9010	6557	0.0886792	0.0968431	TRUE	2	0.548625	0.00816382
chr18_35834188	chr18	35834188	Dnajc18	-	3UTR	3UTR	0	0.036	0	0.001	0.002	0	1570	1731	2305	1697	2429	2259	3	3	5606	6385	0.011238	0.000783085	TRUE	1	0.411677	-0.0104549
chr18_35834204	chr18	35834204	Dnajc18	-	3UTR	3UTR	0.002	0.001	0.12	0.002	0.009	0.002	1319	1444	2063	1479	2106	1963	3	3	4826	5548	0.0520099	0.00468637	TRUE	1	0.406566	-0.0473236
chr18_44584357	chr18	44584357	Dcp2	+	3UTR	3UTR	0.034	0.018	0.004	0.001	0.002	0	4483	5022	4184	2708	2661	2203	3	3	13689	7572	0.0189203	0.00118859	TRUE	1	0.111709	-0.0177317
chr18_57116621	chr18	57116621	C330018D20Rik	-	3UTR	3UTR	0.004	0		0.001	0	0.068	235	188		726	848	800	2	3	423	2374	0.00236407	0.0231676	TRUE	1	0.522511	0.0208036
chr18_57116629	chr18	57116629	C330018D20Rik	-	3UTR	3UTR	0.654	0		0.17	0.276	0.241	231	190		737	834	800	2	3	421	2371	0.35867	0.231126	TRUE	2	0.718119	-0.127544
chr18_57116639	chr18	57116639	C330018D20Rik	-	3UTR	3UTR	0.996	0.864		0.686	0.567	0.567	227	184		732	836	789	2	3	411	2357	0.93674	0.603734	TRUE	2	0.0198507	-0.333006
chr18_57116640	chr18	57116640	C330018D20Rik	-	3UTR	3UTR	0.009	0		0.365	0.002	0.231	230	190		729	838	796	2	3	420	2363	0.0047619	0.191282	TRUE	1	0.249742	0.18652
chr18_57116643	chr18	57116643	C330018D20Rik	-	3UTR	3UTR	0.333	0.866		0.517	0.602	0.466	225	187		726	820	794	2	3	412	2340	0.575243	0.529487	TRUE	2	0.751553	-0.0457555
chr18_57116655	chr18	57116655	C330018D20Rik	-	3UTR	3UTR	0	0		0	0.001	0.053	227	183		723	832	791	2	3	410	2346	0	0.0183291	TRUE	1	0.483889	0.0183291
chr18_57116656	chr18	57116656	C330018D20Rik	-	3UTR	3UTR	0	0		0.023	0	0.14	234	189		744	847	801	2	3	423	2392	0	0.0539298	TRUE	1	0.403183	0.0539298
chr18_57116722	chr18	57116722	C330018D20Rik	-	3UTR	3UTR	0	0		0	0.228	0.001	228	181		709	803	766	2	3	409	2278	0	0.0807726	TRUE	1	0.492427	0.0807726
chr18_71413568	chr18	71413568	Dcc	-	3UTR	3UTR	0.027	0.02	0.003	0.003	0.002	0.003	9733	12140	8589	5494	5507	4327	3	3	30462	15328	0.0174316	0.00267484	TRUE	1	0.121202	-0.0147567
chr19_3866379	chr19	3866379	Chka	+	3UTR	3UTR	0.005	0.001	0.153	0.014	0.058	0.107	1949	3888	4801	3798	4042	3177	3	3	10638	11017	0.070314	0.0568213	TRUE	2	0.912177	-0.0134927
chr19_3866385	chr19	3866385	Chka	+	3UTR	3UTR	0.024	0.103	0.452	0.261	0.197	0.264	1848	3671	4588	3612	3823	3051	3	3	10107	10486	0.24676	0.238318	TRUE	2	0.738713	-0.00844191
chr19_3866399	chr19	3866399	Chka	+	3UTR	3UTR	0.001	0.13	0.073	0.084	0.036	0.052	1883	3767	4652	3670	3872	3081	3	3	10302	10623	0.0804698	0.0574226	TRUE	2	0.802435	-0.0230472
chr19_3866401	chr19	3866401	Chka	+	3UTR	3UTR	0.007	0.001	0	0.001	0.032	0.002	1759	3524	4364	3434	3655	2884	3	3	9647	9973	0.00176221	0.0127344	TRUE	1	0.435765	0.0109722
chr19_4887681	chr19	4887681	Bbs1	-	3UTR	3UTR		0	0.223	0.148	0.021	0.136		1463	2225	1663	2241	1885	2	3	3688	5789	0.134761	0.0950078	TRUE	2	0.926534	-0.0397536
chr19_4887687	chr19	4887687	Bbs1	-	3UTR	3UTR		0.002	0.127	0.123	0.001	0.017		1512	2299	1711	2322	1943	2	3	3811	5976	0.0776699	0.041332	TRUE	2	0.81332	-0.0363379
chr19_4887688	chr19	4887688	Bbs1	-	3UTR	3UTR		0	0.001	0	0	0.073		1495	2289	1698	2297	1926	2	3	3784	5921	0.000792812	0.0238135	TRUE	1	0.503234	0.0230207
chr19_4887700	chr19	4887700	Bbs1	-	3UTR	3UTR		0.001	0.031	0.143	0.003	0.132		1511	2282	1704	2316	1923	2	3	3793	5943	0.0187187	0.0849739	TRUE	2	0.285246	0.0662552
chr19_7612605	chr19	7612605	Atl3	+	3UTR	3UTR	0.051	0.053	0.063	0.09	0.079	0.059	1421	1559	1574	1197	1419	1078	3	3	4554	3694	0.0557751	0.0768814	TRUE	2	0.106738	0.0211063
chr19_12538752	chr19	12538752	Mpeg1	+	3UTR	3UTR		0.992	0.028	0	0	0.001		393	757	718	1032	985	2	3	1150	2735	0.357391	0.000365631	TRUE	1	0.251044	-0.357026
chr19_12538784	chr19	12538784	Mpeg1	+	3UTR	3UTR		0	0.018	0.003	0.004	0		379	740	708	1026	941	2	3	1119	2675	0.0116175	0.00224299	TRUE	1	0.404342	-0.00937452
chr19_40815440	chr19	40815440	Entpd1	+	3UTR	3UTR	0.002	0.001	0.002	0.008	0.003	0.022	2284	2772	3477	1719	2590	1954	3	3	8533	6263	0.00199227	0.0103784	TRUE	1	0.176644	0.00838615
chr19_40815528	chr19	40815528	Entpd1	+	3UTR	3UTR	0.003	0.001	0.001	0.001	0.036	0.002	2210	2695	3341	1660	2497	1895	3	3	8246	6052	0.00157652	0.0158625	TRUE	1	0.381023	0.014286
chr19_45079778	chr19	45079778	Mrpl43	-	3UTR	3UTR	0.237	0.097	0.16	0.096	0.178	0.118	2132	2758	3007	1726	2063	1551	3	3	7897	5340	0.158541	0.134082	TRUE	2	0.512178	-0.0244588
chrX_7485252	chrX	7485252	intergenic	+	intergenic	intergenic		0	0	0	0.001	0.269		1777	980	798	1419	1006	2	3	2757	3223	0	0.0843934	TRUE	1	0.492822	0.0843934
chrX_7485263	chrX	7485263	intergenic	+	intergenic	intergenic		0.33	0.226	0.001	0.001	0.441		1746	980	779	1432	999	2	3	2726	3210	0.29237	0.138318	TRUE	2	0.548402	-0.154052
chrX_7485268	chrX	7485268	intergenic	+	intergenic	intergenic		0.001	0.001	0.003	0.002	0.199		1784	989	796	1438	1001	2	3	2773	3235	0.00108186	0.0630603	TRUE	1	0.486043	0.0619784
chrX_39007428	chrX	39007428	Gria3	+	Syn	Leu->Leu	0.001	0.015	0.009	0.002	0.02	0.01	4128	3945	5272	3506	4363	3611	3	3	13345	11480	0.00839266	0.011324	TRUE	1	0.741521	0.00293139
chrX_39007429	chrX	39007429	Gria3	+	Nonsyn	Arg->Gly	0.617	0.429	0.692	0.62	0.666	0.726	792	494	1098	1393	1755	1441	3	3	2384	4589	0.612836	0.670952	TRUE	2	0.338173	0.0581167
chrX_39007465	chrX	39007465	Gria3	+	intronic	intronic		0.017	0.263	0	0.001	0		121	647	875	1062	900	2	3	768	2837	0.223958	0.000352485	TRUE	1	0.225037	-0.223606
chrX_53840820	chrX	53840820	Mmgt1	-	3UTR	3UTR	0.999	0	0.001	0	0.002	0.001	967	1154	1872	1504	2421	1976	3	3	3993	5901	0.242174	0.00101678	TRUE	1	0.374547	-0.241157
chrX_53840821	chrX	53840821	Mmgt1	-	3UTR	3UTR	0.999	0.001	0.002	0	0.001	0.002	957	1083	1756	1395	2235	1834	3	3	3796	5464	0.252898	0.000915081	TRUE	1	0.373257	-0.251983
chrX_69690631	chrX	69690631	Gabra3	-	Nonsyn	Ile->Met	1	0.259	0.907	0.793	0.872	0.927	515	274	977	1911	2548	2426	3	3	1766	6885	0.833522	0.869717	TRUE	2	0.580238	0.0361947
chrX_71472201	chrX	71472201	Flna	-	Nonsyn	Gln->Arg	0.173	0.577	0.297	0.221	0.33	0.07	2491	892	5420	1481	4093	3203	3	3	8803	8777	0.290356	0.216475	TRUE	2	0.371715	-0.0738807
chrX_71531027	chrX	71531027	Taz	+	intronic	intronic	0	0	0.001	0.005	0.022	0.003	611	489	847	1107	1338	1147	3	3	1947	3592	0.000513611	0.0103007	TRUE	1	0.184576	0.00978706
chrX_71531042	chrX	71531042	Taz	+	intronic	intronic	0.002	0.002	0.072	0.033	0.002	0.051	604	488	824	1095	1334	1138	3	3	1916	3567	0.0318372	0.0271937	TRUE	2	0.908947	-0.00464344
chrX_71531044	chrX	71531044	Taz	+	intronic	intronic	0	0	0.017	0	0.041	0.022	615	488	848	1112	1348	1142	3	3	1951	3602	0.00717581	0.0222099	TRUE	1	0.307803	0.0150341
chrX_71531050	chrX	71531050	Taz	+	intronic	intronic	0.002	0	0.151	0	0.048	0.02	584	462	802	1063	1275	1079	3	3	1848	3417	0.0660173	0.0242903	TRUE	2	0.614171	-0.041727
chrX_71531057	chrX	71531057	Taz	+	intronic	intronic	0	0.228	0.181	0.156	0.34	0.188	603	483	834	1105	1327	1139	3	3	1920	3571	0.135937	0.234388	TRUE	2	0.364751	0.0984506
chrX_71531065	chrX	71531065	Taz	+	intronic	intronic	0	0	0.001	0.007	0.02	0.023	581	461	822	1067	1297	1111	3	3	1864	3475	0.000536481	0.0166906	TRUE	1	0.0294143	0.0161542
chrX_71531066	chrX	71531066	Taz	+	intronic	intronic	0.003	0.002	0.342	0.04	0.238	0.28	574	464	805	1029	1288	1083	3	3	1843	3400	0.150841	0.191471	TRUE	2	0.630412	0.0406296
chrX_71531177	chrX	71531177	Taz	+	intronic	intronic	0.582	0	0.085	0.002	0.019	0.013	570	459	777	1022	1258	1053	3	3	1806	3333	0.220377	0.0120012	TRUE	2	0.309807	-0.208375
chrX_71531183	chrX	71531183	Taz	+	intronic	intronic	0.573	0	0.198	0	0.221	0.18	565	469	808	1054	1281	1079	3	3	1842	3414	0.262758	0.139719	TRUE	2	0.53348	-0.123039
chrX_71531186	chrX	71531186	Taz	+	intronic	intronic	0.584	0.235	0.368	0.254	0.407	0.267	572	438	767	992	1257	1040	3	3	1777	3289	0.404615	0.31651	TRUE	2	0.48698	-0.0881049
chrX_92247075	chrX	92247075	Arhgef9	-	3UTR	3UTR	0.029	0.008	0.029	0.028	0.038	0.026	6167	6770	5325	3407	3546	2818	3	3	18262	9771	0.021082	0.0310101	TRUE	2	0.335482	0.0099281
chrX_92247107	chrX	92247107	Arhgef9	-	3UTR	3UTR	0.011	0.014	0.005	0.017	0.008	0.01	6239	6871	5385	3429	3562	2840	3	3	18495	9831	0.0101649	0.011596	TRUE	2	0.683648	0.00143106
chrX_104982421	chrX	104982421	2610002M06Rik	-	3UTR	3UTR	0.002	0.001	0.001	0.001	0.016	0.021	563	830	1047	1137	1549	1253	3	3	2440	3939	0.00122951	0.0132013	TRUE	1	0.132807	0.0119718
chrX_104982433	chrX	104982433	2610002M06Rik	-	3UTR	3UTR	0.002	0.005	0.107	0.001	0.118	0.023	565	836	1048	1134	1551	1238	3	3	2449	3923	0.0477746	0.0542952	TRUE	2	0.86045	0.00652058
chrX_131123606	chrX	131123606	Gla	-	3UTR	3UTR	0.005		0	0.001	0.083	0	183		427	878	941	729	2	3	610	2548	0.00163934	0.0310047	TRUE	1	0.52503	0.0293654
chrX_131123618	chrX	131123618	Gla	-	3UTR	3UTR	0		0.157	0.001	0	0	183		432	879	947	723	2	3	615	2549	0.110569	0.000392311	TRUE	1	0.27388	-0.110177
chrX_131123629	chrX	131123629	Gla	-	3UTR	3UTR	0		0.02	0	0	0	186		440	899	961	736	2	3	626	2596	0.014377	0	TRUE	1	0.272228	-0.014377
chrX_136478066	chrX	136478066	Rbm41	-	3UTR	3UTR	0.001	0.021	0.022	0.008	0.028	0.029	3243	3437	2031	2572	2486	1941	3	3	8711	6999	0.0135461	0.021003	TRUE	2	0.509304	0.00745691
chrX_136478072	chrX	136478072	Rbm41	-	3UTR	3UTR	0.322	0.157	0.241	0.094	0.188	0.165	3757	4027	2349	3035	2876	2243	3	3	10133	8154	0.237442	0.146799	TRUE	2	0.17582	-0.0906429
chrX_136478077	chrX	136478077	Rbm41	-	3UTR	3UTR	0.193	0.136	0.171	0.095	0.248	0.244	3183	3372	2029	2571	2461	1943	3	3	8584	6975	0.164958	0.190394	TRUE	2	0.613432	0.0254362
chrX_136478080	chrX	136478080	Rbm41	-	3UTR	3UTR	0.039	0.033	0.047	0.035	0.045	0.024	3678	3881	2295	2927	2807	2188	3	3	9854	7922	0.0384615	0.0355971	TRUE	2	0.530768	-0.00286447
chrX_136478093	chrX	136478093	Rbm41	-	3UTR	3UTR	0.151	0.143	0.128	0.092	0.31	0.16	3752	4018	2358	3034	2885	2265	3	3	10128	8184	0.142378	0.187561	TRUE	2	0.510953	0.0451835
chrX_136478097	chrX	136478097	Rbm41	-	3UTR	3UTR	0.067	0	0.058	0.031	0.04	0.028	3721	3956	2366	2997	2871	2234	3	3	10043	8102	0.0387334	0.0333251	TRUE	2	0.70495	-0.00540834
chrX_136478100	chrX	136478100	Rbm41	-	3UTR	3UTR	0.097	0.005	0.01	0.006	0.023	0.06	3812	4047	2396	3074	2920	2283	3	3	10255	8277	0.040273	0.0265797	TRUE	2	0.831953	-0.0136934
chrX_136478102	chrX	136478102	Rbm41	-	3UTR	3UTR	0.198	0.18	0.218	0.091	0.211	0.104	3846	4096	2421	3122	2942	2330	3	3	10363	8394	0.195696	0.137003	TRUE	2	0.184743	-0.0586936
chrX_136478103	chrX	136478103	Rbm41	-	3UTR	3UTR	0.233	0.093	0.099	0.102	0.14	0.088	3789	4040	2380	3061	2909	2277	3	3	10209	8247	0.146048	0.111434	TRUE	2	0.547606	-0.0346131
chrX_143604229	chrX	143604229	Htr2c	+	Nonsyn	Ile->Val	0.985	0.706	0.804	0.082	0.161	0.056	1277	894	902	610	846	1046	3	3	3073	2502	0.850635	0.0979217	TRUE	2	0.0011217	-0.752713
chrX_143604231	chrX	143604231	Htr2c	+	Nonsyn	Ile->Met	0.986	0.634	0.515	0	0.002	0.031	1274	904	899	617	860	1042	3	3	3077	2519	0.744881	0.0134974	TRUE	2	0.0078016	-0.731384
chrX_143604235	chrX	143604235	Htr2c	+	Nonsyn	Asn->Asp	0.015	0.004	0.125	0.075	0.142	0.012	1279	841	873	625	850	1007	3	3	2993	2482	0.0437688	0.0725222	TRUE	2	0.626679	0.0287534
chrX_143604236	chrX	143604236	Htr2c	+	Nonsyn	Asn->Ser	0.045	0.059	0.426	0.048	0.096	0.268	1205	803	840	589	795	961	3	3	2848	2345	0.161166	0.154371	TRUE	2	0.79479	-0.00679473
chrX_143604241	chrX	143604241	Htr2c	+	Nonsyn	Ile->Val		0.035	0.046	0.275	0.322	0.199		402	369	204	469	403	2	3	771	1076	0.0402075	0.266729	TRUE	2	0.0168139	0.226521
chrX_143630236	chrX	143630236	Htr2c	+	3UTR	3UTR	0.174	0.219	0.137	0.119	0.13	0.098	6338	6553	5006	3413	3432	2648	3	3	17897	9493	0.180421	0.11735	TRUE	2	0.0749877	-0.0630717
chrX_147419970	chrX	147419970	Gnl3l	-	3UTR	3UTR	0.002	0.001	0	0.002	0.04	0.001	1696	2087	2532	3252	3736	3608	3	3	6315	10596	0.00110847	0.0149113	TRUE	1	0.35804	0.0138028
chrX_147419982	chrX	147419982	Gnl3l	-	3UTR	3UTR	0.002	0	0	0.003	0.04	0.004	1684	2072	2519	3247	3741	3582	3	3	6275	10570	0.000796813	0.0163671	TRUE	1	0.285861	0.0155703
chrX_147419991	chrX	147419991	Gnl3l	-	3UTR	3UTR	0.002	0	0	0.129	0.185	0.11	1673	2063	2501	3222	3732	3558	3	3	6237	10512	0.000641334	0.142599	TRUE	1	0.00334953	0.141958
chrX_147419997	chrX	147419997	Gnl3l	-	3UTR	3UTR	0.001	0.295	0.267	0.457	0.543	0.311	1661	2049	2488	3203	3723	3539	3	3	6198	10465	0.204905	0.438127	TRUE	2	0.0972165	0.233222
chrX_147419998	chrX	147419998	Gnl3l	-	3UTR	3UTR	0	0	0.361	0.328	0.398	0.144	1640	2035	2469	3181	3682	3512	3	3	6144	10375	0.14502	0.290602	TRUE	2	0.298705	0.145583
chrX_147420005	chrX	147420005	Gnl3l	-	3UTR	3UTR	0.001	0.292	0.357	0.119	0.093	0	1680	2059	2513	3227	3727	3576	3	3	6252	10530	0.239923	0.0696106	TRUE	2	0.273999	-0.170313
chrX_147420015	chrX	147420015	Gnl3l	-	3UTR	3UTR	0.002	0	0.151	0.002	0.165	0.003	1644	2043	2508	3201	3660	3507	3	3	6195	10368	0.0619855	0.0599923	TRUE	2	0.942419	-0.00199319
chrX_147420066	chrX	147420066	Gnl3l	-	3UTR	3UTR	0	0.287	0	0.001	0	0	1630	1974	2445	3124	3604	3448	3	3	6049	10176	0.0935692	0.000393082	TRUE	1	0.375402	-0.0931761
chrX_147420072	chrX	147420072	Gnl3l	-	3UTR	3UTR	0.002	0.32	0.135	0.003	0.004	0.003	1421	1804	2139	2708	3132	2953	3	3	5364	8793	0.162006	0.0034118	TRUE	1	0.181416	-0.158594
chrX_160415949	chrX	160415949	Car5b	-	3UTR	3UTR	0.046	0	0	0.002	0.001	0.001	1900	1043	865	1446	1367	1139	3	3	3808	3952	0.0228466	0.00151822	TRUE	1	0.412975	-0.0213284
chrX_160415964	chrX	160415964	Car5b	-	3UTR	3UTR	0.583	0.61	0.257	0.003	0.001	0.003	1939	1059	883	1499	1381	1149	3	3	3881	4029	0.516362	0.00248201	TRUE	1	0.0132609	-0.51388
chrX_160415965	chrX	160415965	Car5b	-	3UTR	3UTR	0.365	0.296	0.055	0.004	0.003	0.008	1941	1065	891	1516	1402	1167	3	3	3897	4085	0.275083	0.00465116	TRUE	1	0.0677511	-0.270432

## Sheet: Bone_Marrow_edited_0.01
site	chrom	position	gene	strand	annot1	annot2	Adar1wt_Ifih1_ko_Bone_Marrow_rep1.editlevel	Adar1wt_Ifih1_ko_Bone_Marrow_rep2.editlevel	Adar1wt_Ifih1_ko_Bone_Marrow_rep3.editlevel	E861A_Ifih1_ko_Bone_Marrow_rep1.editlevel	E861A_Ifih1_ko_Bone_Marrow_rep2.editlevel	E861A_Ifih1_ko_Bone_Marrow_rep3.editlevel	Adar1wt_Ifih1_ko_Bone_Marrow_rep1.coverage	Adar1wt_Ifih1_ko_Bone_Marrow_rep2.coverage	Adar1wt_Ifih1_ko_Bone_Marrow_rep3.coverage	E861A_Ifih1_ko_Bone_Marrow_rep1.coverage	E861A_Ifih1_ko_Bone_Marrow_rep2.coverage	E861A_Ifih1_ko_Bone_Marrow_rep3.coverage	Adar1wt_Ifih1_ko_Bone_Marrow.nCOVERAGE	E861A_Ifih1_ko_Bone_Marrow.nCOVERAGE	Adar1wt_Ifih1_ko_Bone_Marrow.coverage	E861A_Ifih1_ko_Bone_Marrow.coverage	Adar1wt_Ifih1_ko_Bone_Marrow.editlevel	E861A_Ifih1_ko_Bone_Marrow.editlevel	Bone_Marrow.detected.both	Bone_Marrow.EditedAboveThreshold	Bone_Marrow.PValue.ANOVA	Bone_Marrow.editDifference
chr1_10021658	chr1	10021658	uc007ahf.1	-	3UTR	3UTR	0		0.02	0.001	0	0.001	529		1004	776	484	959	2	3	1533	2219	0.0130463	0.000901307	TRUE	1	0.299893	-0.012145
chr1_37499237	chr1	37499237	Mgat4a	-	3UTR	3UTR	0.437		0.215	0.004	0.002	0.001	791		1784	1288	1235	1734	2	3	2575	4257	0.283495	0.00211416	TRUE	1	0.0296879	-0.281381
chr1_37499238	chr1	37499238	Mgat4a	-	3UTR	3UTR	0.281		0.209	0.002	0.003	0.002	787		1798	1300	1238	1736	2	3	2585	4274	0.230561	0.00210576	TRUE	1	0.00285633	-0.228455
chr1_37499239	chr1	37499239	Mgat4a	-	3UTR	3UTR	0.133		0.046	0.002	0.005	0.004	784		1761	1265	1202	1689	2	3	2545	4156	0.0726916	0.00360924	TRUE	1	0.0772798	-0.0690823
chr1_37499243	chr1	37499243	Mgat4a	-	3UTR	3UTR	0.158		0.192	0.002	0.001	0.001	789		1801	1287	1243	1734	2	3	2590	4264	0.181467	0.00117261	TRUE	1	0.00084186	-0.180295
chr1_37499245	chr1	37499245	Mgat4a	-	3UTR	3UTR	0.001		0.026	0.006	0.004	0.006	789		1779	1271	1219	1714	2	3	2568	4204	0.0183022	0.00547098	TRUE	1	0.446997	-0.0128312
chr1_38041522	chr1	38041522	Txndc9	-	3UTR	3UTR	0.022		0.053	0.004	0.004	0.004	186		723	524	529	809	2	3	909	1862	0.0462046	0.0037594	TRUE	1	0.0625187	-0.0424452
chr1_75190133	chr1	75190133	Ankzf1	+	intronic	intronic	0.007		0.015	0.004	0.003	0.005	277		938	813	628	1297	2	3	1215	2738	0.0131687	0.00401753	TRUE	1	0.107155	-0.00915119
chr1_88242486	chr1	88242486	Ncl	-	3UTR	3UTR	0.038	0.125	0.024	0.003	0.003	0	1480	160	1673	1489	1182	1845	3	3	3313	4516	0.0350136	0.00177148	TRUE	1	0.128931	-0.0332421
chr1_88242491	chr1	88242491	Ncl	-	3UTR	3UTR	0.001	0.172	0.017	0.001	0.001	0	1670	198	1909	1708	1317	2064	3	3	3777	5089	0.0180037	0.000589507	TRUE	1	0.314513	-0.0174142
chr1_88242505	chr1	88242505	Ncl	-	3UTR	3UTR	0	0	0.022	0.003	0	0	1680	191	1897	1677	1307	2080	3	3	3768	5064	0.0111465	0.00118483	TRUE	1	0.440386	-0.00996166
chr1_88244311	chr1	88244311	Ncl	-	3UTR	3UTR	0.02		0.002	0.005	0.003	0.001	1361		1304	1212	982	1902	2	3	2665	4096	0.011257	0.00244141	TRUE	1	0.328521	-0.00881563
chr1_88244312	chr1	88244312	Ncl	-	3UTR	3UTR	0.037		0.078	0	0.003	0.001	1352		1300	1210	978	1904	2	3	2652	4092	0.0573152	0.0012219	TRUE	1	0.0351048	-0.0560933
chr1_88244542	chr1	88244542	Ncl	-	3UTR	3UTR	0		0.001	0.001	0.001	0.062	170		1259	770	1273	1397	2	3	1429	3440	0.00069979	0.0255814	TRUE	1	0.485422	0.0248816
chr1_88244545	chr1	88244545	Ncl	-	3UTR	3UTR	0.006		0.01	0.026	0	0.011	163		1204	723	1186	1318	2	3	1367	3227	0.00950988	0.0105361	TRUE	1	0.6895	0.00102623
chr1_88245381	chr1	88245381	Ncl	-	3UTR	3UTR	0		0.058	0	0.001	0.001	974		1615	1206	2027	1533	2	3	2589	4766	0.0359212	0.000629459	TRUE	1	0.281316	-0.0352917
chr1_88245407	chr1	88245407	Ncl	-	3UTR	3UTR	0.001		0.004	0.003	0.119	0.001	980		1591	1205	2032	1525	2	3	2571	4762	0.00272268	0.051869	TRUE	1	0.500257	0.0491463
chr1_88246680	chr1	88246680	Ncl	-	3UTR	3UTR	0.017	0.028	0.023	0	0	0.001	3699	3471	2516	2167	1891	3359	3	3	9686	7417	0.02261	0.000404476	TRUE	1	0.00220955	-0.0222055
chr1_88246690	chr1	88246690	Ncl	-	3UTR	3UTR	0.005	0.023	0.01	0.002	0.002	0.003	3426	3207	2314	2006	1743	3130	3	3	8947	6879	0.0126299	0.00218055	TRUE	1	0.1269	-0.0104494
chr1_135034556	chr1	135034556	Ppp1r15b	+	3UTR	3UTR	0.006		0	0.01	0.003	0.016	313		394	314	342	497	2	3	707	1153	0.00282885	0.0104076	TRUE	1	0.300446	0.00757878
chr1_135034559	chr1	135034559	Ppp1r15b	+	3UTR	3UTR	0.004		0.038	0.004	0	0	281		371	281	325	461	2	3	652	1067	0.0230061	0.000937207	TRUE	1	0.221665	-0.0220689
chr1_135034560	chr1	135034560	Ppp1r15b	+	3UTR	3UTR	0.013		0.008	0.007	0	0.002	308		381	306	334	492	2	3	689	1132	0.0101597	0.00265018	TRUE	1	0.105625	-0.00750947
chr1_135034582	chr1	135034582	Ppp1r15b	+	3UTR	3UTR	0.043		0.057	0.003	0	0	324		401	321	367	518	2	3	725	1206	0.0510345	0.000829187	TRUE	1	0.0027892	-0.0502053
chr1_135034587	chr1	135034587	Ppp1r15b	+	3UTR	3UTR	0.491		0.285	0.003	0.003	0.004	318		404	313	349	505	2	3	722	1167	0.375346	0.00342759	TRUE	1	0.0153046	-0.371919
chr1_135034595	chr1	135034595	Ppp1r15b	+	3UTR	3UTR	0.165		0.086	0	0.003	0.002	316		396	302	347	510	2	3	712	1159	0.120787	0.00172563	TRUE	1	0.0245866	-0.119061
chr1_135034598	chr1	135034598	Ppp1r15b	+	3UTR	3UTR	0.082		0.003	0.003	0.003	0.004	305		392	304	348	487	2	3	697	1139	0.0373027	0.00351185	TRUE	1	0.275541	-0.0337909
chr1_136675959	chr1	136675959	Ppp1r12b	-	intronic	intronic	0		0	0.074	0.004	0.003	101		430	460	248	342	2	3	531	1050	0	0.0342857	TRUE	1	0.439079	0.0342857
chr1_137494112	chr1	137494112	uc007ctm.1	+	ncRNA	ncRNA	0.025		0.004	0.002	0.005	0.002	606		1218	945	1314	1080	2	3	1824	3339	0.0109649	0.0032944	TRUE	1	0.242979	-0.00767051
chr1_145602494	chr1	145602494	Trove2	-	3UTR	3UTR	0.001	0	0.109	0.049	0.004	0.001	1398	118	1874	1773	2018	1626	3	3	3390	5417	0.060472	0.017722	TRUE	2	0.660038	-0.04275
chr1_145602501	chr1	145602501	Trove2	-	3UTR	3UTR	0.001	0	0.072	0.051	0.003	0.002	1346	111	1788	1680	1955	1558	3	3	3245	5193	0.0397535	0.0181013	TRUE	2	0.853619	-0.0216522
chr1_145602506	chr1	145602506	Trove2	-	3UTR	3UTR	0.001	0.009	0.07	0.052	0.001	0.002	1293	111	1763	1624	1866	1507	3	3	3167	4997	0.0394695	0.0178107	TRUE	2	0.777252	-0.0216588
chr1_145602508	chr1	145602508	Trove2	-	3UTR	3UTR	0	0.509	0.537	0.046	0.002	0	1392	110	1859	1756	2037	1621	3	3	3361	5414	0.313597	0.0155153	TRUE	2	0.130365	-0.298082
chr1_145602513	chr1	145602513	Trove2	-	3UTR	3UTR	0.001	0	0.069	0.046	0.001	0.001	1360	116	1849	1734	1995	1587	3	3	3325	5316	0.0384962	0.0154251	TRUE	2	0.801656	-0.0230711
chr1_145602523	chr1	145602523	Trove2	-	3UTR	3UTR	0.001	0	0.021	0.003	0.002	0.002	1403	118	1894	1779	2053	1627	3	3	3415	5459	0.0120059	0.00238139	TRUE	1	0.50574	-0.00962447
chr1_164528329	chr1	164528329	Vamp4	+	3UTR	3UTR	0.001	0.141	0.018	0.002	0	0.002	1854	930	1913	1541	1740	2483	3	3	4697	5764	0.0357675	0.00156142	TRUE	1	0.303805	-0.0342061
chr1_174004457	chr1	174004457	Ncstn	-	Nonsyn	Ser->Gly	0.019	0.015	0	0.001	0	0.001	2341	538	1947	1576	132	2489	3	3	4826	4197	0.010775	0.000714796	TRUE	1	0.139373	-0.0100602
chr1_174022479	chr1	174022479	Copa	+	Nonsyn	Ile->Val	0.019	0.011	0.006	0.011	0	0.005	5030	3814	4204	3310	892	5677	3	3	13048	9879	0.0127223	0.00698451	TRUE	1	0.248821	-0.00573774
chr2_3377644	chr2	3377644	Dclre1c	+	3UTR	3UTR	0.016		0.015	0.002	0	0	1267		1361	1235	925	1965	2	3	2628	4125	0.0156012	0.000484848	TRUE	1	0.000549527	-0.0151164
chr2_3377645	chr2	3377645	Dclre1c	+	3UTR	3UTR	0.027		0.019	0.001	0.001	0.002	1249		1351	1217	922	1946	2	3	2600	4085	0.0226923	0.00122399	TRUE	1	0.00553826	-0.0214683
chr2_3377650	chr2	3377650	Dclre1c	+	3UTR	3UTR	0.143		0.047	0.002	0.001	0.002	1232		1326	1191	898	1913	2	3	2558	4002	0.0930414	0.00149925	TRUE	1	0.0797842	-0.0915422
chr2_3377656	chr2	3377656	Dclre1c	+	3UTR	3UTR	0.021		0.005	0.001	0.003	0.002	1209		1319	1180	895	1896	2	3	2528	3971	0.0126582	0.00201461	TRUE	1	0.164586	-0.0106436
chr2_3377661	chr2	3377661	Dclre1c	+	3UTR	3UTR	0.023		0.031	0.005	0.005	0.004	1080		1180	1044	770	1665	2	3	2260	3479	0.0269912	0.00459902	TRUE	1	0.00507665	-0.0223921
chr2_3377665	chr2	3377665	Dclre1c	+	3UTR	3UTR	0.001		0.043	0	0.002	0.001	1226		1323	1179	898	1899	2	3	2549	3976	0.022754	0.00100604	TRUE	1	0.272665	-0.021748
chr2_3377666	chr2	3377666	Dclre1c	+	3UTR	3UTR	0		0.035	0.004	0	0.001	1183		1296	1158	886	1861	2	3	2479	3905	0.0185559	0.00179257	TRUE	1	0.314466	-0.0167633
chr2_3377672	chr2	3377672	Dclre1c	+	3UTR	3UTR	0.079		0.006	0.001	0	0.001	1347		2208	1911	1520	3057	2	3	3555	6488	0.0337553	0.000770654	TRUE	1	0.221776	-0.0329846
chr2_14069670	chr2	14069670	Stam	+	3UTR	3UTR	0.033		0.019	0.016	0.016	0.012	120		1002	931	703	1457	2	3	1122	3091	0.0204991	0.0139114	TRUE	2	0.131141	-0.00658775
chr2_14069676	chr2	14069676	Stam	+	3UTR	3UTR	0		0.015	0.008	0.003	0.006	120		998	911	700	1452	2	3	1118	3063	0.0134168	0.00587659	TRUE	1	0.776213	-0.00754022
chr2_18136967	chr2	18136967	Dnajc1	-	3UTR	3UTR	0		0.001	0.068	0.003		584		809	753	299		2	2	1393	1052	0.000717875	0.0494297	TRUE	1	0.394206	0.0487118
chr2_18137057	chr2	18137057	Dnajc1	-	3UTR	3UTR	0		0.001	0.022	0		594		831	779	302		2	2	1425	1081	0.000701754	0.0157262	TRUE	1	0.440943	0.0150244
chr2_30885895	chr2	30885895	Fnbp1	-	intronic	intronic	0.048		0.001	0.001	0.001	0.001	945		1462	1258	1421	1640	2	3	2407	4319	0.0195264	0.00115768	TRUE	1	0.272228	-0.0183687
chr2_30885904	chr2	30885904	Fnbp1	-	intronic	intronic	0.224		0.031	0.005	0.001	0.129	986		1514	1311	1476	1691	2	3	2500	4478	0.1072	0.050469	TRUE	2	0.427313	-0.056731
chr2_30885908	chr2	30885908	Fnbp1	-	intronic	intronic	0.153		0.003	0.003	0.003	0.004	995		1510	1327	1491	1703	2	3	2505	4521	0.0622754	0.00353904	TRUE	1	0.273958	-0.0587364
chr2_30885925	chr2	30885925	Fnbp1	-	intronic	intronic	0.081		0.001	0.002	0	0.014	948		1451	1264	1440	1641	2	3	2399	4345	0.0329304	0.00598389	TRUE	1	0.324621	-0.0269465
chr2_31471452	chr2	31471452	Fubp3	+	3UTR	3UTR	0		0.005	0.004	0.024		393		927	836	1051		2	2	1320	1887	0.00378788	0.0148384	TRUE	1	0.380636	0.0110505
chr2_32162270	chr2	32162270	Golga2	+	3UTR	3UTR	0.046		0	0	0.004	0	654		898	679	695	1184	2	3	1552	2558	0.0193299	0.00117279	TRUE	1	0.297543	-0.0181571
chr2_84172812	chr2	84172812	Calcrl	-	3UTR	3UTR	0.191		0.001	0.007	0	0	477		714	615	332	729	2	3	1191	1676	0.077246	0.00238663	TRUE	1	0.278043	-0.0748594
chr2_84172932	chr2	84172932	Calcrl	-	3UTR	3UTR	0.223		0.322	0.003	0	0.003	452		662	578	307	678	2	3	1114	1563	0.281867	0.00255918	TRUE	1	0.0052516	-0.279308
chr2_84172942	chr2	84172942	Calcrl	-	3UTR	3UTR	0.317		0.087	0.003	0.003	0.014	460		669	590	316	715	2	3	1129	1621	0.180691	0.00801974	TRUE	1	0.107391	-0.172671
chr2_84172965	chr2	84172965	Calcrl	-	3UTR	3UTR	0.198		0.01	0.01	0.006	0.004	475		683	601	311	706	2	3	1158	1618	0.0872193	0.00679852	TRUE	1	0.259125	-0.0804208
chr2_104520929	chr2	104520929	Tcp11l1	-	3UTR	3UTR	0.217		0.189	0.001	0.001	0.001	954		1484	1029	1285	1459	2	3	2438	3773	0.199754	0.000795123	TRUE	1	0.000301117	-0.198959
chr2_104520935	chr2	104520935	Tcp11l1	-	3UTR	3UTR	0.002		0.054	0.003	0.004	0.005	855		1343	915	1154	1299	2	3	2198	3368	0.0341219	0.00445368	TRUE	1	0.303922	-0.0296682
chr2_104521161	chr2	104521161	Tcp11l1	-	3UTR	3UTR	0	0.001	0.001	0.004	0.028	0.002	1635	1145	1965	1926	2400	2597	3	3	4745	6923	0.000632244	0.0117001	TRUE	1	0.271037	0.0110679
chr2_104521163	chr2	104521163	Tcp11l1	-	3UTR	3UTR	0.002	0.004	0.028	0	0.002	0.002	1622	1141	1957	1925	2397	2599	3	3	4720	6921	0.0133475	0.00144488	TRUE	1	0.298677	-0.0119026
chr2_104521242	chr2	104521242	Tcp11l1	-	3UTR	3UTR	0.004	0.001	0.09	0.05	0.002	0.094	1635	1146	1951	1920	2419	2620	3	3	4732	6959	0.0384615	0.0498635	TRUE	2	0.688814	0.0114019
chr2_119916428	chr2	119916428	Ehd4	-	3UTR	3UTR	0.026		0.002	0.003	0.003	0.003	1209		1933	1500	1391	2494	2	3	3142	5385	0.0111394	0.00315692	TRUE	1	0.306409	-0.00798248
chr2_120969309	chr2	120969309	uc008lxo.1	+	3UTR	3UTR	0.011		0.027	0.003	0.005	0.004	565		1093	783	212	688	2	3	1658	1683	0.0217129	0.00356506	TRUE	1	0.0880049	-0.0181478
chr2_121369368	chr2	121369368	Wdr76	+	3UTR	3UTR		0	0.166	0.005	0.01	0.051		118	829	785	1247	719	2	3	947	2751	0.145723	0.0192657	TRUE	2	0.415086	-0.126458
chr2_132135362	chr2	132135362	Cds2	+	3UTR	3UTR	0.073	0	0.001	0.002	0	0.003	1654	371	2227	1365	476	3062	3	3	4252	4903	0.0291627	0.00244748	TRUE	1	0.395446	-0.0267153
chr2_132135369	chr2	132135369	Cds2	+	3UTR	3UTR	0.674	0.698	0.295	0	0	0	1648	358	2152	1299	453	2918	3	3	4158	4670	0.480038	0	TRUE	1	0.0130805	-0.480038
chr2_132135372	chr2	132135372	Cds2	+	3UTR	3UTR	0.153	0.145	0.053	0	0	0.023	1662	359	2210	1372	474	3071	3	3	4231	4917	0.100449	0.0144397	TRUE	2	0.0295303	-0.0860094
chr2_132135381	chr2	132135381	Cds2	+	3UTR	3UTR	0.081	0.076	0.007	0.005	0.004	0.005	1536	343	2093	1280	445	2828	3	3	3972	4553	0.0415408	0.00461234	TRUE	1	0.104374	-0.0369284
chr2_132135490	chr2	132135490	Cds2	+	3UTR	3UTR	0.001	0	0	0.004	0.004	0.023	1632	361	2175	1342	466	3018	3	3	4168	4826	0.000479846	0.015748	TRUE	1	0.189981	0.0152682
chr2_132135616	chr2	132135616	Cds2	+	3UTR	3UTR	0.378	0.429	0.523	0.002	0.001	0.005	4119	875	6298	4444	2438	6360	3	3	11292	13242	0.462806	0.0034738	TRUE	1	0.000487718	-0.459332
chr2_132135620	chr2	132135620	Cds2	+	3UTR	3UTR	0.004	0.044	0.038	0.002	0.014	0.005	4152	894	6375	4411	2434	6331	3	3	11421	13176	0.0258296	0.00607165	TRUE	1	0.170028	-0.019758
chr2_144365635	chr2	144365635	Polr3f	+	3UTR	3UTR	0.006		0.049	0.005	0.002	0.003	159		1086	1131	959	927	2	3	1245	3017	0.0433735	0.00364601	TRUE	1	0.229565	-0.0397275
chr2_144365646	chr2	144365646	Polr3f	+	3UTR	3UTR	0		0.204	0.001	0.001	0	157		1051	1112	943	900	2	3	1208	2955	0.177152	0.000676819	TRUE	1	0.274765	-0.176475
chr2_144365657	chr2	144365657	Polr3f	+	3UTR	3UTR	0		0.072	0.002	0.005	0.005	141		959	957	846	801	2	3	1100	2604	0.0627273	0.00384025	TRUE	1	0.319232	-0.058887
chr2_144365800	chr2	144365800	Polr3f	+	3UTR	3UTR	0		0.017	0.002	0.001	0.005	157		1051	1064	947	887	2	3	1208	2898	0.0149007	0.00241546	TRUE	1	0.437053	-0.0124852
chr2_154363666	chr2	154363666	Cbfa2t2	+	3UTR	3UTR	0		0.062	0.002	0.001	0.002	1081		1882	1279	2064	1935	2	3	2963	5278	0.0391495	0.00170519	TRUE	1	0.293863	-0.0374443
chr2_154363676	chr2	154363676	Cbfa2t2	+	3UTR	3UTR	0.006		0.005	0.006	0.025	0.009	1059		1832	1260	1993	1895	2	3	2891	5148	0.00553442	0.0145688	TRUE	1	0.37972	0.00903435
chr2_154363690	chr2	154363690	Cbfa2t2	+	3UTR	3UTR	0.001		0.002	0.002	0.001	0.032	1089		1907	1293	2063	1960	2	3	2996	5316	0.00133511	0.0126035	TRUE	1	0.495344	0.0112683
chr2_155106685	chr2	155106685	Pigu	-	intronic	intronic	0.003		0.002	0.009	0.002	0.024	746		1221	1347	2448	1659	2	3	1967	5454	0.00203355	0.010451	TRUE	1	0.354269	0.00841749
chr2_157383885	chr2	157383885	Blcap	-	Nonsyn	Tyr->Cys	0.563		0	0.001	0.001	0.001	197		1186	869	1095	1174	2	3	1383	3138	0.0802603	0.000956023	TRUE	1	0.273601	-0.0793043
chr2_179996532	chr2	179996532	Cables2	-	intronic	intronic	0.002		0.005	0.005	0.061	0.002	542		1081	781	1202	1041	2	3	1623	3024	0.00369686	0.0261243	TRUE	1	0.495831	0.0224275
chr3_40597111	chr3	40597111	intergenic	+	intergenic	intergenic	0.055	0.001	0.006	0.005	0.005	0.002	3161	2043	2714	2209	2453	3532	3	3	7918	8194	0.0243748	0.00378326	TRUE	1	0.388821	-0.0205916
chr3_40597116	chr3	40597116	intergenic	+	intergenic	intergenic	0.094	0.003	0.002	0.002	0.003	0.001	3590	2370	3112	2566	2799	4056	3	3	9072	9421	0.0383598	0.00191063	TRUE	1	0.367017	-0.0364492
chr3_40597181	chr3	40597181	intergenic	+	intergenic	intergenic	0.047	0.001	0.001	0.002	0.002	0.001	3434	2267	2981	2452	2714	3947	3	3	8682	9113	0.0193504	0.0013168	TRUE	1	0.393077	-0.0180336
chr3_57448397	chr3	57448397	Commd2	-	3UTR	3UTR	0.004		0.024	0.002	0		540		1123	1103	1217		2	2	1663	2320	0.0174384	0.000862069	TRUE	1	0.325074	-0.0165763
chr3_94991421	chr3	94991421	Gabpb2	-	3UTR	3UTR	0.049		0.002	0	0.001	0.004	611		1662	1207	1006	2102	2	3	2273	4315	0.0149582	0.00208575	TRUE	1	0.268318	-0.0128725
chr3_94991438	chr3	94991438	Gabpb2	-	3UTR	3UTR	0.103		0.021	0	0	0	619		1637	1199	1034	2113	2	3	2256	4346	0.0434397	0	TRUE	1	0.135498	-0.0434397
chr3_96436629	chr3	96436629	Rbm8a	+	3UTR	3UTR	0		0.005	0.001	0.005	0.029	210		768	784	884	1199	2	3	978	2867	0.00408998	0.0139519	TRUE	1	0.481568	0.00986189
chr3_100272398	chr3	100272398	intergenic	-	intergenic	intergenic	0.099	0.083	0.028	0.002	0.003	0.003	4384	4279	3034	2322	2120	3810	3	3	11697	8252	0.074891	0.00254484	TRUE	1	0.0351471	-0.0723462
chr3_100272400	chr3	100272400	intergenic	-	intergenic	intergenic	0.19	0.227	0.093	0	0.001	0.002	4344	4229	2924	2274	2054	3664	3	3	11497	7992	0.17909	0.00112613	TRUE	1	0.0133764	-0.177964
chr3_100274399	chr3	100274399	intergenic	-	intergenic	intergenic	0.174	0.176	0.091	0	0.003	0.001	4138	5286	2628	2099	2966	3310	3	3	12052	8375	0.156489	0.00131343	TRUE	1	0.00652197	-0.155175
chr3_102870013	chr3	102870013	Nras	+	3UTR	3UTR	0.239		0.252	0.002	0	0.009	355		651	489	390	792	2	3	1006	1671	0.247515	0.00478755	TRUE	1	3.34377e-05	-0.242727
chr3_116332254	chr3	116332254	Sass6	+	3UTR	3UTR	0.328		0	0	0	0.002	137		502	482	420	583	2	3	639	1485	0.0704225	0.000673401	TRUE	1	0.273809	-0.0697491
chr3_116332289	chr3	116332289	Sass6	+	3UTR	3UTR	0.289		0.004	0.004	0	0.005	135		514	484	452	607	2	3	649	1543	0.0631741	0.00324044	TRUE	1	0.269605	-0.0599337
chr3_116447000	chr3	116447000	Agl	-	3UTR	3UTR	0.001		0.051	0.005	0.003	0.002	829		1022	794	783	842	2	3	1851	2419	0.0286332	0.00330715	TRUE	1	0.311547	-0.025326
chr3_116447001	chr3	116447001	Agl	-	3UTR	3UTR	0.001		0.068	0.004	0	0.001	845		1033	799	800	830	2	3	1878	2429	0.0378062	0.00164677	TRUE	1	0.28076	-0.0361594
chr3_116447002	chr3	116447002	Agl	-	3UTR	3UTR	0.083		0.189	0.004	0	0.001	853		1058	814	813	856	2	3	1911	2483	0.141811	0.00161095	TRUE	1	0.0425272	-0.1402
chr3_116447014	chr3	116447014	Agl	-	3UTR	3UTR	0.161		0.05	0	0	0.002	824		1015	800	784	825	2	3	1839	2409	0.100054	0.00083022	TRUE	1	0.0851505	-0.0992242
chr3_116447015	chr3	116447015	Agl	-	3UTR	3UTR	0.161		0.221	0	0.001	0.004	822		1017	792	798	830	2	3	1839	2420	0.194127	0.00165289	TRUE	1	0.00348244	-0.192474
chr3_116447497	chr3	116447497	Agl	-	3UTR	3UTR	0		0.017	0.002	0.001	0.003	309		1577	1246	1199	301	2	3	1886	2746	0.014316	0.00145666	TRUE	1	0.383247	-0.0128593
chr3_116447498	chr3	116447498	Agl	-	3UTR	3UTR	0		0.014	0.001	0.002	0	316		1595	1256	1221	304	2	3	1911	2781	0.0115123	0.00107875	TRUE	1	0.337627	-0.0104335
chr3_116447500	chr3	116447500	Agl	-	3UTR	3UTR	0		0.052	0	0	0	316		1603	1271	1224	305	2	3	1919	2800	0.0432517	0	TRUE	1	0.272228	-0.0432517
chr3_116447586	chr3	116447586	Agl	-	3UTR	3UTR	0		0.096	0.005	0.002	0	308		1618	1271	1208	305	2	3	1926	2784	0.0809969	0.00287356	TRUE	1	0.292194	-0.0781233
chr3_116447591	chr3	116447591	Agl	-	3UTR	3UTR	0.003		0.044	0.002	0.003	0	324		1649	1298	1251	307	2	3	1973	2856	0.0375063	0.00210084	TRUE	1	0.249391	-0.0354055
chr3_116447592	chr3	116447592	Agl	-	3UTR	3UTR	0		0.042	0.006	0.002	0.003	314		1627	1272	1227	308	2	3	1941	2807	0.0355487	0.00391877	TRUE	1	0.350943	-0.0316299
chr3_116447596	chr3	116447596	Agl	-	3UTR	3UTR	0.003		0.008	0.001	0.097	0	318		1608	1273	1217	313	2	3	1926	2803	0.00726895	0.0424545	TRUE	1	0.560049	0.0351856
chr3_116447599	chr3	116447599	Agl	-	3UTR	3UTR	0.056		0.391	0.004	0.004	0.003	322		1625	1272	1227	308	2	3	1947	2807	0.335388	0.00391877	TRUE	1	0.176492	-0.331469
chr3_116447606	chr3	116447606	Agl	-	3UTR	3UTR	0.003		0.012	0.003	0.001	0	297		1532	1206	1173	292	2	3	1829	2671	0.0103882	0.00187196	TRUE	1	0.180058	-0.00851623
chr3_116447611	chr3	116447611	Agl	-	3UTR	3UTR	0.054		0.333	0.001	0.001	0	316		1598	1252	1219	300	2	3	1914	2771	0.286834	0.000721761	TRUE	1	0.160696	-0.286112
chr3_116447612	chr3	116447612	Agl	-	3UTR	3UTR	0.053		0.329	0	0	0	322		1626	1297	1254	311	2	3	1948	2862	0.283368	0	TRUE	1	0.160321	-0.283368
chr3_116447622	chr3	116447622	Agl	-	3UTR	3UTR	0.066		0.278	0.006	0.005	0.003	318		1602	1268	1219	306	2	3	1920	2793	0.243229	0.00537057	TRUE	1	0.124452	-0.237859
chr4_21763697	chr4	21763697	Usp45	+	3UTR	3UTR	0.037		0.051	0.002	0	0	1435		1382	1304	1078	2177	2	3	2817	4559	0.0440185	0.000438693	TRUE	1	0.00380254	-0.0435798
chr4_21838456	chr4	21838456	Coq3	+	3UTR	3UTR	0.197	0.552	0.15	0.001	0	0.001	1214	377	1435	1163	2060	1206	3	3	3026	4429	0.218771	0.000677354	TRUE	1	0.0779782	-0.218093
chr4_21839033	chr4	21839033	Coq3	+	3UTR	3UTR	0	0	0.09	0.003	0	0.003	655	122	756	724	631	1200	3	3	1533	2555	0.0443575	0.00195695	TRUE	1	0.403722	-0.0424005
chr4_33106504	chr4	33106504	Rragd	+	3UTR	3UTR	0.004	0	0.002	0.029	0.006	0	245	136	592	713	903	270	3	3	973	1886	0.0020555	0.0137858	TRUE	1	0.339122	0.0117303
chr4_45390013	chr4	45390013	Dcaf10	+	3UTR	3UTR	0.305		0.296	0.001	0	0	1198		1556	1450	2196	2204	2	3	2754	5850	0.299564	0.00017094	TRUE	1	3.15174e-06	-0.299393
chr4_45390014	chr4	45390014	Dcaf10	+	3UTR	3UTR	0.225		0.29	0.001	0.001	0	1209		1562	1448	2217	2200	2	3	2771	5865	0.261638	0.000682012	TRUE	1	0.00179359	-0.260956
chr4_102837331	chr4	102837331	Mier1	+	3UTR	3UTR	0.015	0	0.005	0	0.004	0.002	2218	283	1771	1500	1580	2427	3	3	4272	5507	0.0100655	0.00217904	TRUE	1	0.363812	-0.0078865
chr4_102837337	chr4	102837337	Mier1	+	3UTR	3UTR	0.017	0.035	0.006	0.001	0.001	0.004	2225	284	1775	1509	1596	2455	3	3	4284	5560	0.0137722	0.00251799	TRUE	1	0.111389	-0.0112542
chr4_102837344	chr4	102837344	Mier1	+	3UTR	3UTR	0.11	0.112	0.074	0.004	0.003	0.001	2172	276	1729	1476	1564	2394	3	3	4177	5434	0.0952837	0.00239234	TRUE	1	0.00148951	-0.0928914
chr4_107903225	chr4	107903225	Zyg11b	-	3UTR	3UTR	0.078	0.027	0.041	0.002	0.001	0.002	2352	1614	2603	2142	2653	3292	3	3	6569	8087	0.0508449	0.00148386	TRUE	1	0.0366219	-0.049361
chr4_124620529	chr4	124620529	9930104L06Rik	+	3UTR	3UTR		0.013	0.038	0.001	0.002	0.001		152	2105	1744	1931	1996	2	3	2257	5671	0.0363314	0.000881679	TRUE	1	0.0809985	-0.0354497
chr4_124620535	chr4	124620535	9930104L06Rik	+	3UTR	3UTR		0.007	0.027	0.002	0.001	0.003		151	2057	1715	1904	1974	2	3	2208	5593	0.0258152	0.00196674	TRUE	1	0.138992	-0.0238485
chr4_124621545	chr4	124621545	9930104L06Rik	+	3UTR	3UTR	0.561		0.118	0.002	0.001	0.001	606		1141	805	1048	1433	2	3	1747	3286	0.271895	0.00152161	TRUE	1	0.132982	-0.270373
chr4_128472114	chr4	128472114	Zfp362	-	Nonsyn	Ser->Gly	0.001	0.003	0.003	0.025		0.003	1244	1175	1561	1340		2029	3	2	3980	3369	0.00226131	0.011873	TRUE	1	0.251961	0.00961165
chr4_128858317	chr4	128858317	S100pbp	-	intronic	intronic	0.001		0.001	0.001	0.119	0.003	1927		2152	1807	2784	2060	2	3	4079	6651	0.00122579	0.0511201	TRUE	1	0.485017	0.0498943
chr4_128858471	chr4	128858471	S100pbp	-	intronic	intronic	0.002		0.005	0.083	0.006	0.004	1821		2054	1709	2543	1919	2	3	3875	6171	0.0036129	0.026738	TRUE	1	0.472973	0.0231251
chr4_130381687	chr4	130381687	Sdc3	+	3UTR	3UTR	0.001	0	0.002	0.001	0.001	0.057	1432	437	1628	1524	1669	2275	3	3	3497	5468	0.0014298	0.0245062	TRUE	1	0.374106	0.0230764
chr4_141316605	chr4	141316605	intergenic	-	intergenic	intergenic	0.001		0.005	0.004	0.001	0.068	701		836	751	769	1029	2	3	1537	2549	0.00325309	0.029031	TRUE	1	0.505005	0.0257779
chr4_141316616	chr4	141316616	intergenic	-	intergenic	intergenic	0		0.038	0.003	0	0.003	664		796	743	736	973	2	3	1460	2452	0.0205479	0.00203915	TRUE	1	0.31779	-0.0185088
chr4_141316621	chr4	141316621	intergenic	-	intergenic	intergenic	0.003		0.071	0.005	0.003	0.001	704		870	765	778	1045	2	3	1574	2588	0.0406607	0.00270479	TRUE	1	0.272894	-0.0379559
chr4_147430592	chr4	147430592	Mthfr	+	3UTR	3UTR	0.002		0.018	0.004	0.005	0.008	1476		1654	1591	2088	1535	2	3	3130	5214	0.0105431	0.00556195	TRUE	1	0.532536	-0.00498118
chr4_154995224	chr4	154995224	Slc35e2	+	3UTR	3UTR	0		0.082	0	0.001	0	202		988	709	1018	828	2	3	1190	2555	0.0680672	0.000391389	TRUE	1	0.275418	-0.0676758
chr4_154995225	chr4	154995225	Slc35e2	+	3UTR	3UTR	0.005		0.083	0.001	0	0.002	209		988	716	996	827	2	3	1197	2539	0.06934	0.00118157	TRUE	1	0.235745	-0.0681584
chr4_154995236	chr4	154995236	Slc35e2	+	3UTR	3UTR	0		0.105	0.001	0.004	0.001	197		950	681	956	798	2	3	1147	2435	0.087184	0.00246407	TRUE	1	0.287544	-0.0847199
chr4_154996012	chr4	154996012	Slc35e2	+	3UTR	3UTR	0	0.584	0.082	0.001	0	0	1306	137	1932	1736	2251	981	3	3	3375	4968	0.0705185	0.000201288	TRUE	1	0.291406	-0.0703172
chr4_154996013	chr4	154996013	Slc35e2	+	3UTR	3UTR	0	0.574	0.079	0.001	0	0.002	1275	129	1871	1693	2200	956	3	3	3275	4849	0.0677863	0.000618684	TRUE	1	0.294188	-0.0671676
chr5_29779666	chr5	29779666	intergenic	+	intergenic	intergenic	0		0.107	0.005	0.005	0.003	129		889	741	776	1197	2	3	1018	2714	0.0933202	0.00405306	TRUE	1	0.305485	-0.0892672
chr5_29779671	chr5	29779671	intergenic	+	intergenic	intergenic	0.657		0.195	0.006	0.006	0.076	143		956	815	849	1311	2	3	1099	2975	0.254777	0.0366387	TRUE	2	0.107989	-0.218138
chr5_33758567	chr5	33758567	4933407H18Rik	+	3UTR	3UTR	0		0.049	0.001	0.005	0.001	226		720	669	405	874	2	3	946	1948	0.0369979	0.00205339	TRUE	1	0.31342	-0.0349445
chr5_33758586	chr5	33758586	4933407H18Rik	+	3UTR	3UTR	0		0.08	0	0	0	220		701	659	400	846	2	3	921	1905	0.0608035	0	TRUE	1	0.272228	-0.0608035
chr5_34905269	chr5	34905269	Sh3bp2	+	3UTR	3UTR	0		0.003	0.005	0.004	0.042	649		1180	1090	566	1277	2	3	1829	2933	0.00164024	0.0204569	TRUE	1	0.408758	0.0188166
chr5_65839285	chr5	65839285	intergenic	-	intergenic	intergenic	0	0.028	0.002	0.003	0.002	0.001	771	1835	2053	1789	1279	2699	3	3	4659	5767	0.0122344	0.0020808	TRUE	1	0.426029	-0.0101536
chr5_93618610	chr5	93618610	Ccni	-	Nonsyn	Arg->Gly	0.044	0.053	0.024	0.001	0.002	0.003	2975	3449	1787	1467	1610	2335	3	3	8211	5412	0.0434783	0.00240207	TRUE	1	0.0111357	-0.0410762
chr5_113516886	chr5	113516886	2900026A02Rik	-	3UTR	3UTR	0		0.003	0.005	0.024		175		1116	943	490		2	2	1291	1433	0.00232378	0.0118632	TRUE	1	0.309058	0.00953944
chr5_113517039	chr5	113517039	2900026A02Rik	-	3UTR	3UTR	0.006		0.002	0.014	0.002		161		1021	844	446		2	2	1182	1290	0.00253807	0.0100775	TRUE	1	0.591752	0.00753945
chr5_113517047	chr5	113517047	2900026A02Rik	-	3UTR	3UTR	0.012		0.045	0.027	0.002		172		1100	916	484		2	2	1272	1400	0.0408805	0.0185714	TRUE	2	0.568567	-0.0223091
chr5_113517049	chr5	113517049	2900026A02Rik	-	3UTR	3UTR	0		0.015	0	0.002		180		1116	934	489		2	2	1296	1423	0.0131173	0.000702741	TRUE	1	0.48083	-0.0124145
chr5_117655721	chr5	117655721	Taok3	+	intronic	intronic	0.002		0.014	0.003	0.003	0.003	1163		2219	1585	1644	1426	2	3	3382	4655	0.0100532	0.00300752	TRUE	1	0.345015	-0.0070457
chr5_124567029	chr5	124567029	Arl6ip4	+	Nonsyn	Lys->Arg	0.015	0	0.01	0.005	0.006	0.003	2651	382	2395	2093	1504	3558	3	3	5428	7155	0.0117907	0.00419287	TRUE	1	0.460624	-0.00759784
chr5_125936957	chr5	125936957	Bri3bp	+	3UTR	3UTR	0.001	0.001	0.033	0.003	0.007	0.003	2981	1427	3596	3004	3704	3596	3	3	8004	10304	0.0152424	0.00446429	TRUE	1	0.532575	-0.0107781
chr5_125936975	chr5	125936975	Bri3bp	+	3UTR	3UTR	0.555	0.67	0.39	0.001	0.002	0.002	2964	1411	3581	2958	3645	3560	3	3	7956	10163	0.501006	0.00157434	TRUE	1	0.00272381	-0.499431
chr5_125936979	chr5	125936979	Bri3bp	+	3UTR	3UTR	0.045	0	0.002	0.002	0.003	0.002	3017	1432	3629	3022	3711	3633	3	3	8078	10366	0.0177024	0.00231526	TRUE	1	0.415164	-0.0153871
chr5_125937129	chr5	125937129	Bri3bp	+	3UTR	3UTR	0.276		0.02	0	0.002	0.001	522		978	877	807	1188	2	3	1500	2872	0.109333	0.00104457	TRUE	1	0.221028	-0.108289
chr5_125937131	chr5	125937131	Bri3bp	+	3UTR	3UTR	0		0.133	0	0	0.001	520		968	821	752	1123	2	3	1488	2696	0.0866935	0.00037092	TRUE	1	0.274181	-0.0863226
chr5_125937133	chr5	125937133	Bri3bp	+	3UTR	3UTR	0.083		0.177	0	0.001	0	520		968	854	773	1122	2	3	1488	2749	0.143817	0.000363769	TRUE	1	0.0342512	-0.143453
chr5_125937136	chr5	125937136	Bri3bp	+	3UTR	3UTR	0.19		0.006	0.004	0	0.001	578		1048	936	859	1260	2	3	1626	3055	0.0713407	0.00163666	TRUE	1	0.254807	-0.0697041
chr5_125937144	chr5	125937144	Bri3bp	+	3UTR	3UTR	0		0.083	0.001	0	0.001	547		1023	916	827	1235	2	3	1570	2978	0.0541401	0.000671592	TRUE	1	0.27853	-0.0534685
chr5_125937152	chr5	125937152	Bri3bp	+	3UTR	3UTR	0.002		0.031	0.001	0	0	475		893	801	746	1077	2	3	1368	2624	0.0211988	0.000381098	TRUE	1	0.231868	-0.0208177
chr5_125937260	chr5	125937260	Bri3bp	+	3UTR	3UTR	0.003		0.08	0.003	0.003	0.003	578		1051	944	872	1282	2	3	1629	3098	0.0527931	0.00322789	TRUE	1	0.272228	-0.0495652
chr5_125937276	chr5	125937276	Bri3bp	+	3UTR	3UTR	0		0.09	0	0	0.001	579		1078	962	880	1308	2	3	1657	3150	0.0585395	0.00031746	TRUE	1	0.27513	-0.0582221
chr5_125937277	chr5	125937277	Bri3bp	+	3UTR	3UTR	0.257		0.006	0.001	0.001	0	573		1067	945	879	1296	2	3	1640	3120	0.0932927	0.000641026	TRUE	1	0.256373	-0.0926517
chr5_125937297	chr5	125937297	Bri3bp	+	3UTR	3UTR	0.576		0.204	0	0	0.002	592		1101	978	893	1331	2	3	1693	3202	0.334318	0.00062461	TRUE	1	0.0673901	-0.333693
chr5_125937846	chr5	125937846	Bri3bp	+	3UTR	3UTR	0.997		0.002	0.001	0.003		668		1073	1122	873		2	2	1741	1995	0.383688	0.00200501	TRUE	1	0.422651	-0.381683
chr5_125937847	chr5	125937847	Bri3bp	+	3UTR	3UTR	1		0.002	0.004	0.006		677		1023	1071	834		2	2	1700	1905	0.399412	0.00472441	TRUE	1	0.424971	-0.394687
chr5_125937937	chr5	125937937	Bri3bp	+	3UTR	3UTR	0.005		0.006	0.016	0.002		640		995	1037	807		2	2	1635	1844	0.00550459	0.0103037	TRUE	1	0.66742	0.0047991
chr5_135849759	chr5	135849759	Nsun5	+	intronic	intronic	0		0.001	0.005	0.014	0.012	344		947	1052	1244	1043	2	3	1291	3339	0.000774593	0.0104822	TRUE	1	0.0692124	0.00970759
chr5_137410812	chr5	137410812	4933404O12Rik	+	ncRNA	ncRNA	0.002	0	0.029	0.002	0.005	0.004	1282	302	1418	1290	1154	956	3	3	3002	3400	0.0143238	0.00382353	TRUE	1	0.51703	-0.0105003
chr5_137410856	chr5	137410856	4933404O12Rik	+	ncRNA	ncRNA	0	0	0.025	0.001	0	0.001	1333	314	1484	1374	1224	991	3	3	3131	3589	0.0118173	0.000557258	TRUE	1	0.409975	-0.0112601
chr5_137410924	chr5	137410924	4933404O12Rik	+	ncRNA	ncRNA	0	0	0.001	0	0.251	0.004	1331	316	1481	1343	1189	983	3	3	3128	3515	0.000319693	0.086202	TRUE	1	0.365411	0.0858823
chr5_143145189	chr5	143145189	Wipi2	+	3UTR	3UTR	0.072	0.112	0.105	0.001	0	0	3556	2996	2774	2466	2734	3924	3	3	9326	9124	0.094896	0.000438404	TRUE	1	0.00147113	-0.0944576
chr5_143145190	chr5	143145190	Wipi2	+	3UTR	3UTR	0.056	0.082	0.088	0.007	0.002	0.005	3348	2856	2648	2361	2611	3717	3	3	8852	8689	0.0741075	0.0048337	TRUE	1	0.00205859	-0.0692738
chr5_143631783	chr5	143631783	intergenic	-	intergenic	intergenic	0.081	0	0.002	0.002	0.002		148	144	494	646	839		3	2	786	1485	0.0165394	0.0020202	TRUE	1	0.51013	-0.0145192
chr6_47897520	chr6	47897520	uc009bto.2	+	3UTR	3UTR	0.006		0.051	0.002	0.001	0	154		1407	1258	1696	932	2	3	1561	3886	0.0467649	0.000772002	TRUE	1	0.199914	-0.0459929
chr6_66490065	chr6	66490065	Mad2l1	+	3UTR	3UTR	0.069		0.024	0.001	0.001	0	1250		2110	1295	1620	2265	2	3	3360	5180	0.0407738	0.000772201	TRUE	1	0.0718153	-0.0400016
chr6_66490075	chr6	66490075	Mad2l1	+	3UTR	3UTR	0.957		0.604	0.004	0.001	0	1208		2057	1268	1593	2216	2	3	3265	5077	0.734763	0.00137877	TRUE	1	0.00963042	-0.733384
chr6_66490261	chr6	66490261	Mad2l1	+	3UTR	3UTR	0.349		0.144	0.002	0.002	0	1202		2045	1259	1593	2220	2	3	3247	5072	0.219587	0.00118297	TRUE	1	0.0490001	-0.218404
chr6_66490263	chr6	66490263	Mad2l1	+	3UTR	3UTR	0.712		0.449	0.002	0.001	0.001	1180		1991	1234	1582	2217	2	3	3171	5033	0.546831	0.00139082	TRUE	1	0.00968014	-0.54544
chr6_66490264	chr6	66490264	Mad2l1	+	3UTR	3UTR	0.776		0.522	0.03	0.001	0.006	1164		1959	1168	1475	2035	2	3	3123	4678	0.616715	0.0104746	TRUE	2	0.0068527	-0.60624
chr6_66490275	chr6	66490275	Mad2l1	+	3UTR	3UTR	0.942		0.424	0	0	0.001	1214		3642	2481	2487	3775	2	3	4856	8743	0.553336	0.000228754	TRUE	1	0.0384665	-0.553107
chr6_66490276	chr6	66490276	Mad2l1	+	3UTR	3UTR	0.087		0.048	0	0	0.001	1214		3637	2471	2483	3723	2	3	4851	8677	0.0577201	0.000576236	TRUE	1	0.0190966	-0.0571438
chr6_66490277	chr6	66490277	Mad2l1	+	3UTR	3UTR	0.402		0.308	0	0.001	0.001	1208		3623	2475	2479	3753	2	3	4831	8707	0.331815	0.000574251	TRUE	1	0.00205893	-0.331241
chr6_66490705	chr6	66490705	Mad2l1	+	3UTR	3UTR	0.05		0.044	0.002	0	0.001	762		862	645	1318	1175	2	3	1624	3138	0.046798	0.000637349	TRUE	1	0.000293899	-0.0461607
chr6_66490713	chr6	66490713	Mad2l1	+	3UTR	3UTR	0.038		0.063	0	0	0	728		809	615	1264	1120	2	3	1537	2999	0.0513988	0	TRUE	1	0.0123198	-0.0513988
chr6_66490714	chr6	66490714	Mad2l1	+	3UTR	3UTR	0.013		0.022	0.003	0.002	0	750		849	632	1327	1162	2	3	1599	3121	0.0181363	0.00128164	TRUE	1	0.020861	-0.0168547
chr6_66490715	chr6	66490715	Mad2l1	+	3UTR	3UTR	0.015		0.022	0	0	0	758		863	642	1320	1172	2	3	1621	3134	0.0185071	0	TRUE	1	0.00576772	-0.0185071
chr6_66490716	chr6	66490716	Mad2l1	+	3UTR	3UTR	0.008		0.037	0.002	0.003	0.002	758		858	639	1332	1182	2	3	1616	3153	0.0235149	0.00222011	TRUE	1	0.159121	-0.0212947
chr6_66490728	chr6	66490728	Mad2l1	+	3UTR	3UTR	0.011		0.011	0.002	0.001	0.003	728		809	598	1251	1119	2	3	1537	2968	0.0110605	0.00168464	TRUE	1	0.0012224	-0.00937587
chr6_66490734	chr6	66490734	Mad2l1	+	3UTR	3UTR	0.048		0.072	0.003	0.002	0.002	750		835	631	1297	1156	2	3	1585	3084	0.0605678	0.00226978	TRUE	1	0.00759218	-0.058298
chr6_125144682	chr6	125144682	intergenic	+	intergenic	intergenic	0		0.058	0	0.021	0.002	380		984	1183	1053	1243	2	3	1364	3479	0.0417889	0.00689853	TRUE	1	0.427003	-0.0348903
chr6_125144686	chr6	125144686	intergenic	+	intergenic	intergenic	0.003		0.058	0.006	0.001	0.001	391		1005	1198	1076	1267	2	3	1396	3541	0.0422636	0.00254165	TRUE	1	0.269702	-0.039722
chr7_13557536	chr7	13557536	Zfp324	+	3UTR	3UTR	0.008	0	0.016	0.003	0.016	0.01	945	337	1737	1552	1053	772	3	3	3019	3377	0.0115932	0.0085875	TRUE	1	0.793399	-0.00300574
chr7_19725734	chr7	19725734	Qpctl	-	3UTR	3UTR	0.001	0.005	0.004	0.003	0.038	0.004	1042	849	2309	1700	1754	2146	3	3	4200	5600	0.00333333	0.0142857	TRUE	1	0.370189	0.0109524
chr7_19725736	chr7	19725736	Qpctl	-	3UTR	3UTR	0.001	0.003	0.022	0.003	0.01	0.002	1224	984	2744	1972	2049	2546	3	3	4952	6567	0.013126	0.00441602	TRUE	1	0.635062	-0.00870999
chr7_19725738	chr7	19725738	Qpctl	-	3UTR	3UTR	0.001	0	0.028	0.001	0.001	0.001	1220	970	2717	1969	2039	2537	3	3	4907	6545	0.0154881	0.00106952	TRUE	1	0.398174	-0.0144186
chr7_19725747	chr7	19725747	Qpctl	-	3UTR	3UTR	0.002	0.002	0.047	0.01	0.004	0.004	1153	932	2580	1854	1944	2390	3	3	4665	6188	0.0267953	0.00565611	TRUE	1	0.507546	-0.0211392
chr7_19725748	chr7	19725748	Qpctl	-	3UTR	3UTR	0.002	0.004	0.116	0.002	0.001	0.002	1183	945	2656	1909	1960	2465	3	3	4784	6334	0.0658445	0.00126302	TRUE	1	0.359038	-0.0645815
chr7_29479322	chr7	29479322	Fbxo27	+	intronic	intronic	0		0.002	0.002	0.033	0.001	451		912	805	1018	867	2	3	1363	2690	0.00146735	0.0137546	TRUE	1	0.477251	0.0122873
chr7_30965069	chr7	30965069	Gm5113	+	3UTR	3UTR	0.004		0.306	0.003	0.001	0.002	940		1069	1088	1379	893	2	3	2009	3360	0.164759	0.00178571	TRUE	1	0.267185	-0.162973
chr7_86242858	chr7	86242858	Acan	+	Syn	Ser->Ser		0.003	0.02	0.001	0.002			390	1514	1436	1983		2	2	1904	3419	0.0168067	0.00146242	TRUE	1	0.361123	-0.0153443
chr7_87856924	chr7	87856924	Iqgap1	-	3UTR	3UTR	0.023	0.014	0.018	0.002	0.001	0.002	4333	3798	3434	2932	2487	4461	3	3	11565	9880	0.0184176	0.00192308	TRUE	1	0.00315107	-0.0164946
chr7_87856925	chr7	87856925	Iqgap1	-	3UTR	3UTR	0.017	0.032	0.012	0.002	0.002	0.002	4294	3743	3407	2915	2442	4415	3	3	11444	9772	0.0207095	0.00225133	TRUE	1	0.0379966	-0.0184582
chr7_87856926	chr7	87856926	Iqgap1	-	3UTR	3UTR	0.026	0.039	0.014	0.002	0.001	0.002	3697	3252	2912	2534	2099	3787	3	3	9861	8420	0.0267721	0.00166271	TRUE	1	0.0269439	-0.0251094
chr7_87856938	chr7	87856938	Iqgap1	-	3UTR	3UTR	0.05	0.045	0.014	0.002	0.001	0.001	4160	3618	3253	2818	2351	4236	3	3	11031	9405	0.0377119	0.00116959	TRUE	1	0.0359725	-0.0365423
chr7_87857166	chr7	87857166	Iqgap1	-	3UTR	3UTR	0.043	0.026	0.003	0.004	0.002	0.002	3518	1925	3477	2805	2475	4442	3	3	8920	9722	0.0242152	0.00257149	TRUE	1	0.139989	-0.0216438
chr7_87857167	chr7	87857167	Iqgap1	-	3UTR	3UTR	0.02	0.03	0.001	0.006	0	0.002	3581	1963	3527	2849	2503	4514	3	3	9071	9866	0.0148826	0.00273667	TRUE	1	0.174249	-0.0121459
chr7_87857170	chr7	87857170	Iqgap1	-	3UTR	3UTR	0.03	0.01	0.012	0.001	0.002	0.001	3617	1977	3597	2892	2549	4580	3	3	9191	10021	0.0186052	0.00129728	TRUE	1	0.065886	-0.0173079
chr7_87857171	chr7	87857171	Iqgap1	-	3UTR	3UTR	0.029	0.087	0.003	0.001	0.002	0.002	3615	1988	3587	2907	2529	4599	3	3	9190	10035	0.031556	0.00179372	TRUE	1	0.20067	-0.0297623
chr7_87857172	chr7	87857172	Iqgap1	-	3UTR	3UTR	0.034	0.152	0.02	0.003	0.002	0.004	3623	1976	3615	2912	2536	4602	3	3	9214	10050	0.0537226	0.00308458	TRUE	1	0.191844	-0.050638
chr7_87857174	chr7	87857174	Iqgap1	-	3UTR	3UTR	0.17	0.151	0.18	0.174	0.17	0.199	3277	1812	3186	2597	2237	4073	3	3	8275	8907	0.169668	0.184462	TRUE	2	0.323256	0.014794
chr7_87857177	chr7	87857177	Iqgap1	-	3UTR	3UTR	0.043	0.008	0.021	0.01	0.013	0.014	3074	1715	2968	2446	2109	3787	3	3	7757	8342	0.0266856	0.0125869	TRUE	2	0.320015	-0.0140987
chr7_87857276	chr7	87857276	Iqgap1	-	3UTR	3UTR	0.088	0.054	0.047	0.001	0	0.002	3706	2036	3692	2988	2601	4701	3	3	9434	10290	0.0646597	0.001069	TRUE	1	0.00809417	-0.0635907
chr7_87857277	chr7	87857277	Iqgap1	-	3UTR	3UTR	0.023	0.036	0.013	0	0	0	3707	2023	3679	2975	2597	4681	3	3	9409	10253	0.0221065	0.000195065	TRUE	1	0.022667	-0.0219114
chr7_87857283	chr7	87857283	Iqgap1	-	3UTR	3UTR	0.032	0.161	0.045	0.004	0.003	0.003	3454	1913	3501	2800	2457	4379	3	3	8868	9636	0.0650654	0.00311333	TRUE	1	0.137455	-0.0619521
chr7_88748699	chr7	88748699	Homer2	-	3UTR	3UTR	0.001	0	0	0.001	0.064		782	102	1032	1517	1697		3	2	1916	3214	0.000521921	0.0342253	TRUE	1	0.264267	0.0337033
chr7_111487797	chr7	111487797	Trim12c	-	3UTR	3UTR	0.02		0.003	0.002	0.002	0.001	2129		1928	1821	2893	2771	2	3	4057	7485	0.0115849	0.00187041	TRUE	1	0.219253	-0.00971451
chr7_111487800	chr7	111487800	Trim12c	-	3UTR	3UTR	0.017		0.011	0.004	0.011	0.003	2216		1994	1936	3085	2938	2	3	4210	7959	0.0137767	0.0062822	TRUE	1	0.135557	-0.00749453
chr7_111487804	chr7	111487804	Trim12c	-	3UTR	3UTR	0.013		0.007	0.002	0.002	0.002	2068		1868	1778	2822	2694	2	3	3936	7294	0.0104167	0.00219358	TRUE	1	0.0373471	-0.00822308
chr7_111487820	chr7	111487820	Trim12c	-	3UTR	3UTR	0.688		0.48	0	0	0.001	2178		1934	1830	2932	2792	2	3	4112	7554	0.590224	0.000529521	TRUE	1	0.00485595	-0.589694
chr7_116902173	chr7	116902173	Nrip3	-	3UTR	3UTR	0.061		0.005	0.007	0	0.003	261		984	854	881	1331	2	3	1245	3066	0.0168675	0.00326158	TRUE	1	0.253214	-0.0136059
chr7_117051614	chr7	117051614	uc009jem.1	-	3UTR	3UTR	0.004		0	0.001		0.03	540		440	684		473	2	2	980	1157	0.00204082	0.0129646	TRUE	1	0.453737	0.0109237
chr7_117051622	chr7	117051622	uc009jem.1	-	3UTR	3UTR	0.002		0	0.022		0.006	546		460	683		484	2	2	1006	1167	0.000994036	0.0154242	TRUE	1	0.248191	0.0144301
chr7_117051651	chr7	117051651	uc009jem.1	-	3UTR	3UTR	0.023		0.002	0.001		0.002	567		468	699		496	2	2	1035	1195	0.0135266	0.00167364	TRUE	1	0.405188	-0.0118529
chr7_134808039	chr7	134808039	uc009jwk.1	-	3UTR	3UTR	0	0.059	0.006	0	0.005	0.001	303	102	480	436	200	813	3	3	885	1449	0.0101695	0.00138026	TRUE	1	0.354767	-0.00878923
chr7_147996070	chr7	147996070	Zfp941	-	3UTR	3UTR	0		0	0.065	0.004		461		696	883	1360		2	2	1157	2243	0	0.0276416	TRUE	1	0.37538	0.0276416
chr7_149839165	chr7	149839165	Igf2	-	3UTR	3UTR	0.002		0.065	0	0.001	0	572		953	1054	1319	847	2	3	1525	3220	0.0413115	0.000310559	TRUE	1	0.252699	-0.0410009
chr7_149839178	chr7	149839178	Igf2	-	3UTR	3UTR	0.002		0.071	0.002	0	0.002	546		928	1017	1271	815	2	3	1474	3103	0.0454545	0.00128908	TRUE	1	0.265104	-0.0441655
chr8_26924886	chr8	26924886	intergenic	-	intergenic	intergenic	0		0.028	0	0.003	0.001	114		737	741	996	749	2	3	851	2486	0.0246769	0.00160901	TRUE	1	0.31402	-0.0230678
chr8_72918913	chr8	72918913	Crtc1	-	intronic	intronic	0		0.005	0.004	0.003	0.058	391		779	757	956	689	2	3	1170	2402	0.0034188	0.0191507	TRUE	1	0.474972	0.0157319
chr8_72918941	chr8	72918941	Crtc1	-	intronic	intronic	0		0.016	0.001	0.004	0.001	394		788	788	1010	701	2	3	1182	2499	0.0109983	0.00240096	TRUE	1	0.397904	-0.00859735
chr8_73038507	chr8	73038507	2810422J05Rik	-	intronic	intronic	0.001		0.002	0.004		0.05	1835		1052	1099		940	2	2	2887	2039	0.00103914	0.0250123	TRUE	1	0.38312	0.0239731
chr8_73038584	chr8	73038584	2810422J05Rik	-	intronic	intronic		0	0.01	0.052		0.035		108	207	153		141	2	2	315	294	0.00634921	0.0442177	TRUE	1	0.0597863	0.0378685
chr8_73038603	chr8	73038603	2810422J05Rik	-	intronic	intronic	0.02		0.005	0.005		0.002	1557		1034	1018		892	2	2	2591	1910	0.0138942	0.00366492	TRUE	1	0.360398	-0.0102293
chr8_74747481	chr8	74747481	Fam32a	+	3UTR	3UTR	0.189	0.082	0.093	0.003	0.006	0.017	2966	2340	2175	1911	2094	2901	3	3	7481	6906	0.127657	0.00984651	TRUE	1	0.0302217	-0.11781
chr8_75002663	chr8	75002663	Slc35e1	-	3UTR	3UTR	0.003		0.032	0.002	0.004	0	793		1130	915	742	1396	2	3	1923	3053	0.0197608	0.00163773	TRUE	1	0.250501	-0.0181231
chr8_75002666	chr8	75002666	Slc35e1	-	3UTR	3UTR	0.142		0.001	0	0.001	0	766		1110	876	721	1348	2	3	1876	2945	0.0586354	0.000339559	TRUE	1	0.268624	-0.0582958
chr8_75002675	chr8	75002675	Slc35e1	-	3UTR	3UTR	0.32		0.241	0.003	0.004	0.002	781		1111	897	740	1389	2	3	1892	3026	0.273784	0.00297422	TRUE	1	0.00253306	-0.27081
chr8_75002685	chr8	75002685	Slc35e1	-	3UTR	3UTR	0.27		0.062	0	0	0.003	792		1136	914	749	1415	2	3	1928	3078	0.147303	0.00129955	TRUE	1	0.123213	-0.146003
chr8_75004160	chr8	75004160	Slc35e1	-	3UTR	3UTR	0.194	0.296	0.098	0.003	0.004	0.002	2706	2186	2057	1823	1896	2623	3	3	6949	6342	0.197582	0.0029959	TRUE	1	0.0278901	-0.194586
chr8_75004161	chr8	75004161	Slc35e1	-	3UTR	3UTR	0.047	0.121	0	0.014	0.001	0.001	2741	2214	2077	1832	1915	2644	3	3	7032	6391	0.0564562	0.00453763	TRUE	1	0.226511	-0.0519186
chr8_75004169	chr8	75004169	Slc35e1	-	3UTR	3UTR	0.021	0.103	0.017	0.002	0	0.001	2671	2140	2009	1771	1863	2557	3	3	6820	6191	0.0457478	0.00113067	TRUE	1	0.176118	-0.0446171
chr8_75004170	chr8	75004170	Slc35e1	-	3UTR	3UTR	0.001	0.06	0.008	0.001	0.003	0.002	2724	2201	2067	1806	1925	2634	3	3	6992	6365	0.0215961	0.0017282	TRUE	1	0.322442	-0.0198679
chr8_75004173	chr8	75004173	Slc35e1	-	3UTR	3UTR	0.018	0.063	0.052	0.004	0.009	0.006	2543	2063	1965	1699	1798	2478	3	3	6571	5975	0.0424593	0.00635983	TRUE	1	0.0493307	-0.0360995
chr8_75004181	chr8	75004181	Slc35e1	-	3UTR	3UTR	0.019	0.018	0.028	0.003	0.002	0.003	2765	2236	2119	1834	1938	2677	3	3	7120	6449	0.0214888	0.00279113	TRUE	1	0.0040215	-0.0186976
chr8_75004250	chr8	75004250	Slc35e1	-	3UTR	3UTR	0.125	0.253	0.056	0.004	0.002	0.002	2761	2205	2085	1838	1936	2692	3	3	7051	6466	0.14466	0.00231983	TRUE	1	0.0696696	-0.142341
chr8_75004254	chr8	75004254	Slc35e1	-	3UTR	3UTR	0.162	0.243	0.049	0.004	0.006	0.005	2731	2206	2084	1830	1904	2633	3	3	7021	6367	0.153967	0.0047118	TRUE	1	0.0599818	-0.149255
chr8_75004255	chr8	75004255	Slc35e1	-	3UTR	3UTR	0.001	0.052	0.011	0.001	0.001	0.002	2745	2179	2073	1839	1905	2660	3	3	6997	6404	0.0198657	0.000936914	TRUE	1	0.26925	-0.0189287
chr8_75006569	chr8	75006569	Slc35e1	-	3UTR	3UTR	0.201		0.073	0.001	0	0	283		1142	766	726	988	2	3	1425	2480	0.0982456	0.000403226	TRUE	1	0.0643211	-0.0978424
chr8_75006573	chr8	75006573	Slc35e1	-	3UTR	3UTR	0		0.026	0.001	0.003	0	280		1115	763	721	965	2	3	1395	2449	0.0207885	0.00122499	TRUE	1	0.317672	-0.0195635
chr8_109192620	chr8	109192620	Cdh1	+	3UTR	3UTR	0.002		0.044	0.003	0.003	0.001	645		1760	1104	1937	1179	2	3	2405	4220	0.0328482	0.0021327	TRUE	1	0.279003	-0.0307155
chr8_109192623	chr8	109192623	Cdh1	+	3UTR	3UTR	0.41		0.116	0.001	0.003	0.001	630		1745	1089	1914	1165	2	3	2375	4168	0.194105	0.00191939	TRUE	1	0.0971727	-0.192186
chr8_113528482	chr8	113528482	Ddx19b	-	3UTR	3UTR	0		0.054	0.006	0.007		111		517	501	561		2	2	628	1062	0.044586	0.00659134	TRUE	1	0.527045	-0.0379947
chr8_113529026	chr8	113529026	Ddx19b	-	3UTR	3UTR	0.141	0.005	0.069	0.002	0.002	0.004	1782	756	2072	1834	2270	2902	3	3	4610	7006	0.0861171	0.00299743	TRUE	1	0.153888	-0.0831197
chr8_113529027	chr8	113529027	Ddx19b	-	3UTR	3UTR	0.001	0	0.022	0.001	0.001	0.001	1780	745	2083	1836	2257	2862	3	3	4608	6955	0.0101997	0.000862689	TRUE	1	0.405254	-0.00933696
chr8_113529048	chr8	113529048	Ddx19b	-	3UTR	3UTR	0.001	0.073	0.002	0	0.001	0.001	1804	749	2108	1860	2271	2928	3	3	4661	7059	0.0130873	0.000849979	TRUE	1	0.359224	-0.0122373
chr8_127417761	chr8	127417761	Exoc8	-	3UTR	3UTR	0		0.012	0		0.004	106		774	388		232	2	2	880	620	0.0102273	0.0016129	TRUE	1	0.591752	-0.00861437
chr8_127417774	chr8	127417774	Exoc8	-	3UTR	3UTR	0		0.039	0.002		0	116		850	449		269	2	2	966	718	0.0341615	0.00139276	TRUE	1	0.443404	-0.0327687
chr8_127417779	chr8	127417779	Exoc8	-	3UTR	3UTR	0.948		0.675	0.002		0.004	116		867	472		276	2	2	983	748	0.707019	0.0026738	TRUE	1	0.0273418	-0.704346
chr8_127418090	chr8	127418090	Exoc8	-	3UTR	3UTR	0		0.156	0.007	0.004	0.002	184		795	852	1129	1200	2	3	979	3181	0.12666	0.00408677	TRUE	1	0.294749	-0.122573
chr8_131028073	chr8	131028073	Nrp1	+	3UTR	3UTR	0.16		0.062	0.004	0.002	0.004	1238		1544	1362	1734	2445	2	3	2782	5541	0.105679	0.00306804	TRUE	1	0.060163	-0.102611
chr8_131028077	chr8	131028077	Nrp1	+	3UTR	3UTR	0.017		0.012	0.005	0.004	0.003	1193		1470	1296	1660	2333	2	3	2663	5289	0.0138941	0.0039705	TRUE	1	0.0135875	-0.0099236
chr9_67065850	chr9	67065850	Tln2	-	3UTR	3UTR	0	0	0.001	0.003	0.016		586	114	1652	1366	1796		3	2	2352	3162	0.00042517	0.0101202	TRUE	1	0.155978	0.00969501
chr9_67067707	chr9	67067707	Tln2	-	3UTR	3UTR	0		0.016	0.001	0	0	111		887	1077	1539	511	2	3	998	3127	0.0140281	0.000319795	TRUE	1	0.289812	-0.0137083
chr9_67067736	chr9	67067736	Tln2	-	3UTR	3UTR	0		0.006	0.004	0.029	0.004	106		823	1013	1432	474	2	3	929	2919	0.00538213	0.016444	TRUE	1	0.458069	0.0110619
chr9_67067819	chr9	67067819	Tln2	-	3UTR	3UTR	0.009		0.001	0.004	0.003	0.124	109		879	1062	1487	518	2	3	988	3067	0.00202429	0.0238018	TRUE	1	0.51063	0.0217775
chr9_67067853	chr9	67067853	Tln2	-	3UTR	3UTR	0		0.002	0.004	0.039	0.002	110		868	1051	1477	500	2	3	978	3028	0.00204499	0.0208058	TRUE	1	0.433717	0.0187608
chr9_72944519	chr9	72944519	Rab27a	+	3UTR	3UTR	0.191		0.037	0.001	0.001	0.001	2005		2145	1611	1652	2583	2	3	4150	5846	0.111084	0.000855286	TRUE	1	0.1436	-0.110229
chr9_72944520	chr9	72944520	Rab27a	+	3UTR	3UTR	0.047		0.004	0.003	0.001	0.002	1976		2113	1589	1628	2545	2	3	4089	5762	0.0247004	0.00190906	TRUE	1	0.23919	-0.0227914
chr9_78017192	chr9	78017192	Ick	+	3UTR	3UTR	0.025	0	0.006	0.002	0.006	0	408	102	932	915	1040	905	3	3	1442	2860	0.0110957	0.0027972	TRUE	1	0.377921	-0.0082985
chr9_96971670	chr9	96971670	intergenic	+	intergenic	intergenic	0.003	0.005	0.002	0.003	0.003	0.039	1463	758	1777	1362	1348	1535	3	3	3998	4245	0.0030015	0.0160188	TRUE	1	0.387148	0.0130173
chr9_96971672	chr9	96971672	intergenic	+	intergenic	intergenic	0.006	0.003	0.005	0.003	0.004	0.046	1529	793	1869	1423	1402	1591	3	3	4191	4416	0.00477213	0.0185688	TRUE	1	0.411641	0.0137967
chr9_96971767	chr9	96971767	intergenic	-	intergenic	intergenic	0.001	0	0.024	0.001	0.001	0.002	1548	808	1883	1459	1410	1617	3	3	4239	4486	0.0108516	0.00133749	TRUE	1	0.422706	-0.00951412
chr9_102988389	chr9	102988389	Slco2a1	+	3UTR	3UTR	0		0	0.025	0.003		105		592	726	925		2	2	697	1651	0	0.0127196	TRUE	1	0.331054	0.0127196
chr9_108239461	chr9	108239461	Rhoa	+	3UTR	3UTR	0.424	0.499	0.353	0.003	0.002	0.002	5655	5594	3580	3082	2554	5012	3	3	14829	10648	0.435093	0.00206612	TRUE	1	0.000554487	-0.433027
chr9_122745197	chr9	122745197	D9Ertd402e	+	3UTR	3UTR	0.026	0	0.002	0.005	0.003	0.005	1217	502	1165	947	1029	1675	3	3	2884	3651	0.0117892	0.00438236	TRUE	1	0.582858	-0.00740682
chr9_122745198	chr9	122745198	D9Ertd402e	+	3UTR	3UTR	0.004	0	0.021	0.007	0	0.005	1201	513	1167	944	1043	1661	3	3	2881	3648	0.0100659	0.00411184	TRUE	1	0.556719	-0.00595411
chr10_26509543	chr10	26509543	Arhgap18	+	intronic	intronic	0.003		0.003	0.002	0.076		772		1278	1252	1454		2	2	2050	2706	0.00292683	0.0421286	TRUE	1	0.433194	0.0392018
chr10_26509552	chr10	26509552	Arhgap18	+	intronic	intronic	0		0.057	0.002	0.002		751		1230	1215	1391		2	2	1981	2606	0.0353357	0.00191865	TRUE	1	0.450622	-0.033417
chr10_26509573	chr10	26509573	Arhgap18	+	intronic	intronic	0.001		0.001	0.001	0.067		757		1243	1222	1409		2	2	2000	2631	0.001	0.0361079	TRUE	1	0.42265	0.0351079
chr10_62272415	chr10	62272415	Tet1	-	3UTR	3UTR	0	0	0.067	0		0.003	944	195	2253	1796		2332	3	2	3392	4128	0.0445165	0.00145349	TRUE	1	0.522467	-0.043063
chr10_62272416	chr10	62272416	Tet1	-	3UTR	3UTR	0	0	0.03	0.001		0.001	934	188	2223	1766		2307	3	2	3345	4073	0.0197309	0.0012276	TRUE	1	0.535884	-0.0185033
chr10_62272417	chr10	62272417	Tet1	-	3UTR	3UTR	0.001	0	0.029	0.001		0.001	970	188	2308	1842		2375	3	2	3466	4217	0.0193306	0.000948542	TRUE	1	0.516381	-0.0183821
chr10_62272511	chr10	62272511	Tet1	-	3UTR	3UTR	0.384	0	0.146	0.002		0	927	187	2243	1769		2319	3	2	3357	4088	0.203455	0.000733855	TRUE	1	0.310967	-0.202722
chr10_62272527	chr10	62272527	Tet1	-	3UTR	3UTR	0.38	0	0	0		0	960	186	2257	1815		2341	3	2	3403	4156	0.107258	0	TRUE	1	0.495025	-0.107258
chr10_76786805	chr10	76786805	Adarb1	-	intronic	intronic		0	0.148	0.006	0	0.194		125	849	858	1288	660	2	3	974	2806	0.129363	0.0473984	TRUE	2	0.945619	-0.081965
chr10_76786813	chr10	76786813	Adarb1	-	intronic	intronic		0	0.122	0.002	0.004	0.155		169	1053	1119	1673	850	2	3	1222	3642	0.104746	0.038715	TRUE	2	0.932458	-0.0660313
chr10_76786829	chr10	76786829	Adarb1	-	intronic	intronic		0	0.121	0.004	0.001	0.001		165	1021	1052	1560	815	2	3	1186	3427	0.104553	0.0020426	TRUE	1	0.285444	-0.102511
chr10_76786834	chr10	76786834	Adarb1	-	intronic	intronic		0	0.119	0.001	0.002	0.001		177	1075	1138	1690	865	2	3	1252	3693	0.102236	0.00135391	TRUE	1	0.281026	-0.100883
chr10_82113526	chr10	82113526	intergenic	+	intergenic	intergenic	0		0.001	0.034	0	0	217		796	746	1015	505	2	3	1013	2266	0.000987167	0.0110327	TRUE	1	0.512853	0.0100455
chr10_82113528	chr10	82113528	intergenic	+	intergenic	intergenic	0.098		0.003	0.001	0	0.002	214		754	702	945	483	2	3	968	2130	0.0237603	0.000938967	TRUE	1	0.256594	-0.0228214
chr10_86300079	chr10	86300079	Nt5dc3	+	3UTR	3UTR	0.003		0.014	0.001	0.002	0	742		1595	1424	2701	906	2	3	2337	5031	0.0102696	0.00119261	TRUE	1	0.16968	-0.00907697
chr10_93427326	chr10	93427326	intergenic	-	intergenic	intergenic	0		0.001	0.058	0.001	0.001	685		1496	1365	1992	1668	2	3	2181	5025	0.000458505	0.0163184	TRUE	1	0.484757	0.0158599
chr11_3357596	chr11	3357596	uc007hsx.1	+	ncRNA	ncRNA	0.031	0	0.001	0.003	0.001	0.003	1825	578	1747	1805	2385	2791	3	3	4150	6981	0.0137349	0.00214869	TRUE	1	0.459495	-0.0115863
chr11_3357688	chr11	3357688	uc007hsx.1	+	ncRNA	ncRNA	0.019	0.004	0.004	0.001	0.003	0.002	1713	543	1627	1720	2281	2635	3	3	3883	6636	0.0103013	0.00195901	TRUE	1	0.236672	-0.0083423
chr11_4042141	chr11	4042141	Ccdc157	-	3UTR	3UTR	0.007		0.013	0.007	0.004		146		539	450	475		2	2	685	925	0.0116788	0.00540541	TRUE	1	0.311753	-0.00627343
chr11_20128609	chr11	20128609	Cep68	-	3UTR	3UTR	0.121		0.096	0.001	0.002	0.003	1326		1807	1549	1315	2417	2	3	3133	5281	0.106607	0.0022723	TRUE	1	0.00145039	-0.104335
chr11_35601412	chr11	35601412	Pank3	+	3UTR	3UTR	0		0.023	0	0.004	0.001	323		692	585	546	933	2	3	1015	2064	0.0157635	0.00145349	TRUE	1	0.341074	-0.0143101
chr11_35601413	chr11	35601413	Pank3	+	3UTR	3UTR	0.052		0.028	0	0	0.001	326		706	598	557	919	2	3	1032	2074	0.0358527	0.00048216	TRUE	1	0.0213742	-0.0353706
chr11_35601414	chr11	35601414	Pank3	+	3UTR	3UTR	0.041		0.018	0.002	0.002	0.004	314		675	585	550	901	2	3	989	2036	0.0252781	0.00294695	TRUE	1	0.0526829	-0.0223311
chr11_43531320	chr11	43531320	Pwwp2a	+	intronic	intronic	0.004		0.007	0.062		0.008	942		1198	1173		1166	2	2	2140	2339	0.00560748	0.0350577	TRUE	1	0.389216	0.0294502
chr11_43531324	chr11	43531324	Pwwp2a	+	intronic	intronic	0.032		0.002	0.002		0.005	938		1203	1158		1145	2	2	2141	2303	0.0149463	0.00347373	TRUE	1	0.465006	-0.0114726
chr11_45744093	chr11	45744093	Lsm11	-	3UTR	3UTR	0		0	0.001	0.002	0.052	1396		1801	1917	2009	1805	2	3	3197	5731	0	0.0172745	TRUE	1	0.460895	0.0172745
chr11_59271797	chr11	59271797	Jmjd4	+	3UTR	3UTR	0.053		0	0.008	0.001	0.004	587		804	1418	1974	1065	2	3	1391	4457	0.0222861	0.00358986	TRUE	1	0.347038	-0.0186963
chr11_59271800	chr11	59271800	Jmjd4	+	3UTR	3UTR	0.059		0.005	0.001	0.002	0	561		782	1362	1906	996	2	3	1343	4264	0.0275503	0.000938086	TRUE	1	0.221349	-0.0266122
chr11_61954890	chr11	61954890	Specc1	+	intronic	intronic	0.043	0	0.008	0.004	0.004	0.002	1579	352	1966	1678	1801	2294	3	3	3897	5773	0.0212984	0.00294474	TRUE	1	0.359651	-0.0183537
chr11_61954893	chr11	61954893	Specc1	+	intronic	intronic	0.24	0.125	0.157	0.001	0.003	0.003	1607	359	1989	1696	1819	2297	3	3	3955	5812	0.188116	0.00206469	TRUE	1	0.00744553	-0.186052
chr11_61954897	chr11	61954897	Specc1	+	intronic	intronic	0.229	0	0.034	0.002	0.002	0.001	1626	362	2039	1724	1852	2362	3	3	4027	5938	0.109759	0.00185248	TRUE	1	0.29448	-0.107907
chr11_61954912	chr11	61954912	Specc1	+	intronic	intronic	0.438	0.114	0.239	0.004	0.001	0	1601	351	1976	1706	1822	2298	3	3	3928	5826	0.309318	0.0015448	TRUE	1	0.0499741	-0.307773
chr11_61954915	chr11	61954915	Specc1	+	intronic	intronic	0.022	0.003	0.014	0.003	0.003	0.003	1399	319	1742	1492	1568	2051	3	3	3460	5111	0.016185	0.0031305	TRUE	1	0.143596	-0.0130545
chr11_68799476	chr11	68799476	Pfas	-	3UTR	3UTR	0.105		0.079	0.001	0	0.001	1575		1677	1447	2298	2287	2	3	3252	6032	0.0919434	0.000828912	TRUE	1	0.00253765	-0.0911145
chr11_68799478	chr11	68799478	Pfas	-	3UTR	3UTR	0.243		0.137	0.002	0.003	0.001	1562		1628	1411	2220	2234	2	3	3190	5865	0.188715	0.00204604	TRUE	1	0.0176225	-0.186669
chr11_68799479	chr11	68799479	Pfas	-	3UTR	3UTR	0.109		0.033	0.001	0.002	0.002	1571		1667	1442	2302	2277	2	3	3238	6021	0.0697962	0.00182694	TRUE	1	0.0918737	-0.0679692
chr11_68799484	chr11	68799484	Pfas	-	3UTR	3UTR	0.559		0.128	0.001	0	0	1582		1710	1481	2336	2337	2	3	3292	6154	0.335358	0.000324992	TRUE	1	0.122263	-0.335033
chr11_69596633	chr11	69596633	Zbtb4	+	3UTR	3UTR	0.078		0	0	0.001	0	1058		1428	1297	1686	2010	2	3	2486	4993	0.033387	0.000400561	TRUE	1	0.275585	-0.0329864
chr11_69596799	chr11	69596799	Zbtb4	+	3UTR	3UTR	0.002		0.037	0.002	0.002	0.003	573		939	875	1283	1416	2	3	1512	3574	0.0238095	0.00251819	TRUE	1	0.279884	-0.0212913
chr11_69596804	chr11	69596804	Zbtb4	+	3UTR	3UTR	0.143		0.109	0	0.004	0.003	561		928	857	1262	1412	2	3	1489	3531	0.121558	0.00254885	TRUE	1	0.00233578	-0.119009
chr11_69596805	chr11	69596805	Zbtb4	+	3UTR	3UTR	0.144		0.054	0.005	0.002	0.002	561		924	857	1262	1424	2	3	1485	3543	0.0882155	0.00254022	TRUE	1	0.0645744	-0.0856753
chr11_69596975	chr11	69596975	Zbtb4	+	3UTR	3UTR	0.002		0.042	0.001	0.001	0	560		918	843	1248	1407	2	3	1478	3498	0.0270636	0.000571755	TRUE	1	0.247948	-0.0264918
chr11_69597882	chr11	69597882	intergenic	+	intergenic	intergenic	0.116	0	0.004	0.009	0.006	0.004	1200	128	1695	1440	1266	1714	3	3	3023	4420	0.0479656	0.00633484	TRUE	1	0.426193	-0.0416308
chr11_74989826	chr11	74989826	Ovca2	-	3UTR	3UTR	0.235	0	0.019	0.003	0.001	0.002	3790	1151	4468	4078	2646	4214	3	3	9409	10938	0.103624	0.00228561	TRUE	1	0.334314	-0.101339
chr11_74989842	chr11	74989842	Ovca2	-	3UTR	3UTR	0.225	0.349	0.021	0.003	0.002	0.003	3651	1114	4366	4007	2617	4140	3	3	9131	10764	0.142591	0.00260126	TRUE	1	0.110153	-0.13999
chr11_74989846	chr11	74989846	Ovca2	-	3UTR	3UTR	0.349	0.363	0.168	0.013	0.003	0.002	3615	1103	4274	3943	2575	4084	3	3	8992	10602	0.264791	0.00641388	TRUE	1	0.0102727	-0.258377
chr11_74989847	chr11	74989847	Ovca2	-	3UTR	3UTR	0.353	0.367	0.135	0.006	0.002	0	3651	1113	4295	3933	2570	4067	3	3	9059	10570	0.251242	0.00274361	TRUE	1	0.01981	-0.248498
chr11_74989848	chr11	74989848	Ovca2	-	3UTR	3UTR	0	0.21	0.048	0.001	0.002	0.001	3695	1136	4364	4017	2598	4121	3	3	9195	10736	0.0489396	0.00130402	TRUE	1	0.253479	-0.0476356
chr11_74989934	chr11	74989934	Ovca2	-	3UTR	3UTR	0.472	0.153	0.045	0.001	0.001	0.001	3744	1153	4470	4079	2662	4224	3	3	9367	10965	0.229102	0.00100319	TRUE	1	0.157849	-0.228099
chr11_74990973	chr11	74990973	Ovca2	-	3UTR	3UTR	0		0.028	0.002	0	0.002	741		1655	1635	2126	1381	2	3	2396	5142	0.0191987	0.00136134	TRUE	1	0.313005	-0.0178373
chr11_75114115	chr11	75114115	Rpa1	-	3UTR	3UTR	0.002	0.023	0.014	0.001	0.001	0	2401	830	2352	1983	1207	3206	3	3	5583	6396	0.0100304	0.000469043	TRUE	1	0.112911	-0.00956141
chr11_75114120	chr11	75114120	Rpa1	-	3UTR	3UTR	0.086	0.127	0.034	0.004	0.001	0	2391	845	2350	2021	1211	3242	3	3	5586	6474	0.0705335	0.00139018	TRUE	1	0.0401499	-0.0691433
chr11_75114124	chr11	75114124	Rpa1	-	3UTR	3UTR	0.096	0.199	0.018	0	0	0	2378	833	2324	1989	1182	3163	3	3	5535	6334	0.0787715	0.000157878	TRUE	1	0.117386	-0.0786136
chr11_75114125	chr11	75114125	Rpa1	-	3UTR	3UTR	0.062	0.044	0.01	0.007	0	0.01	2276	781	2202	1902	1138	3062	3	3	5259	6102	0.0372694	0.00721075	TRUE	1	0.100803	-0.0300587
chr11_75114132	chr11	75114132	Rpa1	-	3UTR	3UTR	0.09	0.059	0.04	0	0.001	0	2398	826	2333	1990	1193	3210	3	3	5557	6393	0.0642433	0.000312842	TRUE	1	0.012651	-0.0639305
chr11_75114133	chr11	75114133	Rpa1	-	3UTR	3UTR	0.193	0.105	0.064	0.003	0	0	2437	842	2399	2051	1211	3302	3	3	5678	6564	0.125572	0.00106642	TRUE	1	0.0347284	-0.124506
chr11_75114140	chr11	75114140	Rpa1	-	3UTR	3UTR	0.06	0.006	0.04	0.004	0.001	0.005	1445	509	1363	1179	698	1883	3	3	3317	3760	0.0434127	0.00398936	TRUE	1	0.112942	-0.0394234
chr11_75114145	chr11	75114145	Rpa1	-	3UTR	3UTR	0.016	0.028	0.023	0.004	0.004	0.006	2403	828	2369	2015	1206	3244	3	3	5600	6465	0.0207143	0.00479505	TRUE	1	0.00756604	-0.0159192
chr11_75114483	chr11	75114483	Rpa1	-	3UTR	3UTR	0.254	0.002	0.007	0.004		0.003	2272	493	3244	2512		3578	3	2	6009	6090	0.0998502	0.00328407	TRUE	1	0.490352	-0.0965662
chr11_75114486	chr11	75114486	Rpa1	-	3UTR	3UTR	0	0	0.003	0.001		0.025	2221	456	3129	2414		3427	3	2	5806	5841	0.00172236	0.0150659	TRUE	1	0.27621	0.0133436
chr11_75114487	chr11	75114487	Rpa1	-	3UTR	3UTR	0	0.002	0.026	0.001		0.001	2299	481	3253	2509		3558	3	2	6033	6067	0.0145864	0.00115378	TRUE	1	0.495972	-0.0134327
chr11_75114502	chr11	75114502	Rpa1	-	3UTR	3UTR	0.487	0.004	0.096	0.001		0.001	2314	477	3256	2474		3513	3	2	6047	5987	0.237969	0.0011692	TRUE	1	0.383475	-0.2368
chr11_75114509	chr11	75114509	Rpa1	-	3UTR	3UTR	0.098	0.157	0.079	0.002		0.002	2277	477	3221	2467		3492	3	2	5975	5959	0.0922176	0.00167813	TRUE	1	0.0365957	-0.0905394
chr11_75114512	chr11	75114512	Rpa1	-	3UTR	3UTR	0.261	0.002	0.082	0.003		0.011	2279	483	3181	2467		3503	3	2	5943	5970	0.144203	0.00770519	TRUE	1	0.35464	-0.136498
chr11_75114517	chr11	75114517	Rpa1	-	3UTR	3UTR	0.76	0.679	0.61	0.03		0.035	2137	448	3039	2501		3561	3	2	5624	6062	0.672475	0.0326625	TRUE	2	0.00136978	-0.639813
chr11_77349545	chr11	77349545	Taok1	-	3UTR	3UTR	0.025		0.033	0.001	0	0.001	1602		1328	1087	1518	1863	2	3	2930	4468	0.0286689	0.000447628	TRUE	1	0.00254616	-0.0282213
chr11_77349556	chr11	77349556	Taok1	-	3UTR	3UTR	0.049		0.062	0.002	0.002	0.002	1788		1481	1194	1694	2081	2	3	3269	4969	0.0550627	0.00201248	TRUE	1	0.00159062	-0.0530502
chr11_82776068	chr11	82776068	Slfn5	+	3UTR	3UTR	0.001	0	0.163	0	0.003	0.002	1170	258	1762	1561	717	1694	3	3	3190	3972	0.0905956	0.00125881	TRUE	1	0.383311	-0.0893368
chr11_82776086	chr11	82776086	Slfn5	+	3UTR	3UTR	0.079	0	0.194	0.004	0.003	0.003	1068	226	1605	1390	639	1492	3	3	2899	3521	0.136254	0.00340812	TRUE	1	0.194586	-0.132846
chr11_82776097	chr11	82776097	Slfn5	+	3UTR	3UTR	0.075	0.996	0.364	0.001	0	0.002	1167	252	1712	1548	713	1677	3	3	3131	3938	0.307569	0.00126968	TRUE	1	0.15407	-0.3063
chr11_82776114	chr11	82776114	Slfn5	+	3UTR	3UTR	0.076	0	0.05	0.001	0.003	0	1074	233	1625	1414	651	1546	3	3	2932	3611	0.0559345	0.000830795	TRUE	1	0.142527	-0.0551037
chr11_83234128	chr11	83234128	Rasl10b	+	3UTR	3UTR	0.133		0.004	0.005	0.005		473		1133	1046	1666		2	2	1606	2712	0.0417186	0.00516224	TRUE	1	0.428664	-0.0365563
chr11_94401990	chr11	94401990	Rsad1	-	3UTR	3UTR	0.001		0.057	0.001	0.001	0.001	1880		1722	1911	1770	2384	2	3	3602	6065	0.0277624	0.000824402	TRUE	1	0.272228	-0.026938
chr11_94402005	chr11	94402005	Rsad1	-	3UTR	3UTR	0.002		0.005	0.007	0.025	0.003	1866		1717	1871	1746	2375	2	3	3583	5992	0.00362824	0.0106809	TRUE	1	0.422127	0.00705266
chr11_101059607	chr11	101059607	uc007lnx.2	-	3UTR	3UTR	0		0.001	0.003	0.046	0.01	910		1339	1182	1511	1751	2	3	2249	4444	0.000444642	0.020477	TRUE	1	0.346397	0.0200324
chr11_101059614	chr11	101059614	uc007lnx.2	-	3UTR	3UTR	0.002		0.058	0.004	0.003	0.004	902		1321	1163	1510	1722	2	3	2223	4395	0.0355376	0.00386803	TRUE	1	0.296293	-0.0316695
chr11_119008113	chr11	119008113	Tbc1d16	-	3UTR	3UTR	0.002	0	0.056	0.005	0.006	0.004	1222	421	1541	1521	1753	801	3	3	3184	4075	0.0276382	0.00539877	TRUE	1	0.478417	-0.0222394
chr12_34012675	chr12	34012675	uc007nip.2	+	3UTR	3UTR	0.001	0.06	0.007	0.003	0.001	0.005	1826	662	2057	1737	2102	2579	3	3	4545	6418	0.0123212	0.00327205	TRUE	1	0.354161	-0.00904918
chr12_55773334	chr12	55773334	intergenic	-	intergenic	intergenic	0		0.365	0.004	0.004	0.003	129		600	730	668	348	2	3	729	1746	0.300412	0.00400916	TRUE	1	0.280088	-0.296402
chr12_55773335	chr12	55773335	intergenic	-	intergenic	intergenic	0		0.355	0	0.003	0.003	140		636	758	695	372	2	3	776	1825	0.291237	0.00164384	TRUE	1	0.276625	-0.289593
chr12_55773344	chr12	55773344	intergenic	-	intergenic	intergenic	0.007		0.359	0.003	0	0	140		624	761	692	372	2	3	764	1825	0.294503	0.00109589	TRUE	1	0.259444	-0.293407
chr12_55773345	chr12	55773345	intergenic	-	intergenic	intergenic	0		0.343	0	0.001	0	145		647	790	717	384	2	3	792	1891	0.280303	0.000528821	TRUE	1	0.27298	-0.279774
chr12_56156913	chr12	56156913	uc007noe.1	-	3UTR	3UTR	0		0.031	0.002	0.004	0	708		1360	1206	1453	667	2	3	2068	3326	0.0203095	0.00240529	TRUE	1	0.330359	-0.0179042
chr12_82657998	chr12	82657998	intergenic	+	intergenic	intergenic	0		0.002	0.005	0.004	0.069	357		1040	940	1360	376	2	3	1397	2676	0.00143164	0.0138266	TRUE	1	0.43432	0.012395
chr12_103158082	chr12	103158082	Atxn3	-	3UTR	3UTR	0.085	0.06	0.086	0.001	0	0.002	2342	2070	2167	1800	1665	2738	3	3	6579	6203	0.0776714	0.0012897	TRUE	1	0.000874969	-0.0763817
chr12_103159841	chr12	103159841	Atxn3	-	3UTR	3UTR	0.187		0.148	0.001	0.004	0.003	635		935	679	689	1171	2	3	1570	2539	0.163694	0.00315085	TRUE	1	0.00148395	-0.160543
chr12_103159842	chr12	103159842	Atxn3	-	3UTR	3UTR	0.046		0.037	0.003	0.006	0.004	629		936	689	693	1176	2	3	1565	2558	0.0408946	0.00430023	TRUE	1	0.00184826	-0.0365943
chr12_103159846	chr12	103159846	Atxn3	-	3UTR	3UTR	0.062		0.012	0.002	0.003	0.003	625		898	656	661	1126	2	3	1523	2443	0.0328299	0.002456	TRUE	1	0.162709	-0.0303739
chr13_21481773	chr13	21481773	Zkscan3	-	intronic	intronic	0		0.048	0	0	0.001	1349		1576	1136	2120	1791	2	3	2925	5047	0.0259829	0.000396275	TRUE	1	0.277747	-0.0255866
chr13_21481775	chr13	21481775	Zkscan3	-	intronic	intronic	0		0.051	0.001	0.001	0.001	1354		1515	1113	2103	1760	2	3	2869	4976	0.0271872	0.00100482	TRUE	1	0.287788	-0.0261824
chr13_21481791	chr13	21481791	Zkscan3	-	intronic	intronic	0		0.088	0	0.001	0.001	1402		1617	1146	2166	1806	2	3	3019	5118	0.0470354	0.000586166	TRUE	1	0.278166	-0.0464493
chr13_21481802	chr13	21481802	Zkscan3	-	intronic	intronic	0.147		0.077	0.003	0.004	0.002	1425		1662	1213	2249	1894	2	3	3087	5356	0.109491	0.00336072	TRUE	1	0.0249998	-0.106131
chr13_21481803	chr13	21481803	Zkscan3	-	intronic	intronic	0.144		0.076	0.002	0.001	0.004	1429		1685	1229	2281	1912	2	3	3114	5422	0.107258	0.00221321	TRUE	1	0.0239571	-0.105044
chr13_21481817	chr13	21481817	Zkscan3	-	intronic	intronic	0.001		0.054	0.001	0.003	0.005	1258		1444	1054	1957	1643	2	3	2702	4654	0.0292376	0.00322303	TRUE	1	0.304133	-0.0260146
chr13_64391636	chr13	64391636	intergenic	-	intergenic	intergenic	0	0	0.014	0.003	0.004	0.004	143	295	2071	1464	1957	2449	3	3	2509	5870	0.0111598	0.00357751	TRUE	1	0.841202	-0.00758231
chr13_64391659	chr13	64391659	intergenic	-	intergenic	intergenic	0.008	0.208	0.004	0.001	0.002	0.004	124	298	2014	1514	1766	2327	3	3	2436	5607	0.0291461	0.00249688	TRUE	1	0.351253	-0.0266493
chr13_64391666	chr13	64391666	intergenic	-	intergenic	intergenic	0.347	0.394	0.002	0.002	0.003	0.001	150	330	2261	1713	2005	2596	3	3	2741	6314	0.0678584	0.00190054	TRUE	1	0.117735	-0.0659579
chr13_101469899	chr13	101469899	Cdk7	-	3UTR	3UTR	0		0.124	0.001	0.001	0.001	435		1307	1086	1529	1581	2	3	1742	4196	0.0929966	0.000714967	TRUE	1	0.278518	-0.0922816
chr13_101469918	chr13	101469918	Cdk7	-	3UTR	3UTR	0		0.062	0	0	0.006	437		1321	1087	1522	1591	2	3	1758	4200	0.0466439	0.00214286	TRUE	1	0.300783	-0.0445011
chr13_101469919	chr13	101469919	Cdk7	-	3UTR	3UTR	0.021		0.245	0	0.001	0	426		1292	1046	1478	1541	2	3	1718	4065	0.189756	0.000246002	TRUE	1	0.210234	-0.18951
chr13_101472773	chr13	101472773	Cdk7	-	3UTR	3UTR	0.002		0.099	0.003	0.004	0.038	413		1851	1727	2615	2706	2	3	2264	7048	0.0817138	0.0168842	TRUE	2	0.430656	-0.0648296
chr13_101472787	chr13	101472787	Cdk7	-	3UTR	3UTR	0.002		0.054	0.001	0.002	0.003	424		1906	1776	2712	2794	2	3	2330	7282	0.0446352	0.00205987	TRUE	1	0.272513	-0.0425753
chr13_101472809	chr13	101472809	Cdk7	-	3UTR	3UTR	0		0.049	0	0	0	421		1933	1796	2739	2817	2	3	2354	7352	0.0403568	0.000272035	TRUE	1	0.272228	-0.0400848
chr14_8768562	chr14	8768562	Flnb	+	Nonsyn	Gln->Arg	0.058	0.001	0.019	0.064		0.047	3531	1508	3624	2952		4964	3	2	8663	7916	0.0318596	0.0531834	TRUE	2	0.283274	0.0213238
chr14_22616933	chr14	22616933	Samd8	+	3UTR	3UTR	0.109		0.159	0.002	0.001	0	778		1056	894	938	709	2	3	1834	2541	0.13795	0.00118064	TRUE	1	0.00567484	-0.136769
chr14_22616935	chr14	22616935	Samd8	+	3UTR	3UTR	0		0.003	0.003	0.003	0.219	796		1086	935	977	743	2	3	1882	2655	0.00159405	0.0636535	TRUE	1	0.486873	0.0620594
chr14_32513812	chr14	32513812	Ankrd28	-	3UTR	3UTR	0.321		0.076	0.039	0	0.085	1006		1570	1112	740	1702	2	3	2576	3554	0.171972	0.0526168	TRUE	2	0.202417	-0.119355
chr14_32513815	chr14	32513815	Ankrd28	-	3UTR	3UTR	0.192		0.155	0.008	0.001	0.034	1033		1615	1136	757	1716	2	3	2648	3609	0.169562	0.0191189	TRUE	2	0.00352577	-0.150443
chr14_32513834	chr14	32513834	Ankrd28	-	3UTR	3UTR	0.052		0.106	0.008	0	0.004	828		1321	906	585	1406	2	3	2149	2897	0.0851559	0.0044874	TRUE	1	0.0345995	-0.0806685
chr14_32513835	chr14	32513835	Ankrd28	-	3UTR	3UTR	0.074		0.009	0.011	0	0.002	955		1495	1077	720	1622	2	3	2450	3419	0.0346939	0.00438725	TRUE	1	0.228211	-0.0303066
chr14_32513846	chr14	32513846	Ankrd28	-	3UTR	3UTR	0		0.026	0.001	0	0.002	1070		1673	1182	787	1810	2	3	2743	3779	0.0156763	0.0013231	TRUE	1	0.304804	-0.0143532
chr14_32513847	chr14	32513847	Ankrd28	-	3UTR	3UTR	0.074		0.118	0.003	0	0.001	1076		1685	1189	791	1812	2	3	2761	3792	0.10105	0.00131857	TRUE	1	0.0104024	-0.0997318
chr14_32513848	chr14	32513848	Ankrd28	-	3UTR	3UTR	0.095		0.178	0.042	0	0.113	1074		1670	1195	789	1814	2	3	2744	3798	0.145408	0.0671406	TRUE	2	0.205336	-0.0782676
chr14_32513849	chr14	32513849	Ankrd28	-	3UTR	3UTR	0.317		0.296	0.004	0	0.002	1057		1656	1179	773	1786	2	3	2713	3738	0.30446	0.00214018	TRUE	1	3.94017e-05	-0.30232
chr14_32513851	chr14	32513851	Ankrd28	-	3UTR	3UTR	0.262		0.128	0.037	0	0.085	1067		1655	1169	777	1784	2	3	2722	3730	0.180749	0.0522788	TRUE	2	0.0798497	-0.128471
chr14_32514548	chr14	32514548	Ankrd28	-	3UTR	3UTR	0.165		0.036	0	0.002	0.001	637		1215	908	1026	1138	2	3	1852	3072	0.0804536	0.000976562	TRUE	1	0.130315	-0.079477
chr14_32514630	chr14	32514630	Ankrd28	-	3UTR	3UTR	0.002		0.025	0.007	0.004	0.001	609		1219	882	1010	1110	2	3	1828	3002	0.0175055	0.00366422	TRUE	1	0.362127	-0.0138412
chr14_32514634	chr14	32514634	Ankrd28	-	3UTR	3UTR	0.086		0.006	0.003	0.076	0	641		1259	933	1045	1143	2	3	1900	3121	0.0331579	0.0262736	TRUE	2	0.683841	-0.00688426
chr14_32514661	chr14	32514661	Ankrd28	-	3UTR	3UTR	0.026		0.035	0.002	0.001	0.011	663		1258	946	1065	1170	2	3	1921	3181	0.0317543	0.00502986	TRUE	1	0.0165129	-0.0267244
chr14_33109811	chr14	33109811	Parg	+	3UTR	3UTR	0.275		0.242	0.001	0	0.001	1124		1128	1043	392	1538	2	3	2252	2973	0.258437	0.000672721	TRUE	1	0.000237817	-0.257764
chr14_52913881	chr14	52913881	Tox4	+	3UTR	3UTR	0.093		0.002	0.005	0.003	0.003	837		1219	885	627	1743	2	3	2056	3255	0.0393969	0.00337942	TRUE	1	0.28686	-0.0360175
chr14_52913891	chr14	52913891	Tox4	+	3UTR	3UTR	0.195		0.051	0.001	0	0	1048		1612	1148	803	2284	2	3	2660	4235	0.107519	0.000472255	TRUE	1	0.106377	-0.107047
chr14_52913904	chr14	52913904	Tox4	+	3UTR	3UTR	0.223		0.092	0.011	0.005	0.002	1021		1596	1147	787	2258	2	3	2617	4192	0.143294	0.00524809	TRUE	1	0.0534783	-0.138046
chr14_62295239	chr14	62295239	uc007ugi.2	-	ncRNA	ncRNA	0.024		0.009	0.002	0.004	0.003	462		585	477	567	683	2	3	1047	1727	0.0152818	0.00289519	TRUE	1	0.0964135	-0.0123866
chr14_62295245	chr14	62295245	uc007ugi.2	-	ncRNA	ncRNA	0		0.002	0.002	0.029	0.004	453		560	453	547	671	2	3	1013	1671	0.000987167	0.0119689	TRUE	1	0.412569	0.0109817
chr14_76119526	chr14	76119526	Cog3	-	Nonsyn	Ile->Val	0.158	0.212	0.142	0.219	0.157	0.155	4448	2320	3984	3498	3926	5677	3	3	10752	13101	0.164062	0.172659	TRUE	2	0.842238	0.00859608
chr14_76119527	chr14	76119527	Cog3	-	Syn	Glu->Glu	0.002	0.009	0.008	0.034	0.002	0.004	4388	2280	3960	3464	3871	5613	3	3	10628	12948	0.00592774	0.0112759	TRUE	1	0.544299	0.00534813
chr15_8108190	chr15	8108190	Nup155	+	3UTR	3UTR	0.122	0.147	0.074	0.003	0.001	0.005	2301	1088	3433	3081	3444	5108	3	3	6822	11633	0.102023	0.00309464	TRUE	1	0.00655962	-0.0989282
chr15_8108212	chr15	8108212	Nup155	+	3UTR	3UTR	0.104	0.173	0.032	0.001	0.002	0.001	2084	1016	3058	2735	3078	4581	3	3	6158	10394	0.0797337	0.00134693	TRUE	1	0.0669463	-0.0783867
chr15_8109486	chr15	8109486	Nup155	+	3UTR	3UTR	0.035	0.047	0.028	0.002	0.002	0.003	3245	2289	2548	2219	2214	3916	3	3	8082	8349	0.0361297	0.0023955	TRUE	1	0.00348812	-0.0337342
chr15_8109489	chr15	8109489	Nup155	+	3UTR	3UTR	0.207	0.351	0.234	0.001	0	0.001	3222	2241	2521	2214	2196	3913	3	3	7984	8323	0.255762	0.000961192	TRUE	1	0.00398233	-0.2548
chr15_9437106	chr15	9437106	Il7r	-	3UTR	3UTR	0.023		0.009	0.005	0.001	0.003	2528		2170	1796	1857	3001	2	3	4698	6654	0.01639	0.003156	TRUE	1	0.0962417	-0.013234
chr15_55087114	chr15	55087114	uc007vsb.1	+	ncRNA	ncRNA	0.229		0.101	0.002	0.003	0.001	739		1320	890	1136	1379	2	3	2059	3405	0.146673	0.00176211	TRUE	1	0.041948	-0.144911
chr15_55087119	chr15	55087119	uc007vsb.1	+	ncRNA	ncRNA	0.039		0.002	0.006	0.004	0.003	646		1112	725	945	1118	2	3	1758	2788	0.0153584	0.00394548	TRUE	1	0.327033	-0.0114129
chr15_55087121	chr15	55087121	uc007vsb.1	+	ncRNA	ncRNA	0.687		0.163	0.001	0	0.003	585		1120	741	958	1186	2	3	1705	2885	0.342522	0.0017331	TRUE	1	0.118516	-0.340789
chr15_55087127	chr15	55087127	uc007vsb.1	+	ncRNA	ncRNA	0.847		0.766	0.002	0	0.001	668		1181	866	1106	1344	2	3	1849	3316	0.795565	0.000904704	TRUE	1	0.000115594	-0.79466
chr15_55087128	chr15	55087128	uc007vsb.1	+	ncRNA	ncRNA	0.007		0.145	0.002	0	0.002	687		1176	817	1076	1315	2	3	1863	3208	0.0944713	0.00124688	TRUE	1	0.242523	-0.0932244
chr15_55087292	chr15	55087292	uc007vsb.1	+	ncRNA	ncRNA	0.002		0.101	0.001	0.004	0.005	640		1086	743	958	1101	2	3	1726	2802	0.0643105	0.00356888	TRUE	1	0.283162	-0.0607417
chr15_81285372	chr15	81285372	intergenic	+	intergenic	intergenic	0.186	0.273	0.052	0.004	0.001	0.004	2595	362	2504	1951	2043	3192	3	3	5461	7186	0.130196	0.00333983	TRUE	1	0.0598571	-0.126856
chr15_81285388	chr15	81285388	intergenic	+	intergenic	intergenic	0.194	0.269	0.164	0.001	0.003	0.002	2567	361	2471	1948	2030	3191	3	3	5399	7169	0.185405	0.00209234	TRUE	1	0.00268774	-0.183312
chr15_81285395	chr15	81285395	intergenic	+	intergenic	intergenic	0.292	0.596	0.3	0	0	0.04	2582	359	2477	1942	2032	3196	3	3	5418	7170	0.315615	0.0177127	TRUE	2	0.019234	-0.297902
chr15_81286590	chr15	81286590	intergenic	+	intergenic	intergenic	0	0.115	0.099	0.002	0.001	0.001	555	104	1188	1100	1614	1917	3	3	1847	4631	0.0703844	0.00129562	TRUE	1	0.123483	-0.0690888
chr15_81286593	chr15	81286593	intergenic	+	intergenic	intergenic	0.007		0.054	0.003	0.003	0.003	538		1142	1071	1576	1884	2	3	1680	4531	0.0392857	0.00264842	TRUE	1	0.214436	-0.0366373
chr15_81286612	chr15	81286612	intergenic	+	intergenic	intergenic	0		0.002	0.049	0.002	0.006	484		985	898	1345	1587	2	3	1469	3830	0.00136147	0.0148825	TRUE	1	0.422705	0.013521
chr15_81286695	chr15	81286695	intergenic	+	intergenic	intergenic	0	0.01	0.018	0.002	0.001	0.004	554	102	1207	1084	1629	1899	3	3	1863	4612	0.0123457	0.00216826	TRUE	1	0.255639	-0.0101774
chr16_4626347	chr16	4626347	intergenic	-	intergenic	intergenic	0.182	0.138	0.129	0.004	0.004	0.002	1883	665	1753	1457	1643	2330	3	3	4301	5430	0.153685	0.00313076	TRUE	1	0.000869722	-0.150554
chr16_4626350	chr16	4626350	intergenic	-	intergenic	intergenic	0.012	0	0.014	0.001	0.002	0.003	1796	647	1696	1381	1597	2295	3	3	4139	5273	0.0106306	0.0020861	TRUE	1	0.205106	-0.00854449
chr16_4626354	chr16	4626354	intergenic	-	intergenic	intergenic	0.001	0.095	0.023	0.006	0.004	0.004	2078	745	1973	1623	1866	2650	3	3	4796	6139	0.0250209	0.004561	TRUE	1	0.285201	-0.0204598
chr16_4626376	chr16	4626376	intergenic	-	intergenic	intergenic	0.228	0.219	0.214	0.001	0.002	0.001	2079	745	1994	1644	1873	2658	3	3	4818	6175	0.220839	0.0011336	TRUE	1	7.42263e-07	-0.219705
chr16_4626384	chr16	4626384	intergenic	-	intergenic	intergenic	0	0.114	0.008	0.001	0	0	2107	754	2008	1654	1892	2692	3	3	4869	6238	0.0211542	0.000320616	TRUE	1	0.333945	-0.0208336
chr16_4626386	chr16	4626386	intergenic	-	intergenic	intergenic	0	0.113	0.024	0.001	0.001	0	2126	767	2024	1669	1917	2723	3	3	4917	6309	0.0276591	0.000475511	TRUE	1	0.260627	-0.0271836
chr16_17027131	chr16	17027131	Mapk1	+	intronic	intronic	0.002	0	0.003	0.003	0.004	0.087	1308	636	2580	2243	2483	2926	3	3	4524	7652	0.00221043	0.0354156	TRUE	1	0.346782	0.0332051
chr16_17027144	chr16	17027144	Mapk1	+	intronic	intronic	0.004	0.002	0.005	0.004	0.032	0.036	1124	553	2165	1937	2155	2495	3	3	3842	6587	0.0041645	0.0252012	TRUE	1	0.114511	0.0210367
chr16_17504003	chr16	17504003	uc007ykx.1	+	3UTR	3UTR		0	0	0	0.047			185	680	714	1397		2	2	865	2111	0	0.0312648	TRUE	1	0.42265	0.0312648
chr16_20123821	chr16	20123821	Klhl24	+	3UTR	3UTR	0.087		0.019	0.022	0.004	0.033	1338		1698	1322	1409	2144	2	3	3036	4875	0.0490777	0.0215385	TRUE	2	0.313557	-0.0275393
chr16_30561105	chr16	30561105	intergenic	-	intergenic	intergenic	0.002	0	0.002	0.001	0.003	0.145	1532	1458	1685	1569	1475	740	3	3	4675	3784	0.00128342	0.0298626	TRUE	1	0.368012	0.0285792
chr16_32299925	chr16	32299925	Rnf168	+	3UTR	3UTR	0.493		0.206	0.001	0.003	0.001	945		1655	1427	2745	1199	2	3	2600	5371	0.310385	0.00204804	TRUE	1	0.0474201	-0.308337
chr16_32299933	chr16	32299933	Rnf168	+	3UTR	3UTR	0.001		0.209	0.068	0.001	0.002	949		1654	1444	2757	1200	2	3	2603	5401	0.132924	0.0192557	TRUE	2	0.397549	-0.113668
chr16_32299938	chr16	32299938	Rnf168	+	3UTR	3UTR	0.492		0.088	0.001	0.001	0	933		1622	1429	2702	1186	2	3	2555	5317	0.235225	0.00094038	TRUE	1	0.150389	-0.234285
chr16_32299939	chr16	32299939	Rnf168	+	3UTR	3UTR	0.5		0.09	0	0.001	0.003	926		1615	1408	2684	1169	2	3	2541	5261	0.239276	0.00114047	TRUE	1	0.150361	-0.238135
chr16_32299945	chr16	32299945	Rnf168	+	3UTR	3UTR	0.096		0.102	0.003	0.003	0.001	886		1564	1366	2571	1127	2	3	2450	5064	0.1	0.00236967	TRUE	1	3.35068e-05	-0.0976303
chr16_32299948	chr16	32299948	Rnf168	+	3UTR	3UTR	0.506		0.096	0.002	0.002	0	890		1515	1329	2502	1102	2	3	2405	4933	0.247401	0.00141901	TRUE	1	0.144688	-0.245982
chr16_32299949	chr16	32299949	Rnf168	+	3UTR	3UTR	0.511		0.001	0.002	0.002	0.004	861		1373	1215	2330	1010	2	3	2234	4555	0.197851	0.00241493	TRUE	1	0.274763	-0.195436
chr16_32299966	chr16	32299966	Rnf168	+	3UTR	3UTR	0.002		0.002	0.002	0.031	0	863		1441	1256	2423	1060	2	3	2304	4739	0.00217014	0.0160371	TRUE	1	0.536515	0.013867
chr16_32299967	chr16	32299967	Rnf168	+	3UTR	3UTR	0.557		0.003	0.001	0.003	0.004	812		1280	1118	2161	930	2	3	2092	4209	0.217973	0.00285103	TRUE	1	0.271771	-0.215122
chr16_32299976	chr16	32299976	Rnf168	+	3UTR	3UTR	0.515		0	0	0	0	886		1502	1319	2491	1077	2	3	2388	4887	0.190955	0.000204625	TRUE	1	0.272228	-0.19075
chr16_32300056	chr16	32300056	Rnf168	+	3UTR	3UTR	0		0.039	0.001	0	0.005	905		1559	1371	2634	1148	2	3	2464	5153	0.0247565	0.00135843	TRUE	1	0.318585	-0.0233981
chr16_35926988	chr16	35926988	Dtx3l	-	3UTR	3UTR	0.034	0.039	0.025	0.001	0	0	987	280	797	703	450	1031	3	3	2064	2184	0.0314922	0.000457875	TRUE	1	0.00141049	-0.0310344
chr16_35927002	chr16	35927002	Dtx3l	-	3UTR	3UTR	0.077	0.168	0.077	0.006	0	0.001	1004	280	816	718	463	1055	3	3	2100	2236	0.0890476	0.00223614	TRUE	1	0.025934	-0.0868115
chr16_43871002	chr16	43871002	uc007zgk.1	-	ncRNA	ncRNA	0.002	0.002	0.003	0.038	0.002	0.004	1349	467	1857	1232	1756	1336	3	3	3673	4324	0.00245031	0.012951	TRUE	1	0.350761	0.0105007
chr16_55901878	chr16	55901878	Cep97	-	3UTR	3UTR	0.011		0	0.021	0.003	0.004	183		584	760	656	476	2	3	767	1892	0.00260756	0.0105708	TRUE	1	0.685401	0.00796326
chr16_91490687	chr16	91490687	Ifnar1	+	intronic	intronic	0		0.002	0.046	0.003	0.002	347		1712	1332	1325	1645	2	3	2059	4302	0.00145702	0.0160391	TRUE	1	0.45593	0.014582
chr16_91656315	chr16	91656315	Son	+	Syn	Ser->Ser	0		0.018	0	0	0.004	213		444	299	246	271	2	3	657	816	0.0121766	0.00122549	TRUE	1	0.349074	-0.0109511
chr17_6123047	chr17	6123047	uc012aji.1	+	ncRNA	ncRNA	0.358		0.379	0.357	0.382	0.391	369		557	677	1530	782	2	3	926	2989	0.37041	0.378722	TRUE	2	0.630216	0.00831161
chr17_6123078	chr17	6123078	uc012aji.1	+	ncRNA	ncRNA	0		0.115	0	0.003	0.001	365		556	687	1543	782	2	3	921	3012	0.0694897	0.00166003	TRUE	1	0.281456	-0.0678297
chr17_6123085	chr17	6123085	uc012aji.1	+	ncRNA	ncRNA	0		0.002	0.003	0.022	0	365		557	680	1518	772	2	3	922	2970	0.0010846	0.0121212	TRUE	1	0.47142	0.0110366
chr17_6123086	chr17	6123086	uc012aji.1	+	ncRNA	ncRNA	0.003		0.113	0	0.001	0.001	369		549	671	1521	771	2	3	918	2963	0.0686275	0.000674992	TRUE	1	0.256416	-0.0679525
chr17_6123112	chr17	6123112	uc012aji.1	+	ncRNA	ncRNA	0.003		0.114	0.003	0.002	0.001	344		537	662	1487	750	2	3	881	2899	0.0703746	0.00206968	TRUE	1	0.265442	-0.0683049
chr17_6123209	chr17	6123209	uc012aji.1	+	ncRNA	ncRNA	0.003		0.027	0.003	0.019	0.003	369		546	662	1502	762	2	3	915	2926	0.0174863	0.0109364	TRUE	2	0.596314	-0.00654991
chr17_6123217	chr17	6123217	uc012aji.1	+	ncRNA	ncRNA	0.022		0.007	0.004	0.005	0.003	364		551	668	1507	761	2	3	915	2936	0.0131148	0.00408719	TRUE	1	0.159542	-0.00902756
chr17_6123244	chr17	6123244	uc012aji.1	+	ncRNA	ncRNA	0.003		0.051	0	0.004	0.003	356		552	661	1503	757	2	3	908	2921	0.0319383	0.00273879	TRUE	1	0.263172	-0.0291995
chr17_13011868	chr17	13011868	Airn	+	intronic	intronic	0.001		0.002	0.001	0.019		838		1248	1099	1200		2	2	2086	2299	0.00143816	0.0104393	TRUE	1	0.445226	0.00900116
chr17_13011994	chr17	13011994	Airn	+	intronic	intronic	0		0.002	0.026	0.001		804		1225	1079	1176		2	2	2029	2255	0.00147856	0.0128603	TRUE	1	0.423877	0.0113817
chr17_15657775	chr17	15657775	intergenic	+	intergenic	intergenic	0.001	0.002	0.05	0.016	0.001	0.003	1845	569	1632	1396	1818	2311	3	3	4046	5525	0.0207612	0.00542986	TRUE	1	0.549246	-0.0153314
chr17_15657784	chr17	15657784	intergenic	+	intergenic	intergenic	0.004	0	0.002	0.01	0.003	0.023	1834	544	1604	1373	1816	2287	3	3	3982	5476	0.0025113	0.0129657	TRUE	1	0.169357	0.0104544
chr17_15659184	chr17	15659184	intergenic	+	intergenic	intergenic	0.041	0.001	0.004	0.001	0.001	0.001	3980	1610	4282	3800	4068	5975	3	3	9872	13843	0.0182334	0.00101134	TRUE	1	0.327567	-0.017222
chr17_24313428	chr17	24313428	Tbc1d24	-	3UTR	3UTR	0.004		0.002	0	0.039	0	978		1306	1252	1584	1497	2	3	2284	4333	0.0030648	0.014078	TRUE	1	0.593586	0.0110132
chr17_24313433	chr17	24313433	Tbc1d24	-	3UTR	3UTR	0.002		0.009	0.001	0.001	0.074	1007		1338	1292	1647	1546	2	3	2345	4485	0.00597015	0.026087	TRUE	1	0.573878	0.0201168
chr17_24313434	chr17	24313434	Tbc1d24	-	3UTR	3UTR	0.001		0.005	0.004	0.002	0.072	1007		1364	1308	1684	1588	2	3	2371	4580	0.0033741	0.0268559	TRUE	1	0.495647	0.0234818
chr17_29438995	chr17	29438995	BC004004	+	3UTR	3UTR	0	0	0.001	0.003	0.071	0.007	650	296	1124	925	730	690	3	3	2070	2345	0.000483092	0.0255864	TRUE	1	0.292785	0.0251033
chr17_33469975	chr17	33469975	intergenic	-	intergenic	intergenic	0		0.022	0	0	0	207		463	475	319	753	2	3	670	1547	0.0149254	0	TRUE	1	0.272228	-0.0149254
chr17_33880970	chr17	33880970	Rab11b	-	3UTR	3UTR	0		0.003	0.002	0.058	0.003	443		1315	1080	898	1895	2	3	1758	3873	0.00227531	0.0152337	TRUE	1	0.474525	0.0129584
chr17_35994679	chr17	35994679	Mdc1	+	3UTR	3UTR	0.252	0.498	0.306	0.005	0.003	0.004	2886	2473	2243	1922	1919	3066	3	3	7602	6907	0.348066	0.00361952	TRUE	1	0.00957615	-0.344447
chr17_35994685	chr17	35994685	Mdc1	+	3UTR	3UTR	0.183	0.283	0.212	0	0	0	3386	2802	2661	2381	2375	3807	3	3	8849	8563	0.223415	0.000116782	TRUE	1	0.00160159	-0.223298
chr17_35994686	chr17	35994686	Mdc1	+	3UTR	3UTR	0.143	0.225	0.12	0	0.001	0.001	3343	2761	2610	2335	2320	3722	3	3	8714	8377	0.162038	0.000954996	TRUE	1	0.00706341	-0.161083
chr17_35994708	chr17	35994708	Mdc1	+	3UTR	3UTR	0.017	0.006	0.027	0.004	0.001	0.004	3268	2698	2541	2285	2271	3637	3	3	8507	8193	0.0162219	0.00317344	TRUE	1	0.0902566	-0.0130485
chr17_35995536	chr17	35995536	Mdc1	+	3UTR	3UTR	0.005		0.006	0.004	0.017		411		1241	1010	1465		2	2	1652	2475	0.00544794	0.0117172	TRUE	1	0.523269	0.00626923
chr17_35995564	chr17	35995564	Mdc1	+	3UTR	3UTR	0.59		0.004	0.001	0.001		417		1253	1020	1490		2	2	1670	2510	0.150299	0.000796813	TRUE	1	0.418729	-0.149503
chr17_35995565	chr17	35995565	Mdc1	+	3UTR	3UTR	0		0.023	0.004	0.003		387		1230	978	1430		2	2	1617	2408	0.017316	0.00332226	TRUE	1	0.558946	-0.0139938
chr17_39980697	chr17	39980697	intergenic	+	intergenic	intergenic	0.027	0.064	0.139	0.026	0.03	0.004	765	110	1780	1685	1903	2350	3	3	2655	5938	0.103578	0.0185248	TRUE	2	0.170152	-0.0850534
chr17_46911879	chr17	46911879	Rpl7l1	-	3UTR	3UTR	0.462		0.257	0.002	0	0.001	351		805	522	214	1117	2	3	1156	1853	0.319204	0.00107933	TRUE	1	0.0183026	-0.318125
chr17_46911880	chr17	46911880	Rpl7l1	-	3UTR	3UTR	0.438		0.204	0.002	0	0.001	370		849	556	250	1192	2	3	1219	1998	0.274815	0.001001	TRUE	1	0.0350169	-0.273814
chr17_46911886	chr17	46911886	Rpl7l1	-	3UTR	3UTR	0.525		0.045	0.004	0.005	0.002	326		674	446	193	934	2	3	1000	1573	0.201	0.00317864	TRUE	1	0.213847	-0.197821
chr17_95233731	chr17	95233731	2610044O15Rik	-	5UTR	5UTR	0		0.219	0.234		0.289	262		360	239		249	2	2	622	488	0.12701	0.262295	TRUE	2	0.310493	0.135285
chr17_95233738	chr17	95233738	2610044O15Rik	-	5UTR	5UTR	0.011		0.244	0.267		0.317	261		361	236		252	2	2	622	488	0.146302	0.293033	TRUE	2	0.301452	0.146731
chr18_10813841	chr18	10813841	uc008ebf.1	+	intronic	intronic	0.001	0.017	0.019	0.003	0.001	0.004	3205	2080	3235	2800	2417	3915	3	3	8520	9132	0.0117371	0.00306614	TRUE	1	0.168826	-0.00867095
chr18_25637693	chr18	25637693	Celf4	-	3UTR	3UTR	0	0.005	0.001	0.015	0.002	0.017	1884	442	1833	1793	1079	2602	3	3	4159	5474	0.000721327	0.0131531	TRUE	1	0.132092	0.0124318
chr18_32262196	chr18	32262196	Iws1	+	3UTR	3UTR	0.445	0.154	0.174	0.003	0.003	0.003	1263	479	2112	1704	2234	2452	3	3	3854	6390	0.260509	0.0028169	TRUE	1	0.0533323	-0.257692
chr18_32262199	chr18	32262199	Iws1	+	3UTR	3UTR	0.186	0	0	0.005	0.003	0.003	1288	479	2129	1732	2245	2459	3	3	3896	6436	0.0618583	0.00341827	TRUE	1	0.400072	-0.05844
chr18_32262209	chr18	32262209	Iws1	+	3UTR	3UTR	0	0	0.023	0.003	0.001	0.002	1298	493	2150	1742	2271	2474	3	3	3941	6487	0.0124334	0.0016957	TRUE	1	0.50199	-0.0107377
chr18_32262243	chr18	32262243	Iws1	+	3UTR	3UTR	0.001	0.114	0.003	0.001	0.003	0.001	1320	499	2180	1754	2295	2513	3	3	3999	6562	0.0162541	0.00152393	TRUE	1	0.370205	-0.0147301
chr18_32262244	chr18	32262244	Iws1	+	3UTR	3UTR	0.444	0.124	0.107	0.001	0.001	0.001	1312	499	2177	1746	2288	2517	3	3	3988	6551	0.21991	0.000763242	TRUE	1	0.110489	-0.219146
chr18_35834187	chr18	35834187	Dnajc18	-	3UTR	3UTR	0.001	0.234	0.178	0.001	0.004	0.001	1142	572	2211	1749	992	1536	3	3	3925	4277	0.134522	0.00187047	TRUE	1	0.125549	-0.132652
chr18_44584357	chr18	44584357	Dcp2	+	3UTR	3UTR	0.131	0.148	0.068	0.001	0.002	0.001	3213	3140	2283	1967	1998	2883	3	3	8636	6848	0.120542	0.00116822	TRUE	1	0.00932091	-0.119374
chr18_57116630	chr18	57116630	C330018D20Rik	-	3UTR	3UTR	0		0.044	0.001	0.004	0.005	130		824	697	895	1084	2	3	954	2676	0.0377358	0.00373692	TRUE	1	0.339468	-0.0339989
chr18_57116640	chr18	57116640	C330018D20Rik	-	3UTR	3UTR	0.84		0.017	0.001	0	0	131		806	689	894	1061	2	3	937	2644	0.132337	0.000378215	TRUE	1	0.257091	-0.131959
chr18_57116643	chr18	57116643	C330018D20Rik	-	3UTR	3UTR	0.857		0.191	0.001	0	0	126		805	674	881	1041	2	3	931	2596	0.281418	0.000385208	TRUE	1	0.125388	-0.281033
chr18_57116654	chr18	57116654	C330018D20Rik	-	3UTR	3UTR	0.863		0.009	0.002	0	0.001	124		795	655	856	1033	2	3	919	2544	0.124048	0.000786164	TRUE	1	0.265112	-0.123262
chr18_57116656	chr18	57116656	C330018D20Rik	-	3UTR	3UTR	0		0.012	0	0	0	131		824	695	900	1085	2	3	955	2680	0.0104712	0	TRUE	1	0.272228	-0.0104712
chr18_65636731	chr18	65636731	Malt1	+	3UTR	3UTR	0.594		0.473	0.002	0.011	0.001	704		1150	859	787	1367	2	3	1854	3013	0.518878	0.00398274	TRUE	1	0.00134866	-0.514895
chr18_65636745	chr18	65636745	Malt1	+	3UTR	3UTR	0.165		0.087	0	0.001	0.003	678		1128	834	780	1335	2	3	1806	2949	0.116279	0.00169549	TRUE	1	0.023351	-0.114584
chr18_65636747	chr18	65636747	Malt1	+	3UTR	3UTR	0		0.021	0.011	0.003	0.002	609		1018	759	705	1196	2	3	1627	2660	0.0129072	0.00451128	TRUE	1	0.592257	-0.00839591
chr18_71413588	chr18	71413588	Dcc	-	3UTR	3UTR	0.003		0.003	0.01	0.004	0.051	698		1571	1835	2252	1306	2	3	2269	5393	0.00308506	0.0172446	TRUE	1	0.399757	0.0141595
chr19_7612599	chr19	7612599	Atl3	+	3UTR	3UTR	0.008		0.021	0.002	0.104	0.001	1460		1502	1228	1023	2160	2	3	2962	4411	0.0145172	0.0253911	TRUE	2	0.665964	0.0108738
chr19_7612605	chr19	7612605	Atl3	+	3UTR	3UTR	0.217		0.138	0.006	0.004	0.003	1240		1315	1018	857	1802	2	3	2555	3677	0.176125	0.00380745	TRUE	1	0.00982715	-0.172318
chr19_10663128	chr19	10663128	Cybasc3	+	3UTR	3UTR	0.304		0.135	0	0.002	0.005	625		1101	833	611	1234	2	3	1726	2678	0.196408	0.00261389	TRUE	1	0.0410407	-0.193794
chr19_12538752	chr19	12538752	Mpeg1	+	3UTR	3UTR	0.042	0.032	0.022	0	0.001	0	2353	2083	1375	1112	1273	1857	3	3	5811	4242	0.033385	0.000235738	TRUE	1	0.00541388	-0.0331492
chr19_46670833	chr19	46670833	Sfxn2	+	3UTR	3UTR	0.077		0	0.003	0	0.002	547		867	610	531	1039	2	3	1414	2180	0.029703	0.00183486	TRUE	1	0.289767	-0.0278681
chr19_46670852	chr19	46670852	Sfxn2	+	3UTR	3UTR	0		0.041	0.005	0	0.004	523		820	596	517	978	2	3	1343	2091	0.0253165	0.00334768	TRUE	1	0.338538	-0.0219688
chr19_46670858	chr19	46670858	Sfxn2	+	3UTR	3UTR	0.107		0.082	0.006	0	0	441		744	498	446	868	2	3	1185	1812	0.0911392	0.00165563	TRUE	1	0.00242241	-0.0894836
chr19_46670863	chr19	46670863	Sfxn2	+	3UTR	3UTR	0.087		0.002	0.002	0.004	0.006	495		809	555	490	943	2	3	1304	1988	0.0345092	0.00452716	TRUE	1	0.291446	-0.029982
chr19_46670873	chr19	46670873	Sfxn2	+	3UTR	3UTR	0.002		0.028	0.002	0.002	0.001	535		856	605	524	1027	2	3	1391	2156	0.0179727	0.00139147	TRUE	1	0.262913	-0.0165812
chr19_46671036	chr19	46671036	Sfxn2	+	3UTR	3UTR	0.002		0.004	0.002	0.03	0.008	527		837	587	526	1014	2	3	1364	2127	0.00293255	0.0117536	TRUE	1	0.417334	0.00882109
chrX_7485256	chrX	7485256	intergenic	+	intergenic	intergenic	0.002		0.161	0.003	0.002	0.004	1043		1212	1038	1323	739	2	3	2255	3100	0.0873614	0.00258065	TRUE	1	0.277151	-0.0847808
chrX_7485263	chrX	7485263	intergenic	+	intergenic	intergenic	0		0.168	0	0	0	1029		1217	1014	1315	745	2	3	2246	3074	0.0912734	0	TRUE	1	0.272228	-0.0912734
chrX_39007429	chrX	39007429	Gria3	+	Nonsyn	Arg->Gly	0.002	0	0.091	0	0.045	0.007	2145	300	2895	2512	157	4045	3	3	5340	6714	0.0503745	0.00521299	TRUE	1	0.700881	-0.0451615
chrX_39007465	chrX	39007465	Gria3	+	intronic	intronic	0.113		0.054	0	0	0	275		721	644	135	983	2	3	996	1762	0.0702811	0	TRUE	1	0.0320585	-0.0702811
chrX_53840820	chrX	53840820	Mmgt1	-	3UTR	3UTR	0.555	0.693	0.455	0.001	0.003	0.003	1785	975	2576	2108	1770	3153	3	3	5336	7031	0.531672	0.00241786	TRUE	1	0.00120883	-0.529254
chrX_53840821	chrX	53840821	Mmgt1	-	3UTR	3UTR	0.283	0.534	0.221	0.002	0.003	0.009	1701	945	2429	1955	1663	2909	3	3	5075	6527	0.300296	0.00520913	TRUE	1	0.0234556	-0.295086
chrX_71472201	chrX	71472201	Flna	-	Nonsyn	Gln->Arg	0.004	0.017	0.005	0.015	0.004	0.013	7511	9457	6467	5337	3413	8173	3	3	23435	16923	0.00947301	0.0117591	TRUE	1	0.72869	0.00228613
chrX_71531044	chrX	71531044	Taz	+	intronic	intronic	0.001		0.001	0.011	0.002	0.018	976		1205	1013	1171	1570	2	3	2181	3754	0.000917011	0.0109217	TRUE	1	0.216399	0.0100047
chrX_71531054	chrX	71531054	Taz	+	intronic	intronic	0.008		0.014	0.003	0.002	0.003	932		1134	931	1090	1480	2	3	2066	3501	0.0111326	0.00285633	TRUE	1	0.0352543	-0.0082763
chrX_104982411	chrX	104982411	2610002M06Rik	-	3UTR	3UTR	0		0.03	0	0.001	0.002	583		1319	951	966	1645	2	3	1902	3562	0.0210305	0.00140371	TRUE	1	0.300112	-0.0196268
chrX_104982433	chrX	104982433	2610002M06Rik	-	3UTR	3UTR	0.224		0.154	0	0.002	0.003	673		1517	1082	1118	1888	2	3	2190	4088	0.175799	0.00171233	TRUE	1	0.00557941	-0.174087
chrX_131123084	chrX	131123084	Gla	-	3UTR	3UTR	0.005		0.06	0.002	0.006	0.004	1206		2038	1697	1412	1479	2	3	3244	4588	0.0397657	0.00392328	TRUE	1	0.259593	-0.0358424
chrX_131123085	chrX	131123085	Gla	-	3UTR	3UTR	0.001		0.056	0.005	0.004	0.003	1269		2129	1788	1444	1552	2	3	3398	4784	0.0356092	0.00397157	TRUE	1	0.318117	-0.0316376
chrX_131123181	chrX	131123181	Gla	-	3UTR	3UTR	0.001		0.059	0.001	0.003	0.001	1294		2135	1824	1474	1574	2	3	3429	4872	0.0367454	0.00143678	TRUE	1	0.281548	-0.0353086
chrX_131123182	chrX	131123182	Gla	-	3UTR	3UTR	0		0.053	0.001	0	0	1353		2231	1904	1529	1639	2	3	3584	5072	0.0329241	0.000197161	TRUE	1	0.277212	-0.0327269
chrX_131123618	chrX	131123618	Gla	-	3UTR	3UTR	0.059		0.004	0.001	0	0.001	769		1112	966	506	1319	2	3	1881	2791	0.0265816	0.000716589	TRUE	1	0.229642	-0.025865
chrX_131123629	chrX	131123629	Gla	-	3UTR	3UTR	0.048		0.005	0.001	0	0.003	787		1134	975	507	1356	2	3	1921	2838	0.0229047	0.0017618	TRUE	1	0.215214	-0.0211429
chrX_136477913	chrX	136477913	Rbm41	-	3UTR	3UTR	0		0.004	0.01	0.003	0.015	265		1867	1151	1025	1916	2	3	2132	4092	0.0032833	0.0105083	TRUE	1	0.219102	0.00722501
chrX_136478102	chrX	136478102	Rbm41	-	3UTR	3UTR	0		0.03	0.001	0.003	0.001	298		2051	1259	1130	2104	2	3	2349	4493	0.0263942	0.00133541	TRUE	1	0.319958	-0.0250588
chrX_136478103	chrX	136478103	Rbm41	-	3UTR	3UTR	0		0.054	0.004	0	0.001	294		2006	1232	1110	2072	2	3	2300	4414	0.0473913	0.00181242	TRUE	1	0.298314	-0.0455789
chrX_147419998	chrX	147419998	Gnl3l	-	3UTR	3UTR	0	0	0.167	0.001	0.001	0	455	617	2843	3039	3089	2329	3	3	3915	8457	0.121584	0.000472981	TRUE	1	0.379081	-0.121111
chrX_147420066	chrX	147420066	Gnl3l	-	3UTR	3UTR	0	0	0.147	0.001	0	0	435	619	2749	2988	3032	2293	3	3	3803	8313	0.106495	0.000240587	TRUE	1	0.376841	-0.106254
chrX_147420072	chrX	147420072	Gnl3l	-	3UTR	3UTR	0	0	0.183	0.003	0.002	0.005	396	533	2485	2629	2693	1996	3	3	3414	7318	0.132982	0.00341623	TRUE	1	0.398051	-0.129566
chrX_160415949	chrX	160415949	Car5b	-	3UTR	3UTR	0.139		0.034	0		0.004	460		700	665		1313	2	2	1160	1978	0.0758621	0.00252781	TRUE	1	0.249022	-0.0733343
chrX_160415964	chrX	160415964	Car5b	-	3UTR	3UTR	0.152		0.381	0.004		0.006	461		704	679		1344	2	2	1165	2023	0.290129	0.00543747	TRUE	1	0.149812	-0.284691
chrX_160415965	chrX	160415965	Car5b	-	3UTR	3UTR	0		0.278	0.001		0.003	463		715	678		1367	2	2	1178	2045	0.16893	0.00244499	TRUE	1	0.428238	-0.166485

## Sheet: Heart_edited_0.01
site	chrom	position	gene	strand	annot1	annot2	Adar1wt_Ifih1_ko_Heart_rep1.editlevel	Adar1wt_Ifih1_ko_Heart_rep2.editlevel	Adar1wt_Ifih1_ko_Heart_rep3.editlevel	E861A_Ifih1_ko_Heart_rep1.editlevel	E861A_Ifih1_ko_Heart_rep2.editlevel	E861A_Ifih1_ko_Heart_rep3.editlevel	Adar1wt_Ifih1_ko_Heart_rep1.coverage	Adar1wt_Ifih1_ko_Heart_rep2.coverage	Adar1wt_Ifih1_ko_Heart_rep3.coverage	E861A_Ifih1_ko_Heart_rep1.coverage	E861A_Ifih1_ko_Heart_rep2.coverage	E861A_Ifih1_ko_Heart_rep3.coverage	Adar1wt_Ifih1_ko_Heart.nCOVERAGE	E861A_Ifih1_ko_Heart.nCOVERAGE	Adar1wt_Ifih1_ko_Heart.coverage	E861A_Ifih1_ko_Heart.coverage	Adar1wt_Ifih1_ko_Heart.editlevel	E861A_Ifih1_ko_Heart.editlevel	Heart.detected.both	Heart.EditedAboveThreshold	Heart.PValue.ANOVA	Heart.editDifference
chr1_37499237	chr1	37499237	Mgat4a	-	3UTR	3UTR	0.215	0	0.002	0.004	0.001	0.004	1685	1681	1500	1644	738	2093	3	3	4866	4475	0.0752158	0.00379888	TRUE	1	0.386164	-0.0714169
chr1_37499238	chr1	37499238	Mgat4a	-	3UTR	3UTR	0.184	0.004	0.256	0.001	0.003	0.001	1688	1684	1515	1645	739	2092	3	3	4887	4476	0.144465	0.00134048	TRUE	1	0.122591	-0.143124
chr1_37499243	chr1	37499243	Mgat4a	-	3UTR	3UTR	0.129	0.001	0.002	0.002	0	0.001	1688	1660	1509	1645	742	2080	3	3	4857	4467	0.0457072	0.00134318	TRUE	1	0.368929	-0.044364
chr1_37500003	chr1	37500003	Mgat4a	-	3UTR	3UTR	0.567	0	0	0.003	0.002	0	1121	1661	295	1184	636	1414	3	3	3077	3234	0.206695	0.00123686	TRUE	1	0.377708	-0.205458
chr1_37500007	chr1	37500007	Mgat4a	-	3UTR	3UTR	0.55	0.003	0.003	0	0	0	1119	1572	298	1151	634	1419	3	3	2989	3204	0.207762	0	TRUE	1	0.366895	-0.207762
chr1_38041522	chr1	38041522	Txndc9	-	3UTR	3UTR	0.082	0.001		0.001	0.054	0.004	501	734		972	460	737	2	3	1235	2169	0.0340081	0.0133702	TRUE	2	0.600966	-0.0206379
chr1_75190133	chr1	75190133	Ankzf1	+	intronic	intronic	0	0.029			0.004	0.003	399	627			466	744	2	2	1026	1210	0.0175439	0.00330579	TRUE	1	0.52751	-0.0142381
chr1_88174277	chr1	88174277	Armc9	+	3UTR	3UTR	0	0	0	0.024	0.004	0.002	437	429	448	1527	685	1444	3	3	1314	3656	0	0.011488	TRUE	1	0.227622	0.011488
chr1_88242486	chr1	88242486	Ncl	-	3UTR	3UTR	0.096	0.082	0	0.001	0	0	1366	1618	1566	1992	872	2375	3	3	4550	5239	0.0578022	0.000572628	TRUE	1	0.120109	-0.0572296
chr1_88242491	chr1	88242491	Ncl	-	3UTR	3UTR	0	0.084	0.001	0	0	0.002	1532	1827	1802	2274	981	2707	3	3	5161	5962	0.0298392	0.000838645	TRUE	1	0.376626	-0.0290005
chr1_88242505	chr1	88242505	Ncl	-	3UTR	3UTR	0.001	0.087	0	0.004	0	0.001	1508	1812	1793	2254	978	2682	3	3	5113	5914	0.0312928	0.00219817	TRUE	1	0.392019	-0.0290946
chr1_88242508	chr1	88242508	Ncl	-	3UTR	3UTR	0.097	0.001	0.001	0.002	0.002	0.002	1504	1820	1797	2263	969	2678	3	3	5121	5910	0.0290959	0.00203046	TRUE	1	0.387528	-0.0270654
chr1_88244312	chr1	88244312	Ncl	-	3UTR	3UTR	0.035	0.055	0.017	0.015	0.05	0.025	1826	788	2295	1696	704	1170	3	3	4909	3570	0.0295376	0.0252101	TRUE	2	0.72694	-0.0043275
chr1_135034559	chr1	135034559	Ppp1r15b	+	3UTR	3UTR	0.135	0	0.017	0	0	0	356	146	233	179	127	378	3	3	735	684	0.0707483	0	TRUE	1	0.298611	-0.0707483
chr1_135034561	chr1	135034561	Ppp1r15b	+	3UTR	3UTR	0.088	0	0	0.005	0	0.003	373	143	249	187	129	385	3	3	765	701	0.0431373	0.00285307	TRUE	1	0.415246	-0.0402842
chr1_135034582	chr1	135034582	Ppp1r15b	+	3UTR	3UTR	0.084	0.006	0	0	0	0	394	156	265	205	137	408	3	3	815	750	0.0417178	0	TRUE	1	0.329678	-0.0417178
chr1_135034587	chr1	135034587	Ppp1r15b	+	3UTR	3UTR	0.215	0	0	0	0	0.002	382	152	263	188	132	408	3	3	797	728	0.102886	0.00137363	TRUE	1	0.377932	-0.101512
chr1_135034595	chr1	135034595	Ppp1r15b	+	3UTR	3UTR	0.166	0.007	0	0	0	0	391	142	259	192	133	396	3	3	792	721	0.0833333	0	TRUE	1	0.347346	-0.0833333
chr1_136675967	chr1	136675967	Ppp1r12b	-	intronic	intronic	0.008	0.012	0	0.042	0.011	0.003	617	486	498	637	175	585	3	3	1601	1397	0.00687071	0.0221904	TRUE	1	0.388154	0.0153197
chr1_145602492	chr1	145602492	Trove2	-	3UTR	3UTR	0.004	0.002	0.072	0.002	0.002	0.003	1436	2102	1177	2206	1072	1786	3	3	4715	5064	0.0201485	0.00236967	TRUE	1	0.361817	-0.0177788
chr1_145602508	chr1	145602508	Trove2	-	3UTR	3UTR	0.203	0.001	0	0.229	0	0.001	1640	2446	1398	2470	1255	2033	3	3	5484	5758	0.0612691	0.0984717	TRUE	2	0.936229	0.0372025
chr1_174022479	chr1	174022479	Copa	+	Nonsyn	Ile->Val	0.178	0.489	0.227	0.185	0.28	0	4082	1367	3888	1911	1590	1197	3	3	9337	4698	0.243976	0.16986	TRUE	2	0.322493	-0.0741161
chr1_175659082	chr1	175659082	AI607873	-	Syn	Pro->Pro	0.001	0	0.027	0	0.001	0.002	1510	1322	1750	2204	896	1182	3	3	4582	4282	0.010694	0.000700607	TRUE	1	0.400035	-0.00999341
chr1_180882235	chr1	180882235	intergenic	-	intergenic	intergenic	0	0	0	0.067	0.003	0.001	788	1485	1340	1740	644	1784	3	3	3613	4168	0	0.0287908	TRUE	1	0.336227	0.0287908
chr2_3377528	chr2	3377528	Dclre1c	+	3UTR	3UTR	0.119		0.728		0	0	270		169		271	515	2	2	439	786	0.353075	0	TRUE	1	0.298819	-0.353075
chr2_3377548	chr2	3377548	Dclre1c	+	3UTR	3UTR	0		0.739		0.008	0	251		161		237	472	2	2	412	709	0.288835	0.00282087	TRUE	1	0.426862	-0.286014
chr2_3377553	chr2	3377553	Dclre1c	+	3UTR	3UTR	0.115		0		0	0.004	269		169		262	509	2	2	438	771	0.0707763	0.00259403	TRUE	1	0.436505	-0.0681822
chr2_3377564	chr2	3377564	Dclre1c	+	3UTR	3UTR	0		0.756		0	0.002	267		156		255	496	2	2	423	751	0.27896	0.00133156	TRUE	1	0.423671	-0.277628
chr2_3377650	chr2	3377650	Dclre1c	+	3UTR	3UTR	0.188	0.001	0.446	0.005	0.002	0.002	1027	968	493	794	505	1343	3	3	2488	2642	0.166399	0.00302801	TRUE	1	0.181086	-0.163371
chr2_3377653	chr2	3377653	Dclre1c	+	3UTR	3UTR	0.074	0.001	0.008	0.002	0	0.007	820	780	396	641	413	1069	3	3	1996	2123	0.0325651	0.00376825	TRUE	1	0.350325	-0.0287969
chr2_14069640	chr2	14069640	Stam	+	3UTR	3UTR	0.015		0.01	0.018	0.002	0.006	856		920	400	497	646	2	3	1776	1543	0.0123874	0.00777706	TRUE	1	0.595761	-0.00461033
chr2_14069670	chr2	14069670	Stam	+	3UTR	3UTR	0.021		0.003	0.015	0.014	0.021	869		908	400	498	654	2	3	1777	1552	0.0118177	0.0173969	TRUE	2	0.566992	0.00557924
chr2_14069676	chr2	14069676	Stam	+	3UTR	3UTR	0.023		0.013	0.003	0.004	0.002	870		902	396	490	645	2	3	1772	1531	0.0180587	0.00261267	TRUE	1	0.0290064	-0.015446
chr2_14069682	chr2	14069682	Stam	+	3UTR	3UTR	0		0.001	0	0	0.036	854		901	392	489	637	2	3	1755	1518	0.000569801	0.0151515	TRUE	1	0.511843	0.0145817
chr2_14069684	chr2	14069684	Stam	+	3UTR	3UTR	0.03		0.025	0.005	0.024	0.002	792		827	367	451	595	2	3	1619	1413	0.0277949	0.009908	TRUE	1	0.155238	-0.0178869
chr2_14069695	chr2	14069695	Stam	+	3UTR	3UTR	0.014		0.019	0.003	0.008	0.002	658		719	307	360	470	2	3	1377	1137	0.016703	0.00439754	TRUE	1	0.0278549	-0.0123054
chr2_18136334	chr2	18136334	Dnajc1	-	3UTR	3UTR	0.005	0.028		0.004	0	0.013	586	819		1157	347	857	2	3	1405	2361	0.0185053	0.00677679	TRUE	1	0.354019	-0.0117285
chr2_18136345	chr2	18136345	Dnajc1	-	3UTR	3UTR	0.005	0.027		0.007	0.008	0.003	611	855		1186	359	905	2	3	1466	2450	0.0177353	0.00571429	TRUE	1	0.321046	-0.012021
chr2_18136922	chr2	18136922	Dnajc1	-	3UTR	3UTR	0.046	0.001	0	0.004	0	0	677	1654	375	1405	712	1729	3	3	2706	3846	0.0118256	0.00130005	TRUE	1	0.399868	-0.0105255
chr2_18136943	chr2	18136943	Dnajc1	-	3UTR	3UTR	0.003	0.001	0	0.114	0.003	0.005	677	1652	372	1429	717	1711	3	3	2701	3857	0.0011107	0.0448535	TRUE	1	0.343978	0.0437428
chr2_18137021	chr2	18137021	Dnajc1	-	3UTR	3UTR	0.064	0	0	0.001	0.002	0.002	574	1407	318	1186	601	1437	3	3	2299	3224	0.016094	0.00155087	TRUE	1	0.408817	-0.0145431
chr2_25445325	chr2	25445325	uc008iss.1	-	5UTR	5UTR	0.001	0	0		0.003	0.018	1710	1630	670		892	2456	3	2	4010	3348	0.000249377	0.0143369	TRUE	1	0.167437	0.0140875
chr2_30885904	chr2	30885904	Fnbp1	-	intronic	intronic	0.05	0.001	0.383	0.003	0	0.001	1268	892	827	866	666	1551	3	3	2987	3083	0.127888	0.00129744	TRUE	1	0.298312	-0.12659
chr2_32162432	chr2	32162432	Golga2	+	3UTR	3UTR	0.006	0	0.006	0	0.003	0.02	537	376	653	401	310	905	3	3	1566	1616	0.00446999	0.0117574	TRUE	1	0.604976	0.00728744
chr2_84172932	chr2	84172932	Calcrl	-	3UTR	3UTR	0.07	0		0	0.002	0.014	612	700		545	418	811	2	3	1312	1774	0.0327744	0.00676437	TRUE	1	0.347421	-0.02601
chr2_104521242	chr2	104521242	Tcp11l1	-	3UTR	3UTR	0.107	0.003	0.001	0.002	0.002	0.003	2573	2325	2831	2353	1227	2704	3	3	7729	6284	0.0370035	0.00222788	TRUE	1	0.378087	-0.0347756
chr2_119475675	chr2	119475675	Nusap1	+	3UTR	3UTR	0.001	0.001	0.998	0.002	0.001	0.007	3467	3651	1185	3113	1677	3951	3	3	8303	8741	0.143322	0.00423293	TRUE	1	0.376933	-0.139089
chr2_120559557	chr2	120559557	Ttbk2	-	3UTR	3UTR	0.252		0.038	0	0.005	0.001	389		426	203	217	762	2	3	815	1182	0.139877	0.00169205	TRUE	1	0.170962	-0.138185
chr2_120559558	chr2	120559558	Ttbk2	-	3UTR	3UTR	0.057		0	0	0	0.001	418		466	230	226	827	2	3	884	1283	0.0271493	0.000779423	TRUE	1	0.276853	-0.0263699
chr2_120559571	chr2	120559571	Ttbk2	-	3UTR	3UTR	0.086		0.002	0.004	0	0	417		472	230	230	852	2	3	889	1312	0.0416198	0.000762195	TRUE	1	0.266763	-0.0408576
chr2_120562737	chr2	120562737	Ttbk2	-	3UTR	3UTR	0.13	0	0		0	0	215	125	413		223	731	3	2	753	954	0.0371846	0	TRUE	1	0.495025	-0.0371846
chr2_120969271	chr2	120969271	uc008lxo.1	+	3UTR	3UTR	0	0	0.002		0.001	0.033	599	304	851		744	1460	3	2	1754	2204	0.00114025	0.0222323	TRUE	1	0.265317	0.0210921
chr2_126741929	chr2	126741929	2010106G01Rik	-	intronic	intronic	0.005	0	0.016	0.001	0.072	0.001	843	757	580	1246	639	1214	3	3	2180	3099	0.0059633	0.0154889	TRUE	1	0.504732	0.00952556
chr2_132135369	chr2	132135369	Cds2	+	3UTR	3UTR	0.269	0	0	0	0	0	1967	1983	1764	2099	1061	2507	3	3	5714	5667	0.0925796	0.00017646	TRUE	1	0.373901	-0.0924032
chr2_132135372	chr2	132135372	Cds2	+	3UTR	3UTR	0.08	0.001	0.001	0.001	0.003	0	2012	2087	1867	2220	1084	2647	3	3	5966	5951	0.0276567	0.00117627	TRUE	1	0.379611	-0.0264804
chr2_132135616	chr2	132135616	Cds2	+	3UTR	3UTR	0.167	0	0.403	0.001	0.001	0.001	6107	6815	4125	3385	2965	5847	3	3	17047	12197	0.157564	0.000901861	TRUE	1	0.181245	-0.156663
chr2_144365633	chr2	144365633	Polr3f	+	3UTR	3UTR	0.002	0.002	0.002	0.006	0.027	0.008	472	1382	806	1450	743	2135	3	3	2660	4328	0.00225564	0.0108595	TRUE	1	0.156203	0.00860388
chr2_155106853	chr2	155106853	Pigu	-	intronic	intronic	0.123	0.001	0	0.001	0	0.001	1807	2127	1422	3058	1156	2945	3	3	5356	7159	0.042009	0.000838106	TRUE	1	0.375682	-0.0411709
chr2_155106864	chr2	155106864	Pigu	-	intronic	intronic	0.002	0.113	0.004	0.006	0.002	0.002	1507	1815	1168	2609	963	2469	3	3	4490	6041	0.0474388	0.00380732	TRUE	1	0.378158	-0.0436314
chr2_158209361	chr2	158209361	Snhg11	+	3UTR	3UTR	0	0.022	0.003	0.001	0	0.002	548	1394	624	1396	430	1711	3	3	2566	3537	0.0124708	0.00141363	TRUE	1	0.348531	-0.0110571
chr2_158209369	chr2	158209369	Snhg11	+	3UTR	3UTR	0.002	0.002	0	0.071	0.002	0.001	539	1360	612	1368	416	1671	3	3	2511	3455	0.00159299	0.0289436	TRUE	1	0.371034	0.0273506
chr2_158653246	chr2	158653246	uc008nqs.1	+	5UTR	5UTR	0.248	0.001	0.001	0.001	0.003	0.002	2483	2826	2766	4997	1467	4365	3	3	8075	10829	0.0767802	0.00193924	TRUE	1	0.379158	-0.0748409
chr2_158653257	chr2	158653257	uc008nqs.1	+	5UTR	5UTR	0.231	0.001	0.001	0	0.002	0.002	2597	2899	2892	5208	1538	4601	3	3	8388	11347	0.0720076	0.00088129	TRUE	1	0.375788	-0.0711263
chr2_169896805	chr2	169896805	uc008obr.1	+	3UTR	3UTR	0.002	0	1	0	0	0	451	587	438	1742	247	1499	3	3	1476	3488	0.297425	0	TRUE	1	0.372614	-0.297425
chr2_169896806	chr2	169896806	uc008obr.1	+	3UTR	3UTR	0.002	0	1	0.001	0	0.001	455	596	440	1770	251	1520	3	3	1491	3541	0.295775	0.000564812	TRUE	1	0.373472	-0.29521
chr2_169896829	chr2	169896829	uc008obr.1	+	3UTR	3UTR	0.002	0	1	0.001	0	0.002	413	512	438	1529	217	1291	3	3	1363	3037	0.322084	0.000987817	TRUE	1	0.373902	-0.321096
chr2_169896843	chr2	169896843	uc008obr.1	+	3UTR	3UTR	0.003	0	1	0	0	0	344	428	449	1253	181	1086	3	3	1221	2520	0.36855	0	TRUE	1	0.371972	-0.36855
chr3_40597111	chr3	40597111	intergenic	+	intergenic	intergenic	0.118	0.063	0.001	0.001	0.026	0.003	4036	3917	4763	4095	1683	3449	3	3	12716	9227	0.0576439	0.0062859	TRUE	1	0.218403	-0.051358
chr3_40597116	chr3	40597116	intergenic	+	intergenic	intergenic	0.123	0.003	0.046	0.002	0.044	0.001	4538	4471	5453	4742	1922	3937	3	3	14462	10601	0.0568386	0.00933874	TRUE	1	0.332799	-0.0474999
chr3_57448325	chr3	57448325	Commd2	-	3UTR	3UTR	0.073	0.002	0.003	0.002	0.082	0.002	1627	2266	1294	1937	926	1754	3	3	5187	4617	0.0244843	0.0181936	TRUE	2	0.943799	-0.00629066
chr3_57448327	chr3	57448327	Commd2	-	3UTR	3UTR	0.071	0.02	0.001	0.004	0.005	0.005	1634	2254	1304	1944	929	1739	3	3	5192	4612	0.0313945	0.00433651	TRUE	1	0.28145	-0.0270579
chr3_57448332	chr3	57448332	Commd2	-	3UTR	3UTR	0.001	0	0	0.046	0.001	0.002	1634	2197	1308	1912	918	1720	3	3	5139	4550	0.000583771	0.0202198	TRUE	1	0.341635	0.019636
chr3_57448342	chr3	57448342	Commd2	-	3UTR	3UTR	0.425	0	0.057	0.001	0.001	0.001	1590	2218	1292	1904	917	1729	3	3	5100	4550	0.146863	0.000879121	TRUE	1	0.296763	-0.145984
chr3_57448409	chr3	57448409	Commd2	-	3UTR	3UTR	0.099	0.005	0.166	0.003	0.001	0.003	1645	2288	1290	1944	936	1765	3	3	5223	4645	0.0744783	0.00258342	TRUE	1	0.133701	-0.0718948
chr3_57448424	chr3	57448424	Commd2	-	3UTR	3UTR	0.166	0.001	0.002	0.003	0.002	0	1601	2228	1271	1885	914	1693	3	3	5100	4492	0.0531373	0.00178094	TRUE	1	0.375269	-0.0513563
chr3_57448437	chr3	57448437	Commd2	-	3UTR	3UTR	0.092	0	0.001	0.125	0.002	0.004	1660	2310	1330	1961	937	1767	3	3	5300	4665	0.0290566	0.054448	TRUE	2	0.815508	0.0253914
chr3_57448440	chr3	57448440	Commd2	-	3UTR	3UTR	0.091	0.001	0	0.129	0.058	0.002	1622	2252	1305	1906	926	1728	3	3	5179	4560	0.0289631	0.0664474	TRUE	2	0.533784	0.0374842
chr3_57449852	chr3	57449852	Commd2	-	3UTR	3UTR	0.094	0	0	0.001	0.006	0.001	597	840	510	867	485	1370	3	3	1947	2722	0.0287622	0.00183688	TRUE	1	0.412613	-0.0269253
chr3_57449857	chr3	57449857	Commd2	-	3UTR	3UTR	0.096	0.003	0.004	0.003	0	0.003	633	881	531	903	498	1432	3	3	2045	2833	0.0322738	0.00282386	TRUE	1	0.353763	-0.02945
chr3_57449859	chr3	57449859	Commd2	-	3UTR	3UTR	0.095	0	0	0.002	0	0.001	603	843	506	865	474	1373	3	3	1952	2712	0.0292008	0.00147493	TRUE	1	0.387745	-0.0277259
chr3_100272398	chr3	100272398	intergenic	-	intergenic	intergenic	0.349	0.13	0.051	0.002	0.001	0.001	4098	2478	4147	2169	1448	1988	3	3	10723	5605	0.183251	0.00124888	TRUE	1	0.120573	-0.182002
chr3_100272400	chr3	100272400	intergenic	-	intergenic	intergenic	0.496	0.133	0.295	0	0.001	0.001	4117	2443	4130	2146	1409	1915	3	3	10690	5470	0.335641	0.000731261	TRUE	1	0.0429321	-0.33491
chr3_100274399	chr3	100274399	intergenic	-	intergenic	intergenic	0.318	0.268	0.193	0.001	0.002	0.001	3691	2816	4994	1981	1320	1853	3	3	11501	5154	0.251456	0.00097012	TRUE	1	0.00206586	-0.250486
chr3_100274403	chr3	100274403	intergenic	-	intergenic	intergenic	0.011	0.014	0.008	0	0.001	0.001	3850	2962	5199	2129	1378	1965	3	3	12011	5472	0.0102406	0.000365497	TRUE	1	0.00423684	-0.00987512
chr3_116447002	chr3	116447002	Agl	-	3UTR	3UTR	0.028	0.001		0.002	0.001	0.001	1268	922		1304	757	1436	2	3	2190	3497	0.016895	0.00114384	TRUE	1	0.282275	-0.0157511
chr3_116447014	chr3	116447014	Agl	-	3UTR	3UTR	0.028	0		0.002	0.001	0.005	1213	907		1264	722	1393	2	3	2120	3379	0.0160377	0.0032554	TRUE	1	0.361414	-0.0127823
chr3_116447015	chr3	116447015	Agl	-	3UTR	3UTR	0.086	0.002		0.002	0.014	0.001	1234	894		1276	728	1396	2	3	2128	3400	0.0507519	0.00382353	TRUE	1	0.314007	-0.0469284
chr3_116447582	chr3	116447582	Agl	-	3UTR	3UTR	0.039	0	0.002	0.002	0	0.002	826	1352	439	916	305	2180	3	3	2617	3401	0.0126099	0.00176419	TRUE	1	0.386386	-0.0108457
chr3_116447590	chr3	116447590	Agl	-	3UTR	3UTR	0.037	0.001	0	0.002	0.003	0.002	840	1385	445	927	317	2234	3	3	2670	3478	0.0123596	0.00230017	TRUE	1	0.443825	-0.0100594
chr3_116447591	chr3	116447591	Agl	-	3UTR	3UTR	0.036	0.001	0.004	0	0	0.002	842	1382	453	940	318	2260	3	3	2677	3518	0.0127008	0.00113701	TRUE	1	0.311063	-0.0115638
chr3_116447599	chr3	116447599	Agl	-	3UTR	3UTR	0.039	0.005	0.002	0.001	0.003	0.001	850	1381	434	922	320	2247	3	3	2665	3489	0.0153846	0.00143308	TRUE	1	0.314209	-0.0139515
chr3_116447622	chr3	116447622	Agl	-	3UTR	3UTR	0.042	0.002	0	0.002	0.01	0.003	827	1361	445	910	311	2212	3	3	2633	3433	0.0144322	0.00349548	TRUE	1	0.525302	-0.0109367
chr4_21763697	chr4	21763697	Usp45	+	3UTR	3UTR	0.017	0	0.011	0.002	0	0	1178	578	1052	630	430	876	3	3	2808	1936	0.011396	0.000516529	TRUE	1	0.159486	-0.0108795
chr4_21838451	chr4	21838451	Coq3	+	3UTR	3UTR	0.002	0.004	0.002	0.001	0.115	0.003	2434	2034	2142	1569	1005	1823	3	3	6610	4397	0.00257186	0.0277462	TRUE	1	0.381685	0.0251743
chr4_21838814	chr4	21838814	Coq3	+	3UTR	3UTR	0.044	0	0.001	0.001	0	0.004	855	466	689	669	396	1045	3	3	2010	2110	0.019403	0.00236967	TRUE	1	0.411393	-0.0170333
chr4_21838822	chr4	21838822	Coq3	+	3UTR	3UTR	0.03	0	0.382	0	0	0.002	832	449	672	666	389	1013	3	3	1953	2068	0.144393	0.000967118	TRUE	1	0.327563	-0.143426
chr4_33106370	chr4	33106370	Rragd	+	3UTR	3UTR	0.001	0.003	0.051	0.001	0.006	0.006	1697	1577	1264	1356	704	1635	3	3	4538	3695	0.0154253	0.00405954	TRUE	1	0.442127	-0.0113658
chr4_33106381	chr4	33106381	Rragd	+	3UTR	3UTR	0.002	0.001	0.003	0.007	0	0.024	1541	1462	1197	1251	659	1522	3	3	4200	3432	0.00214286	0.0131119	TRUE	1	0.30853	0.010969
chr4_33107392	chr4	33107392	Rragd	+	3UTR	3UTR	0.055	0.001	0	0	0.003	0	1339	1153	1120	1261	604	1447	3	3	3612	3312	0.0204873	0.000603865	TRUE	1	0.386583	-0.0198834
chr4_45390013	chr4	45390013	Dcaf10	+	3UTR	3UTR	0.091	0	0	0.001	0.001	0	1608	511	2087	1615	819	2101	3	3	4206	4535	0.0351878	0.000441014	TRUE	1	0.383467	-0.0347468
chr4_45390014	chr4	45390014	Dcaf10	+	3UTR	3UTR	0.104	0	0.136	0	0.001	0	1620	514	2093	1620	815	2111	3	3	4227	4546	0.107168	0.000439947	TRUE	1	0.124302	-0.106728
chr4_102837343	chr4	102837343	Mier1	+	3UTR	3UTR	0.106	0.004	0.001	0	0.001	0.001	928	1428	795	854	744	1783	3	3	3151	3381	0.0330054	0.000591541	TRUE	1	0.351843	-0.0324139
chr4_108306977	chr4	108306977	intergenic	-	intergenic	intergenic	0	0	0	0.593	0	0	2466	2376	1957	1626	787	1833	3	3	6799	4246	0.00014708	0.227037	TRUE	1	0.373901	0.22689
chr4_115806799	chr4	115806799	uc008ugf.1	+	intronic	intronic	0.005	0.001	0	0.004	0.034	0.001	1036	1885	1102	1137	1170	2119	3	3	4023	4426	0.00174	0.0106191	TRUE	1	0.359854	0.00887907
chr4_124621545	chr4	124621545	9930104L06Rik	+	3UTR	3UTR	0.134	0	0	0.038	0.002	0.002	434	1173	899	944	653	1387	3	3	2506	2984	0.0231445	0.0134048	TRUE	2	0.543554	-0.00973963
chr4_128858444	chr4	128858444	S100pbp	-	intronic	intronic	0.224	0	0	0.001	0.002	0.001	1624	3423	1932	1756	1129	3732	3	3	6979	6617	0.0521565	0.000906755	TRUE	1	0.38164	-0.0512497
chr4_128858455	chr4	128858455	S100pbp	-	intronic	intronic	0.001	0.002	0.002	0.002	0.003	0.02	1577	3440	1945	1787	1132	3742	3	3	6962	6661	0.00186728	0.0118601	TRUE	1	0.31806	0.0099928
chr4_128858460	chr4	128858460	S100pbp	-	intronic	intronic	0.003	0	0.475	0.002	0.003	0.019	1661	3518	1994	1806	1143	3829	3	3	7173	6778	0.132859	0.012098	TRUE	2	0.392215	-0.120761
chr4_128858467	chr4	128858467	S100pbp	-	intronic	intronic	0.077	0.001	0.5	0.001	0.004	0.022	1514	3198	1885	1642	1074	3476	3	3	6597	6192	0.160831	0.0130814	TRUE	2	0.302611	-0.147749
chr4_128858471	chr4	128858471	S100pbp	-	intronic	intronic	0.078	0.001	0.005	0.002	0.004	0.022	1515	3190	1803	1649	1056	3455	3	3	6508	6160	0.0199754	0.013474	TRUE	2	0.509751	-0.00650139
chr4_137782796	chr4	137782796	Hp1bp3	+	intronic	intronic	0.088	0.003	0.001	0.002	0.003	0.002	2315	2323	1516	1682	1110	2475	3	3	6154	5267	0.0342866	0.00227834	TRUE	1	0.379038	-0.0320083
chr4_137815951	chr4	137815951	Sh2d5	+	3UTR	3UTR	0.002	0.001	0.002	0.001	0	0.034	1299	1598	1309	1421	835	2132	3	3	4206	4388	0.00118878	0.0166363	TRUE	1	0.421459	0.0154475
chr4_137816086	chr4	137816086	Sh2d5	+	3UTR	3UTR	0.002	0.004	0.272	0	0.003	0.005	1184	1428	1156	1122	684	1716	3	3	3768	3522	0.0854565	0.0028393	TRUE	1	0.372373	-0.0826172
chr4_137816092	chr4	137816092	Sh2d5	+	3UTR	3UTR	0.004	0.001	0	0.024	0.018	0.003	1181	1429	1183	1119	681	1694	3	3	3793	3494	0.00158186	0.012593	TRUE	1	0.104056	0.0110112
chr4_154995202	chr4	154995202	Slc35e2	+	3UTR	3UTR	0.006	0.001	0	0.008	0.005	0.023	812	742	683	1392	556	1429	3	3	2237	3377	0.00268216	0.0139177	TRUE	1	0.174885	0.0112355
chr4_154995219	chr4	154995219	Slc35e2	+	3UTR	3UTR	0.001	0.003	0.01	0.005	0	0.02	798	751	704	1422	556	1452	3	3	2253	3430	0.00443853	0.0104956	TRUE	1	0.608103	0.0060571
chr4_155384775	chr4	155384775	Sdf4	+	3UTR	3UTR	0.135	0.004		0	0	0.002	731	262		994	527	1453	2	3	993	2974	0.100705	0.00100874	TRUE	1	0.253413	-0.0996962
chr4_155384788	chr4	155384788	Sdf4	+	3UTR	3UTR	0.012	0.004		0.003	0.004	0.001	722	262		977	525	1428	2	3	984	2930	0.0101626	0.00204778	TRUE	1	0.193286	-0.00811482
chr5_25006744	chr5	25006744	4831440E17Rik	+	ncRNA	ncRNA	0.003	0	0.01	0.001	0.062	0.002	309	367	293	963	336	1078	3	3	969	2377	0.00412797	0.0100968	TRUE	1	0.443065	0.00596879
chr5_29779671	chr5	29779671	intergenic	+	intergenic	intergenic	0.084	0.004	0.026	0.001	0.004	0.002	1340	786	1280	1366	490	1160	3	3	3406	3016	0.0434527	0.00165782	TRUE	1	0.209538	-0.0417949
chr5_33758567	chr5	33758567	4933407H18Rik	+	3UTR	3UTR	0.29	0		0	0	0.001	286	231		113	293	879	2	3	517	1285	0.160542	0.00077821	TRUE	1	0.273119	-0.159763
chr5_33758586	chr5	33758586	4933407H18Rik	+	3UTR	3UTR	0.277	0		0	0	0	278	220		108	287	869	2	3	498	1264	0.154618	0	TRUE	1	0.272228	-0.154618
chr5_33759205	chr5	33759205	4933407H18Rik	+	3UTR	3UTR	0.074	0		0	0.005	0.002	350	578		604	370	881	2	3	928	1855	0.0280172	0.00215633	TRUE	1	0.298618	-0.0258609
chr5_33760959	chr5	33760959	4933407H18Rik	+	3UTR	3UTR	0.113		0.061	0	0	0	141		293	187	126	405	2	3	434	718	0.078341	0	TRUE	1	0.0206215	-0.078341
chr5_33760972	chr5	33760972	4933407H18Rik	+	3UTR	3UTR	0.089		0.072	0	0	0	135		279	178	121	394	2	3	414	693	0.0772947	0	TRUE	1	0.00105155	-0.0772947
chr5_33760985	chr5	33760985	4933407H18Rik	+	3UTR	3UTR	0.015		0.063	0	0.008	0	134		286	186	120	402	2	3	420	708	0.047619	0.00141243	TRUE	1	0.140071	-0.0462066
chr5_33760999	chr5	33760999	4933407H18Rik	+	3UTR	3UTR	0.008		0.122	0.006	0.016	0.003	128		270	171	122	381	2	3	398	674	0.0854271	0.00593472	TRUE	1	0.277231	-0.0794924
chr5_33761003	chr5	33761003	4933407H18Rik	+	3UTR	3UTR	0.078		0.061	0	0.008	0	129		277	177	118	388	2	3	406	683	0.0665025	0.00146413	TRUE	1	0.00265751	-0.0650383
chr5_33761004	chr5	33761004	4933407H18Rik	+	3UTR	3UTR	0.016		0.08	0	0	0	125		286	182	119	382	2	3	411	683	0.0608273	0	TRUE	1	0.137655	-0.0608273
chr5_34905285	chr5	34905285	Sh3bp2	+	3UTR	3UTR	0.002	0.002	0	0.006	0.001	0.021	935	1272	176	1134	758	1532	3	3	2383	3424	0.00167856	0.0116822	TRUE	1	0.256348	0.0100037
chr5_104933996	chr5	104933996	Pkd2	+	3UTR	3UTR	0.151	0	0.001	0	0	0	1154	673	722	718	331	868	3	3	2549	1917	0.0686544	0	TRUE	1	0.36965	-0.0686544
chr5_104933998	chr5	104933998	Pkd2	+	3UTR	3UTR	0.15	0	0.001	0	0	0.001	1161	671	734	724	332	873	3	3	2566	1929	0.0681995	0.000518403	TRUE	1	0.372484	-0.0676811
chr5_113516516	chr5	113516516	2900026A02Rik	-	3UTR	3UTR	0.109	0.003	0	0.001	0	0.001	626	679	465	824	368	814	3	3	1770	2006	0.039548	0.000997009	TRUE	1	0.364176	-0.038551
chr5_117655575	chr5	117655575	Taok3	+	intronic	intronic	0.002	0		0.003	0	0.03	976	2007		2362	1299	2978	2	3	2983	6639	0.0010057	0.0146106	TRUE	1	0.476973	0.0136049
chr5_123698675	chr5	123698675	Psmd9	+	3UTR	3UTR	0.028		0	0	0	0.001	904		1174	749	279	858	2	3	2078	1886	0.0120308	0.000530223	TRUE	1	0.281898	-0.0115006
chr5_124567052	chr5	124567052	Arl6ip4	+	Nonsyn	Lys->Glu	0.002	0.001	0.003	0.021	0.008	0.004	3112	1714	3370	1447	1027	1126	3	3	8196	3600	0.00207418	0.0122222	TRUE	1	0.156318	0.010148
chr5_124567062	chr5	124567062	Arl6ip4	+	Nonsyn	Lys->Arg	0.004	0.004	0.002	0.005	0.003	0.024	2996	1675	3259	1373	986	1104	3	3	7930	3463	0.0035309	0.0106844	TRUE	1	0.336782	0.00715348
chr5_125936975	chr5	125936975	Bri3bp	+	3UTR	3UTR	0.063	0.001	0.001	0.004	0.003	0.001	3470	5268	2604	4735	1879	4863	3	3	11342	11477	0.0196614	0.00243966	TRUE	1	0.410322	-0.0172218
chr5_125937258	chr5	125937258	Bri3bp	+	3UTR	3UTR	0.002	0.003	0.004		0.061	0.003	547	337	748		540	1160	3	2	1632	1700	0.00306373	0.0217647	TRUE	1	0.272457	0.018701
chr5_125937297	chr5	125937297	Bri3bp	+	3UTR	3UTR	0.011	0.009	0.014		0.018	0.016	560	344	762		555	1203	3	2	1666	1758	0.0120048	0.016496	TRUE	2	0.0674346	0.00449122
chr5_135849639	chr5	135849639	Nsun5	+	intronic	intronic	0.03	0.005	0.001	0.004	0.001	0.001	1064	1441	785	1266	738	1654	3	3	3290	3658	0.0121581	0.00191361	TRUE	1	0.334852	-0.0102444
chr5_135849673	chr5	135849673	Nsun5	+	intronic	intronic	0.122	0.002	0	0.003	0.001	0	1052	1436	786	1259	739	1646	3	3	3274	3644	0.0400122	0.00137212	TRUE	1	0.37761	-0.0386401
chr5_135849797	chr5	135849797	Nsun5	+	intronic	intronic	0	0	0	0	0.05	0.001	1038	1337	761	1215	717	1596	3	3	3136	3528	0	0.0104875	TRUE	1	0.361153	0.0104875
chr5_137388969	chr5	137388969	Rabl5	+	3UTR	3UTR	0.012	0.004	0.031	0.002	0.122	0.001	1279	784	1473	632	608	776	3	3	3536	2016	0.0180995	0.0376984	TRUE	2	0.560055	0.0195989
chr5_137410817	chr5	137410817	4933404O12Rik	+	ncRNA	ncRNA	0.007	0.063	0.001	0.002	0.002	0.01	1141	1738	1039	2172	515	1886	3	3	3918	4573	0.0301174	0.00546687	TRUE	1	0.394234	-0.0246505
chr5_137410858	chr5	137410858	4933404O12Rik	+	ncRNA	ncRNA	0.002	0.001	0.204	0.002	0.002	0.007	1070	1653	986	2087	504	1823	3	3	3709	4414	0.0550013	0.00430449	TRUE	1	0.388038	-0.0506969
chr5_143145189	chr5	143145189	Wipi2	+	3UTR	3UTR	0.03	0	0.039	0	0.001	0	3548	3028	3184	2388	1397	3004	3	3	9760	6789	0.0237705	0.000294594	TRUE	1	0.127009	-0.0234759
chr5_143145190	chr5	143145190	Wipi2	+	3UTR	3UTR	0.054	0.001	0.001	0	0.003	0.002	3388	2872	2980	2234	1346	2857	3	3	9240	6437	0.0204545	0.00155352	TRUE	1	0.390943	-0.018901
chr5_143631793	chr5	143631793	intergenic	-	intergenic	intergenic	0	0.003	0.004	0.051	0.003	0.002	635	1146	228	1115	364	1074	3	3	2009	2553	0.0024888	0.0235018	TRUE	1	0.370749	0.021013
chr5_148176208	chr5	148176208	Flt3	-	intronic	intronic	0	0.014	0.004	0.003	0.002	0.004	193	1270	459	1144	540	1378	3	3	1922	3062	0.0104058	0.00326584	TRUE	1	0.514819	-0.00713999
chr6_39285179	chr6	39285179	Slc37a3	-	3UTR	3UTR	0.004	0.003	0.003	0.005	0.001	0.03	2951	2274	3022	2557	1387	2462	3	3	8247	6406	0.00339517	0.0142054	TRUE	1	0.393887	0.0108103
chr6_47897520	chr6	47897520	uc009bto.2	+	3UTR	3UTR	0.101	0.003	0	0	0	0	1206	2367	1406	2811	761	2532	3	3	4979	6104	0.0259088	0.000327654	TRUE	1	0.355067	-0.0255812
chr6_66490065	chr6	66490065	Mad2l1	+	3UTR	3UTR	0	0	0.062	0	0.001	0.005	254	913	403	1030	833	1832	3	3	1570	3695	0.0159236	0.00270636	TRUE	1	0.418642	-0.0132172
chr6_66490201	chr6	66490201	Mad2l1	+	3UTR	3UTR	1	0.001	0	0.002	0	0.002	339	1171	125	1308	717	2028	3	3	1635	4053	0.207951	0.00148038	TRUE	1	0.374977	-0.206471
chr6_66490203	chr6	66490203	Mad2l1	+	3UTR	3UTR	1	0	0	0.001	0	0.001	333	1069	119	1204	670	1889	3	3	1521	3763	0.218935	0.000531491	TRUE	1	0.374761	-0.218403
chr6_66490263	chr6	66490263	Mad2l1	+	3UTR	3UTR	0	0.003	0	0.001	0.044	0.001	253	885	384	1009	810	1768	3	3	1522	3587	0.00197109	0.0105938	TRUE	1	0.374943	0.00862272
chr6_66490275	chr6	66490275	Mad2l1	+	3UTR	3UTR	0.576	0.001	0	0	0	0	602	2101	515	2355	1561	3865	3	3	3218	7781	0.108763	0	TRUE	1	0.372784	-0.108763
chr6_66490277	chr6	66490277	Mad2l1	+	3UTR	3UTR	0.578	0.001	0	0	0.022	0.001	583	2073	511	2347	1565	3868	3	3	3167	7780	0.107357	0.00488432	TRUE	1	0.390481	-0.102473
chr6_66490282	chr6	66490282	Mad2l1	+	3UTR	3UTR	0.587	0.002	0.002	0.001	0	0.002	591	2004	510	2302	1518	3778	3	3	3105	7598	0.113688	0.00118452	TRUE	1	0.371707	-0.112503
chr6_66490705	chr6	66490705	Mad2l1	+	3UTR	3UTR	0.025	0.006	0.007	0.021	0.002	0.001	835	160	1135	968	453	935	3	3	2130	2356	0.0140845	0.00933786	TRUE	1	0.630321	-0.00474665
chr6_66490713	chr6	66490713	Mad2l1	+	3UTR	3UTR	0.02	0.007	0.011	0	0	0	797	149	1062	910	420	899	3	3	2008	2229	0.0144422	0	TRUE	1	0.0300736	-0.0144422
chr6_66490716	chr6	66490716	Mad2l1	+	3UTR	3UTR	0.007	0.037	0.008	0.081	0.006	0.004	834	164	1132	966	462	942	3	3	2130	2370	0.00985915	0.035865	TRUE	1	0.657438	0.0260058
chr6_66490728	chr6	66490728	Mad2l1	+	3UTR	3UTR	0.031	0	0.001	0.002	0.049	0	785	157	1079	919	432	867	3	3	2021	2218	0.0123701	0.0103697	TRUE	2	0.755227	-0.00200041
chr6_66490734	chr6	66490734	Mad2l1	+	3UTR	3UTR	0.057	0.045	0.014	0.001	0.018	0.03	818	155	1094	933	453	909	3	3	2067	2295	0.0333817	0.0156863	TRUE	2	0.21879	-0.0176954
chr6_66490738	chr6	66490738	Mad2l1	+	3UTR	3UTR	0.023	0.014	0.009	0.019	0.005	0.007	739	144	1002	884	395	831	3	3	1885	2110	0.0148541	0.0118483	TRUE	2	0.450877	-0.00300577
chr6_85905358	chr6	85905358	Dusp11	-	intronic	intronic	0.023	0.001	0.014	0.167	0.001	0	3046	1793	3868	2289	1141	2324	3	3	8707	5754	0.0148157	0.06691	TRUE	2	0.481259	0.0520943
chr6_85905359	chr6	85905359	Dusp11	-	intronic	intronic	0.016	0.001	0.001	0.168	0.001	0.003	3003	1772	3811	2271	1143	2282	3	3	8586	5696	0.0059399	0.0682935	TRUE	1	0.407829	0.0623536
chr6_85905364	chr6	85905364	Dusp11	-	intronic	intronic	0.001	0	0.002	0.185	0.001	0	2788	1618	3508	2134	1038	2096	3	3	7914	5268	0.00113723	0.0751708	TRUE	1	0.377429	0.0740336
chr6_85905365	chr6	85905365	Dusp11	-	intronic	intronic	0.032	0	0.047	0.002	0.125	0.002	3015	1790	3808	2290	1154	2296	3	3	8613	5740	0.0320446	0.0264808	TRUE	2	0.719768	-0.00556375
chr6_85905376	chr6	85905376	Dusp11	-	intronic	intronic	0.003	0.002	0.003	0.004	0.051	0.003	2967	1742	3706	2245	1107	2250	3	3	8415	5602	0.00273321	0.0130311	TRUE	1	0.352061	0.0102978
chr6_88667314	chr6	88667314	uc009cvm.1	-	ncRNA	ncRNA	0.009	0.005		0.071	0	0	114	214		536	209	592	2	3	328	1337	0.00609756	0.0284218	TRUE	1	0.623754	0.0223243
chr6_88667474	chr6	88667474	uc009cvm.1	-	ncRNA	ncRNA	0	0		0.005	0.018	0.014	127	249		611	220	651	2	3	376	1482	0	0.0107962	TRUE	1	0.0888647	0.0107962
chr6_115791093	chr6	115791093	Mbd4	-	3UTR	3UTR	0.083	0.005	0.091	0.002	0.079	0.003	2194	1799	1676	1385	807	1865	3	3	5669	4057	0.0606809	0.0177471	TRUE	2	0.445448	-0.0429338
chr6_126592340	chr6	126592340	Kcna1	-	Nonsyn	Tyr->Cys	0.002	0.108	0.002	0.003	0	0.003	575	1039	833	1108	548	1455	3	3	2447	3111	0.0469963	0.00225008	TRUE	1	0.374073	-0.0447462
chr7_4419818	chr7	4419818	Eps8l1	+	intronic	intronic	0	0	0	0.001	0.002	0.038	584	936	534	1082	475	1329	3	3	2054	2886	0	0.018018	TRUE	1	0.324293	0.018018
chr7_4420186	chr7	4420186	Eps8l1	+	intronic	intronic	0.004	0.02	0.002		0.007	0.003	925	2012	1056		986	2058	3	2	3993	3044	0.0117706	0.00459921	TRUE	1	0.658558	-0.00717139
chr7_87856938	chr7	87856938	Iqgap1	-	3UTR	3UTR	0.056	0	0.002	0.002	0.001	0	2694	1489	2014	1567	909	2467	3	3	6197	4943	0.0253348	0.000809225	TRUE	1	0.374326	-0.0245256
chr7_87857161	chr7	87857161	Iqgap1	-	3UTR	3UTR	0.001	0.001	0.003	0.017	0.02	0.003	3579	3486	3718	3112	1671	3200	3	3	10783	7983	0.00185477	0.0119003	TRUE	1	0.0917098	0.0100455
chr7_87857172	chr7	87857172	Iqgap1	-	3UTR	3UTR	0.001	0.003	0.041	0	0.002	0.001	3670	3580	3824	3157	1731	3279	3	3	11074	8167	0.015261	0.000979552	TRUE	1	0.342974	-0.0142814
chr7_87857174	chr7	87857174	Iqgap1	-	3UTR	3UTR	0.164	0.162	0.165	0.277	0.184	0.188	3278	3103	3456	2765	1529	2922	3	3	9837	7216	0.163668	0.220898	TRUE	2	0.157891	0.0572302
chr7_87857177	chr7	87857177	Iqgap1	-	3UTR	3UTR	0.03	0.007	0.021	0.007	0.01	0.009	3138	3028	3141	2657	1466	2797	3	3	9307	6920	0.0194477	0.0083815	TRUE	1	0.189176	-0.0110662
chr7_87857264	chr7	87857264	Iqgap1	-	3UTR	3UTR	0.001	0.002	0.088	0.002	0.005	0.004	3694	3649	3851	3205	1754	3338	3	3	11194	8297	0.0313561	0.00337471	TRUE	1	0.407607	-0.0279814
chr7_111487820	chr7	111487820	Trim12c	-	3UTR	3UTR	0.424	0.007	0.331	0	0	0.001	1586	146	1526	2180	652	1626	3	3	3258	4458	0.361572	0.000448632	TRUE	1	0.11518	-0.361123
chr7_117051516	chr7	117051516	uc009jem.1	-	3UTR	3UTR	0.001	0.001	0.001	0	0.01	0.024	695	1300	840	1596	518	1239	3	3	2835	3353	0.0010582	0.0104384	TRUE	1	0.211812	0.00938021
chr7_117051635	chr7	117051635	uc009jem.1	-	3UTR	3UTR	0.28	0.001	0	0	0	0.003	661	1250	786	1497	475	1176	3	3	2697	3148	0.0689655	0.000952986	TRUE	1	0.376238	-0.0680125
chr7_149839165	chr7	149839165	Igf2	-	3UTR	3UTR	0.081	0.001	0.003	0	0	0.002	3030	1829	2399	1963	1014	1683	3	3	7258	4660	0.0348581	0.000858369	TRUE	1	0.35295	-0.0339997
chr7_149839178	chr7	149839178	Igf2	-	3UTR	3UTR	0.373	0.002	0.241	0.002	0.002	0.001	2994	1777	2356	1893	984	1666	3	3	7127	4543	0.236986	0.00176095	TRUE	1	0.133924	-0.235225
chr7_152106344	chr7	152106344	Oraov1	+	3UTR	3UTR	0.001	0.001	0.002	0	0.007	0.018	1133	757	661	261	421	961	3	3	2551	1643	0.00117601	0.0121729	TRUE	1	0.253238	0.0109968
chr8_73038584	chr8	73038584	2810422J05Rik	-	intronic	intronic	0.01		0.017		0	0.008	386		177		133	255	2	2	563	388	0.0124334	0.00515464	TRUE	1	0.215786	-0.00727875
chr8_74747481	chr8	74747481	Fam32a	+	3UTR	3UTR	0.247	0.003	0.444	0.002	0.118	0.006	2805	2038	3321	1768	1292	2158	3	3	8164	5218	0.266169	0.0323879	TRUE	2	0.227935	-0.233781
chr8_75004160	chr8	75004160	Slc35e1	-	3UTR	3UTR	0.092	0.001	0.007	0.001	0.001	0	2739	1923	2345	1226	1214	2133	3	3	7007	4573	0.0385329	0.000656024	TRUE	1	0.328607	-0.0378769
chr8_75004169	chr8	75004169	Slc35e1	-	3UTR	3UTR	0.001	0.062	0.002	0.003	0.004	0.001	2684	1864	2308	1194	1188	2112	3	3	6856	4494	0.0179405	0.00267023	TRUE	1	0.399914	-0.0152703
chr8_75004178	chr8	75004178	Slc35e1	-	3UTR	3UTR	0.031	0.001	0.003	0.001	0.001	0.003	2808	1974	2384	1232	1207	2170	3	3	7166	4609	0.0135361	0.00173573	TRUE	1	0.361129	-0.0118004
chr8_75004181	chr8	75004181	Slc35e1	-	3UTR	3UTR	0.028	0.002	0.001	0.005	0.002	0	2796	2012	2401	1248	1233	2191	3	3	7209	4672	0.0116521	0.00214041	TRUE	1	0.422238	-0.00951169
chr8_75004250	chr8	75004250	Slc35e1	-	3UTR	3UTR	0.04	0	0.002	0.002	0.002	0.014	2785	2047	2387	1242	1228	2167	3	3	7219	4637	0.0160687	0.00776364	TRUE	1	0.588345	-0.00830507
chr8_75006560	chr8	75006560	Slc35e1	-	3UTR	3UTR	0	0.03	0.003	0.004	0.003	0.005	461	602	792	564	315	1026	3	3	1855	1905	0.0107817	0.00419948	TRUE	1	0.504496	-0.0065822
chr8_75006569	chr8	75006569	Slc35e1	-	3UTR	3UTR	0.155	0	0	0	0	0.007	569	766	988	738	401	1330	3	3	2323	2469	0.037882	0.0036452	TRUE	1	0.394167	-0.0342368
chr8_75006573	chr8	75006573	Slc35e1	-	3UTR	3UTR	0.158	0	0.001	0	0	0	563	765	978	733	396	1305	3	3	2306	2434	0.0390286	0	TRUE	1	0.369838	-0.0390286
chr8_109899371	chr8	109899371	Nfat5	+	3UTR	3UTR	0.031	0.001	0.002	0.003	0.007	0.004	3599	2875	3174	3722	1600	2932	3	3	9648	8254	0.0127488	0.00448268	TRUE	1	0.538016	-0.00826608
chr8_113528438	chr8	113528438	Ddx19b	-	3UTR	3UTR	0.001	0.029	0	0.005	0	0	797	623	402	836	497	980	3	3	1822	2313	0.0104281	0.00172936	TRUE	1	0.436511	-0.00869875
chr8_113529026	chr8	113529026	Ddx19b	-	3UTR	3UTR	0.041	0.01	0.005	0.004	0.003	0.005	3346	3065	3531	1009	1598	3099	3	3	9942	5706	0.0188091	0.00385559	TRUE	1	0.263176	-0.0149535
chr8_127417786	chr8	127417786	Exoc8	-	3UTR	3UTR	0	0	0	0.018	0.004	0.005	129	475	416	1006	265	1135	3	3	1020	2406	0	0.0103907	TRUE	1	0.116662	0.0103907
chr8_131028073	chr8	131028073	Nrp1	+	3UTR	3UTR	0.236	0.215	0.084	0.003	0.003	0.003	2991	2304	4339	4442	1192	2671	3	3	9634	8305	0.162446	0.00313064	TRUE	1	0.0210743	-0.159315
chr9_67065744	chr9	67065744	Tln2	-	3UTR	3UTR	0.002	0.003	0.007	0.082	0.005	0.002	2038	2602	1680	2214	1106	2445	3	3	6320	5765	0.00363924	0.033131	TRUE	1	0.383147	0.0294917
chr9_67065860	chr9	67065860	Tln2	-	3UTR	3UTR	0.034	0.002	0.001	0.003	0.003	0.004	2017	2660	1668	2191	1081	2407	3	3	6345	5679	0.0119779	0.00316957	TRUE	1	0.453161	-0.00880836
chr9_67067736	chr9	67067736	Tln2	-	3UTR	3UTR	0.003	0.002	0.042	0.003	0.002	0.002	2164	1990	2324	2263	1057	1961	3	3	6478	5281	0.0166718	0.0022723	TRUE	1	0.368741	-0.0143995
chr9_67067833	chr9	67067833	Tln2	-	3UTR	3UTR	0.001	0.002	0.002	0.031	0.004	0.007	2271	2172	2442	2416	1123	2064	3	3	6885	5603	0.00159768	0.0167767	TRUE	1	0.222652	0.0151791
chr9_67067836	chr9	67067836	Tln2	-	3UTR	3UTR	0.049	0.118	0.002	0.001	0.046	0.001	2006	1923	2122	2061	978	1780	3	3	6051	4819	0.0543712	0.0101681	TRUE	2	0.335501	-0.0442031
chr9_67067844	chr9	67067844	Tln2	-	3UTR	3UTR	0.02	0.036	0.002	0.001	0.004	0.002	2282	2152	2450	2419	1132	2061	3	3	6884	5612	0.0187391	0.00213828	TRUE	1	0.159779	-0.0166008
chr9_67067845	chr9	67067845	Tln2	-	3UTR	3UTR	0	0.034	0	0	0	0.001	2313	2196	2486	2438	1136	2076	3	3	6995	5650	0.0108649	0.000530973	TRUE	1	0.3869	-0.0103339
chr9_72944519	chr9	72944519	Rab27a	+	3UTR	3UTR	0.309	0.002		0	0	0.001	1005	1192		1623	577	1652	2	3	2197	3852	0.142467	0.000519211	TRUE	1	0.268082	-0.141948
chr9_72944548	chr9	72944548	Rab27a	+	3UTR	3UTR	0.004	0.001		0.004	0.004	0.02	812	995		1330	474	1337	2	3	1807	3141	0.00221361	0.0108246	TRUE	1	0.399515	0.00861096
chr9_102988342	chr9	102988342	Slco2a1	+	3UTR	3UTR	0.013	0.009	0.014	0.008	0.003	0.01	761	1012	587	614	392	1036	3	3	2360	2042	0.0114407	0.00783546	TRUE	1	0.12488	-0.00360522
chr9_108239461	chr9	108239461	Rhoa	+	3UTR	3UTR	0.054	0.029	0.018	0.001	0.003	0.002	5652	3604	7644	6313	2146	3334	3	3	16900	11793	0.032071	0.00161113	TRUE	1	0.0411953	-0.0304599
chr10_48962190	chr10	48962190	Grik2	-	intronic	intronic	0.001	0	0	0.012	0.003	0.025	1517	2219	1098	1494	992	2538	3	3	4834	5024	0.000206868	0.0169188	TRUE	1	0.111828	0.0167119
chr10_62272511	chr10	62272511	Tet1	-	3UTR	3UTR	0.05	0	0.001	0.001	0	0.03	2060	2992	1467	3195	1235	3371	3	3	6519	7801	0.0162602	0.0132034	TRUE	2	0.746078	-0.00305673
chr10_76786797	chr10	76786797	Adarb1	-	intronic	intronic	0.029	0	0.001	0	0	0	1743	1831	941	769	895	1840	3	3	4515	3504	0.0112957	0	TRUE	1	0.352093	-0.0112957
chr10_76786805	chr10	76786805	Adarb1	-	intronic	intronic	0.234	0.001	0	0	0.019	0.003	1520	1501	790	635	719	1481	3	3	3811	2835	0.0934138	0.00634921	TRUE	1	0.414489	-0.0870646
chr10_76786813	chr10	76786813	Adarb1	-	intronic	intronic	0.076	0.001	0.004	0.017	0.003	0.001	1883	2001	1024	825	951	1992	3	3	4908	3768	0.0303586	0.00504246	TRUE	1	0.468968	-0.0253161
chr10_76786829	chr10	76786829	Adarb1	-	intronic	intronic	0.099	0.002	0.002	0.001	0.015	0.002	1797	1879	978	807	912	1870	3	3	4654	3589	0.039321	0.00529395	TRUE	1	0.434422	-0.0340271
chr10_80030104	chr10	80030104	Klf16	-	3UTR	3UTR	0.093	0	0	0.001	0	0	1307	549	936	1266	530	1173	3	3	2792	2969	0.0436963	0.000336814	TRUE	1	0.378567	-0.0433595
chr10_82113325	chr10	82113325	intergenic	+	intergenic	intergenic	0	0.002	0.028	0.002	0.002	0	392	566	502	1238	546	1342	3	3	1460	3126	0.010274	0.000959693	TRUE	1	0.392147	-0.00931428
chr10_86299970	chr10	86299970	Nt5dc3	+	3UTR	3UTR	0.002	0.02	0.004	0.002	0.002	0.002	1422	2698	1204	2260	964	2581	3	3	5324	5805	0.0116454	0.00189492	TRUE	1	0.306809	-0.00975046
chr10_90453454	chr10	90453454	Apaf1	-	3UTR	3UTR	0.229	0		0	0	0.001	985	1598		974	990	1524	2	3	2583	3488	0.0874952	0.000286697	TRUE	1	0.273357	-0.0872085
chr10_93427351	chr10	93427351	intergenic	-	intergenic	intergenic	0.113	0	0	0.006	0.003	0.002	1481	1487	1060	363	1030	2500	3	3	4028	3893	0.041708	0.00282558	TRUE	1	0.417968	-0.0388825
chr10_114635412	chr10	114635412	Tbc1d15	-	3UTR	3UTR	0.005	0.001	0.068	0.001	0.006	0.001	2012	1652	1894	1538	1180	2158	3	3	5558	4876	0.025009	0.00225595	TRUE	1	0.369218	-0.022753
chr10_114901353	chr10	114901353	uc007hbj.1	-	3UTR	3UTR	0.002	0.049		0.004	0.01	0.003	1825	1786		1661	1582	3134	2	3	3611	6377	0.0252008	0.00501803	TRUE	1	0.345067	-0.0201827
chr10_114901489	chr10	114901489	uc007hbj.1	-	3UTR	3UTR	0.001	0.002		0.062	0.003	0.001	1858	1838		1676	1565	3145	2	3	3696	6386	0.00135281	0.017695	TRUE	1	0.48543	0.0163421
chr10_114901494	chr10	114901494	uc007hbj.1	-	3UTR	3UTR	0.004	0.041		0.002	0.001	0.002	1881	1870		1689	1616	3220	2	3	3751	6525	0.022394	0.00199234	TRUE	1	0.228168	-0.0204017
chr11_3357593	chr11	3357593	uc007hsx.1	+	ncRNA	ncRNA	0.043	0	0.003	0.001	0.003	0.002	2940	2749	3170	2741	1366	3193	3	3	8859	7300	0.0155774	0.00178082	TRUE	1	0.390911	-0.0137966
chr11_3398333	chr11	3398333	Inpp5j	-	intronic	intronic	0.004	0.002	0	0.048	0	0.005	481	649	226	582	197	856	3	3	1356	1635	0.00221239	0.0195719	TRUE	1	0.363143	0.0173595
chr11_4041367	chr11	4041367	Ccdc157	-	3UTR	3UTR	0.032	0.001	0.001	0.002	0.003	0.003	1932	1449	1561	1691	735	1404	3	3	4942	3830	0.0131526	0.00234987	TRUE	1	0.449047	-0.0108027
chr11_4041386	chr11	4041386	Ccdc157	-	3UTR	3UTR	0.056	0.003	0.001	0.009	0.004	0.003	1938	1453	1575	1723	729	1435	3	3	4966	3887	0.0229561	0.00617443	TRUE	1	0.46332	-0.0167817
chr11_4041402	chr11	4041402	Ccdc157	-	3UTR	3UTR	0.046	0.002	0.001	0.001	0.005	0.005	1786	1328	1427	1543	658	1289	3	3	4541	3490	0.0187183	0.0034384	TRUE	1	0.443039	-0.0152799
chr11_4041992	chr11	4041992	Ccdc157	-	3UTR	3UTR	0.126	0.003		0.002	0.002	0.001	358	655		863	421	799	2	3	1013	2083	0.0463968	0.00192031	TRUE	1	0.264027	-0.0444765
chr11_20128604	chr11	20128604	Cep68	-	3UTR	3UTR	0.023	0.004	0.002	0.004	0.003	0.003	1730	776	1914	1922	714	1912	3	3	4420	4548	0.010181	0.00307828	TRUE	1	0.398038	-0.00710272
chr11_30001806	chr11	30001806	Spnb2	-	intronic	intronic	0.003	0	0.001	0.005	0.003	0.105	1267	253	1471	647	396	822	3	3	2991	1865	0.00200602	0.0482574	TRUE	1	0.341436	0.0462514
chr11_35601412	chr11	35601412	Pank3	+	3UTR	3UTR	0.065	0	0	0	0	0	434	534	414	632	271	978	3	3	1382	1881	0.0202605	0	TRUE	1	0.373901	-0.0202605
chr11_45744109	chr11	45744109	Lsm11	-	3UTR	3UTR	0.397	0	0	0.002	0.005	0.002	1742	3010	1996	2258	1497	2860	3	3	6748	6615	0.102549	0.00256992	TRUE	1	0.383757	-0.099979
chr11_51937376	chr11	51937376	intergenic	+	intergenic	intergenic	0.096	0	0		0.008	0.001	942	586	1144		375	693	3	2	2672	1068	0.0336826	0.00374532	TRUE	1	0.55397	-0.0299373
chr11_59271800	chr11	59271800	Jmjd4	+	3UTR	3UTR	0	0.001	0.041	0	0	0.005	1473	1377	984	2554	1203	2629	3	3	3834	6386	0.0109546	0.0021923	TRUE	1	0.415944	-0.00876232
chr11_59271808	chr11	59271808	Jmjd4	+	3UTR	3UTR	0.043	0	0.003	0.001	0.001	0.001	1441	1352	927	2453	1170	2547	3	3	3720	6170	0.0174731	0.000972447	TRUE	1	0.359501	-0.0165007
chr11_59271815	chr11	59271815	Jmjd4	+	3UTR	3UTR	0	0.001	0	0	0	0.041	1365	1334	886	2458	1147	2508	3	3	3585	6113	0.00027894	0.0170129	TRUE	1	0.384628	0.016734
chr11_61954893	chr11	61954893	Specc1	+	intronic	intronic	0.252	0.001	0.002	0	0.003	0.001	1746	2261	1397	1903	964	2139	3	3	5404	5006	0.0825315	0.00119856	TRUE	1	0.373071	-0.0813329
chr11_61954897	chr11	61954897	Specc1	+	intronic	intronic	0.252	0.001	0	0.001	0.001	0.002	1760	2292	1432	1962	972	2165	3	3	5484	5099	0.0815098	0.00137282	TRUE	1	0.378196	-0.080137
chr11_61954912	chr11	61954912	Specc1	+	intronic	intronic	0.447	0.001	0.001	0.001	0.002	0.002	1695	2240	1411	1921	952	2126	3	3	5346	4999	0.142162	0.00140028	TRUE	1	0.375832	-0.140762
chr11_61954915	chr11	61954915	Specc1	+	intronic	intronic	0.199	0.001	0	0.003	0.005	0.003	1563	1943	1246	1678	848	1872	3	3	4752	4398	0.0656566	0.00341064	TRUE	1	0.394968	-0.0622459
chr11_69596804	chr11	69596804	Zbtb4	+	3UTR	3UTR	0.14	0.025	0.146	0.149	0.094	0.002	1868	1161	2444	1796	812	1648	3	3	5473	4256	0.118399	0.081532	TRUE	2	0.724693	-0.0368675
chr11_69596805	chr11	69596805	Zbtb4	+	3UTR	3UTR	0.051	0	0.08	0.001	0.009	0.002	1861	1169	2425	1774	823	1649	3	3	5455	4246	0.0529789	0.00259067	TRUE	1	0.166952	-0.0503882
chr11_69597907	chr11	69597907	intergenic	+	intergenic	intergenic	0.066	0	0	0	0	0.003	1980	1828	1422	172	702	2049	3	3	5230	2923	0.0250478	0.00205269	TRUE	1	0.394304	-0.0229951
chr11_74990882	chr11	74990882	Ovca2	-	3UTR	3UTR	0.001	0.004	0.042	0.002	0.001	0.002	1494	2459	1484	1508	964	2474	3	3	5437	4946	0.0136104	0.00161747	TRUE	1	0.348641	-0.011993
chr11_75114120	chr11	75114120	Rpa1	-	3UTR	3UTR	0.107	0	0.07	0	0.099	0.001	2730	1565	2606	2216	1092	2090	3	3	6901	5398	0.0688306	0.0207484	TRUE	2	0.602151	-0.0480822
chr11_75114124	chr11	75114124	Rpa1	-	3UTR	3UTR	0.029	0	0.001	0	0.016	0	2694	1518	2545	2174	1081	2064	3	3	6757	5319	0.0118396	0.00319609	TRUE	1	0.69056	-0.00864348
chr11_75114125	chr11	75114125	Rpa1	-	3UTR	3UTR	0.109	0.001	0.089	0	0.094	0.001	2598	1479	2461	2064	1031	2013	3	3	6538	5108	0.0769348	0.0195771	TRUE	2	0.488726	-0.0573577
chr11_75114133	chr11	75114133	Rpa1	-	3UTR	3UTR	0.077	0.001	0.023	0	0.039	0	2798	1595	2641	2244	1120	2120	3	3	7034	5484	0.0395223	0.00820569	TRUE	1	0.472034	-0.0313166
chr11_75114134	chr11	75114134	Rpa1	-	3UTR	3UTR	0.033	0	0	0	0	0	2792	1604	2652	2255	1103	2134	3	3	7048	5492	0.0130533	0	TRUE	1	0.373901	-0.0130533
chr11_75114145	chr11	75114145	Rpa1	-	3UTR	3UTR	0.023	0.008	0.003	0.003	0.008	0.004	2738	1545	2608	2222	1099	2096	3	3	6891	5417	0.0120447	0.0044305	TRUE	1	0.364792	-0.0076142
chr11_77349545	chr11	77349545	Taok1	-	3UTR	3UTR	0.01	0.001	0.021	0	0.001	0	1948	1827	2773	2885	822	1946	3	3	6548	5653	0.0120648	0.000176897	TRUE	1	0.149014	-0.0118879
chr11_77349556	chr11	77349556	Taok1	-	3UTR	3UTR	0.04	0.029	0.033	0.003	0.008	0.003	2190	2041	3082	3136	903	2173	3	3	7313	6212	0.034049	0.00354153	TRUE	1	0.00126214	-0.0305074
chr11_82776068	chr11	82776068	Slfn5	+	3UTR	3UTR	0.084	0.003	0.001	0.002	0.001	0.001	2108	1999	929	1629	819	2282	3	3	5036	4730	0.0365369	0.0012685	TRUE	1	0.363684	-0.0352684
chr11_82776086	chr11	82776086	Slfn5	+	3UTR	3UTR	0.282	0.002	0.002	0.007	0.006	0.011	1920	1753	815	1441	725	2006	3	3	4488	4172	0.121881	0.00862895	TRUE	1	0.402452	-0.113252
chr11_82776097	chr11	82776097	Slfn5	+	3UTR	3UTR	0.289	0.001	0.343	0.001	0.101	0	2060	1963	908	1623	809	2255	3	3	4931	4687	0.183938	0.0179219	TRUE	2	0.187012	-0.166016
chr11_82776114	chr11	82776114	Slfn5	+	3UTR	3UTR	0.167	0	0.001	0	0.003	0	1936	1795	858	1487	742	2105	3	3	4589	4334	0.0708215	0.000692201	TRUE	1	0.377862	-0.0701293
chr11_94270987	chr11	94270987	Cacna1g	-	Syn	Glu->Glu	0.002	0.001	0.003	0.004	0.004	0.018	594	1188	955	1074	469	1751	3	3	2737	3294	0.00182682	0.0115361	TRUE	1	0.229236	0.00970931
chr11_94403197	chr11	94403197	Rsad1	-	3UTR	3UTR	0	0	0.002	0	0.065	0.002	1168	1218	495	1681	511	950	3	3	2881	3142	0.000347102	0.0111394	TRUE	1	0.367612	0.0107923
chr11_95933020	chr11	95933020	intergenic	-	intergenic	intergenic	0.001	0.019	0.005	0.003	0.005	0.004	846	1045	396	1195	430	1060	3	3	2287	2685	0.0100568	0.00335196	TRUE	1	0.473884	-0.00670489
chr11_101059513	chr11	101059513	uc007lnx.2	-	3UTR	3UTR	0.002	0.001	0.001	0.027	0.001	0.002	1093	1497	1370	1384	797	1623	3	3	3960	3804	0.00151515	0.011041	TRUE	1	0.366142	0.00952586
chr11_101060293	chr11	101060293	uc007lnx.2	-	3UTR	3UTR	0.002	0.002	0.004	0.002	0.102	0.003	650	1225	802	820	531	1498	3	3	2677	2849	0.00224131	0.021411	TRUE	1	0.376167	0.0191697
chr12_34012648	chr12	34012648	uc007nip.2	+	3UTR	3UTR	0.001	0	0.087	0.001	0.001	0.004	1466	2039	2655	2960	853	2197	3	3	6160	6010	0.0378247	0.00183028	TRUE	1	0.397099	-0.0359944
chr12_34012664	chr12	34012664	uc007nip.2	+	3UTR	3UTR	0	0.001	0.086	0	0.004	0.003	1461	2029	2628	2934	853	2177	3	3	6118	5964	0.0371036	0.00167673	TRUE	1	0.402816	-0.0354269
chr12_34012774	chr12	34012774	uc007nip.2	+	3UTR	3UTR	0.006	0.018	0.002	0.018	0.002	0.004	1402	1893	2546	2830	829	2106	3	3	5841	5765	0.00838897	0.0105811	TRUE	1	0.9283	0.00219212
chr12_52472394	chr12	52472394	uc007nmn.2	+	5UTR	5UTR	0.153	0.002	0.001	0	0.01	0.003	1598	2330	1890	2498	938	2331	3	3	5818	5767	0.0433139	0.00312121	TRUE	1	0.399412	-0.0401926
chr12_55773338	chr12	55773338	intergenic	-	intergenic	intergenic	0	0			0.004	0.03	469	588			258	924	2	2	1057	1182	0	0.0245347	TRUE	1	0.321085	0.0245347
chr12_56156941	chr12	56156941	uc007noe.1	-	3UTR	3UTR	0.116	0.002	0	0.001	0.054	0.001	1457	1332	1802	2772	971	2220	3	3	4591	5963	0.0374646	0.00955895	TRUE	1	0.650062	-0.0279057
chr12_81823812	chr12	81823812	3830431G21Rik	+	3UTR	3UTR	0.002	0.106		0	0	0.005	624	894		1148	535	1206	2	3	1518	2889	0.0632411	0.00207684	TRUE	1	0.270362	-0.0611643
chr12_81824648	chr12	81824648	3830431G21Rik	+	3UTR	3UTR	0.001	0.002	0	0.016	0.004	0.007	773	1202	763	1600	536	1305	3	3	2738	3441	0.00146092	0.0104621	TRUE	1	0.093599	0.00900115
chr12_81824815	chr12	81824815	3830431G21Rik	+	3UTR	3UTR	0.003	0.003	0.011	0.003	0.006	0.082	742	1097	753	1562	528	1285	3	3	2592	3375	0.00501543	0.0334815	TRUE	1	0.396239	0.028466
chr12_82658100	chr12	82658100	intergenic	+	intergenic	intergenic	0.003	0.02		0	0.016	0.002	1566	1739		1549	852	2083	2	3	3305	4484	0.0114977	0.00401427	TRUE	1	0.587269	-0.00748346
chr12_103158082	chr12	103158082	Atxn3	-	3UTR	3UTR	0.016	0	0.003	0.002	0.087	0	2320	1976	1357	1734	1214	2368	3	3	5653	5316	0.00725279	0.0206922	TRUE	1	0.467436	0.0134395
chr12_103159841	chr12	103159841	Atxn3	-	3UTR	3UTR	0.258	0.004	0	0.001	0.017	0.006	400	558	195	901	238	874	3	3	1153	2013	0.0910668	0.00496771	TRUE	1	0.405852	-0.0860991
chr12_103159846	chr12	103159846	Atxn3	-	3UTR	3UTR	0.259	0.004	0	0.003	0.009	0.002	379	536	190	858	226	852	3	3	1105	1936	0.0904977	0.0036157	TRUE	1	0.387653	-0.086882
chr12_110797383	chr12	110797383	Meg3	+	ncRNA	ncRNA	0	0.002	0.054	0	0	0.012	211	561	517	887	284	743	3	3	1289	1914	0.0224981	0.00470219	TRUE	1	0.463742	-0.0177959
chr12_113920271	chr12	113920271	Zbtb42	+	3UTR	3UTR	0	0	0.002	0.03	0.002	0.001	1064	1906	1332	1898	642	1862	3	3	4302	4402	0.0004649	0.013403	TRUE	1	0.339116	0.0129381
chr13_21481773	chr13	21481773	Zkscan3	-	intronic	intronic	0.063	0.001	0.086	0	0.1	0.002	2473	1860	2168	2405	1100	2171	3	3	6501	5676	0.0530688	0.0202607	TRUE	2	0.720333	-0.032808
chr13_21481775	chr13	21481775	Zkscan3	-	intronic	intronic	0.01	0.001	0.001	0	0.139	0.001	2479	1811	2168	2378	1104	2130	3	3	6458	5612	0.0046454	0.0277976	TRUE	1	0.408603	0.0231522
chr13_21481786	chr13	21481786	Zkscan3	-	intronic	intronic	0.045	0	0	0	0.105	0	2655	1948	2292	2539	1160	2280	3	3	6895	5979	0.0174039	0.020572	TRUE	2	0.627193	0.00316809
chr13_21481788	chr13	21481788	Zkscan3	-	intronic	intronic	0.038	0	0.102	0	0.118	0	2291	1710	2037	2222	1018	1964	3	3	6038	5204	0.0490229	0.0230592	TRUE	2	0.889004	-0.0259637
chr13_21481791	chr13	21481791	Zkscan3	-	intronic	intronic	0.108	0	0	0	0	0	2561	1883	2247	2465	1123	2237	3	3	6691	5825	0.0412494	0.000171674	TRUE	1	0.373901	-0.0410778
chr13_21481798	chr13	21481798	Zkscan3	-	intronic	intronic	0.059	0.006	0.002	0.005	0.006	0.006	2546	1882	2221	2416	1119	2174	3	3	6649	5709	0.0248158	0.00578035	TRUE	1	0.415638	-0.0190354
chr13_21481802	chr13	21481802	Zkscan3	-	intronic	intronic	0.075	0.002	0.001	0.004	0.003	0.004	2680	1962	2342	2561	1171	2322	3	3	6984	6054	0.0297824	0.00379914	TRUE	1	0.413634	-0.0259832
chr13_21481803	chr13	21481803	Zkscan3	-	intronic	intronic	0.03	0.001	0.001	0	0.101	0	2671	1982	2354	2587	1174	2328	3	3	7007	6089	0.011988	0.0193792	TRUE	2	0.547272	0.0073912
chr13_21481817	chr13	21481817	Zkscan3	-	intronic	intronic	0.004	0.002	0.001	0.002	0.128	0.004	2256	1707	2001	2217	1012	1976	3	3	5964	5205	0.00251509	0.0272815	TRUE	1	0.367224	0.0247664
chr13_21481818	chr13	21481818	Zkscan3	-	intronic	intronic	0.023	0.003	0.002	0.001	0	0.004	2424	1789	2109	2294	1059	2096	3	3	6322	5449	0.0105979	0.00201872	TRUE	1	0.331524	-0.00857919
chr13_49627504	chr13	49627504	Ecm2	+	3UTR	3UTR	0.476	0.331	0.247	0.072	0.078	0.043	3552	2197	3081	2910	1495	3167	3	3	8830	7572	0.360136	0.0610143	TRUE	2	0.0133051	-0.299122
chr13_49627512	chr13	49627512	Ecm2	+	3UTR	3UTR	0.039	0.002	0.002	0.001	0.006	0.002	3345	2066	2897	2711	1390	2971	3	3	8308	7072	0.017092	0.00268665	TRUE	1	0.413384	-0.0144053
chr13_49627522	chr13	49627522	Ecm2	+	3UTR	3UTR	0.216	0.253	0.16	0	0.067	0.036	3494	2137	3003	2854	1454	3082	3	3	8634	7390	0.205351	0.0281461	TRUE	2	0.00619867	-0.177205
chr13_49627526	chr13	49627526	Ecm2	+	3UTR	3UTR	0.599	0.408	0.582	0.394	0.156	0.038	3424	2084	2958	2790	1420	2989	3	3	8466	7199	0.54583	0.199055	TRUE	2	0.0511986	-0.346775
chr13_49627536	chr13	49627536	Ecm2	+	3UTR	3UTR	0.068	0.004	0.003	0.002	0.003	0.002	3473	2143	2997	2808	1446	3053	3	3	8613	7307	0.0292581	0.00232654	TRUE	1	0.351322	-0.0269316
chr13_49627539	chr13	49627539	Ecm2	+	3UTR	3UTR	0.004	0.004	0.004	0.004	0.005	0.019	3191	1948	2715	2567	1304	2733	3	3	7854	6604	0.004329	0.0102968	TRUE	1	0.332509	0.00596779
chr13_64391514	chr13	64391514	intergenic	-	intergenic	intergenic	0.004	0.004	0.002	0.002	0.003	0.035	3467	2922	3096	2848	1500	2820	3	3	9485	7168	0.00347918	0.0152065	TRUE	1	0.409166	0.0117273
chr13_64391666	chr13	64391666	intergenic	-	intergenic	intergenic	0.053	0.001	0.067	0.003	0.001	0.003	3675	2980	3589	2919	1760	2895	3	3	10244	7574	0.0424639	0.00237655	TRUE	1	0.131506	-0.0400873
chr13_97898082	chr13	97898082	Fam169a	+	3UTR	3UTR	0.004	0.003	0.003	0.005	0.005	0.028	981	1032	1255	1001	629	1522	3	3	3268	3152	0.00336597	0.0161802	TRUE	1	0.290754	0.0128142
chr13_101469919	chr13	101469919	Cdk7	-	3UTR	3UTR	0.031	0.001	0.001	0.001	0.002	0	1517	1835	1299	853	660	1890	3	3	4651	3403	0.0105354	0.000587717	TRUE	1	0.374615	-0.00994765
chr13_101472758	chr13	101472758	Cdk7	-	3UTR	3UTR	0.066	0.001	0.005	0.001	0	0.005	783	685	865	1386	606	1499	3	3	2333	3491	0.0244321	0.00286451	TRUE	1	0.355715	-0.0215676
chr13_101472764	chr13	101472764	Cdk7	-	3UTR	3UTR	0.05	0.001	0.029	0.001	0.003	0.001	1570	992	3109	3106	1149	3358	3	3	5671	7613	0.0301534	0.00131354	TRUE	1	0.15331	-0.0288399
chr13_101472773	chr13	101472773	Cdk7	-	3UTR	3UTR	0.05	0.004	0.003	0.003	0.003	0.002	1528	991	3048	3034	1122	3324	3	3	5567	7480	0.0158074	0.00254011	TRUE	1	0.351608	-0.0132673
chr13_101472783	chr13	101472783	Cdk7	-	3UTR	3UTR	0.034	0.001	0.001	0.001	0	0.001	1546	991	3012	3046	1134	3325	3	3	5549	7505	0.0100919	0.000799467	TRUE	1	0.361284	-0.00929244
chr13_101472787	chr13	101472787	Cdk7	-	3UTR	3UTR	0.07	0.002	0.002	0.002	0.001	0.001	1583	1016	3139	3140	1164	3411	3	3	5738	7715	0.0205647	0.00129618	TRUE	1	0.361505	-0.0192685
chr13_101472802	chr13	101472802	Cdk7	-	3UTR	3UTR	0.001	0.002	0.029	0.003	0.001	0.002	1558	1000	3076	3078	1136	3366	3	3	5634	7580	0.0165069	0.00224274	TRUE	1	0.399021	-0.0142642
chr13_101472809	chr13	101472809	Cdk7	-	3UTR	3UTR	0.034	0.001	0.029	0	0	0	1602	1022	3157	3151	1171	3436	3	3	5781	7758	0.0250822	0	TRUE	1	0.10632	-0.0250822
chr14_32513812	chr14	32513812	Ankrd28	-	3UTR	3UTR	0.159	0.001	0	0.003	0.002	0.001	1532	964	822	1111	626	1831	3	3	3318	3568	0.0735383	0.00168161	TRUE	1	0.386296	-0.0718567
chr14_32513815	chr14	32513815	Ankrd28	-	3UTR	3UTR	0.096	0.001	0.004	0	0.002	0.003	1574	993	836	1110	639	1847	3	3	3403	3596	0.045548	0.00194661	TRUE	1	0.362912	-0.0436014
chr14_32513831	chr14	32513831	Ankrd28	-	3UTR	3UTR	0.061	0	0	0	0	0.003	1598	999	829	1124	645	1865	3	3	3426	3634	0.0283129	0.00137589	TRUE	1	0.396055	-0.026937
chr14_32513834	chr14	32513834	Ankrd28	-	3UTR	3UTR	0.092	0	0	0.004	0.01	0.002	1272	769	660	907	525	1487	3	3	2701	2919	0.0433173	0.004111	TRUE	1	0.456458	-0.0392063
chr14_32513835	chr14	32513835	Ankrd28	-	3UTR	3UTR	0.066	0	0	0	0.005	0	1482	929	772	1040	605	1757	3	3	3183	3402	0.0307886	0.000881834	TRUE	1	0.408891	-0.0299067
chr14_32513841	chr14	32513841	Ankrd28	-	3UTR	3UTR	0.068	0.001	0.008	0.002	0.002	0.003	1493	941	786	1055	615	1749	3	3	3220	3419	0.0338509	0.00263235	TRUE	1	0.334155	-0.0312186
chr14_32513847	chr14	32513847	Ankrd28	-	3UTR	3UTR	0.028	0.002	0.001	0.001	0	0	1631	1033	875	1161	675	1949	3	3	3539	3785	0.0135632	0.000264201	TRUE	1	0.321395	-0.013299
chr14_32513848	chr14	32513848	Ankrd28	-	3UTR	3UTR	0.193	0	0	0.001	0.003	0	1639	1030	870	1160	672	1940	3	3	3539	3772	0.0895733	0.000795334	TRUE	1	0.382932	-0.088778
chr14_32513849	chr14	32513849	Ankrd28	-	3UTR	3UTR	0.057	0.001	0	0	0	0	1608	1007	857	1143	667	1890	3	3	3472	3700	0.0267857	0	TRUE	1	0.362704	-0.0267857
chr14_32513851	chr14	32513851	Ankrd28	-	3UTR	3UTR	0.179	0	0	0	0.002	0.001	1604	1010	857	1148	653	1891	3	3	3471	3692	0.0826851	0.000541712	TRUE	1	0.381177	-0.0821434
chr14_32514637	chr14	32514637	Ankrd28	-	3UTR	3UTR	0.041	0.002	0.012	0	0.033	0.001	1146	1045	1526	1728	547	1407	3	3	3717	3682	0.0180253	0.00543183	TRUE	1	0.683315	-0.0125935
chr14_33109811	chr14	33109811	Parg	+	3UTR	3UTR	0.054	0	0	0	0	0.001	651	310	196	311	379	940	3	3	1157	1630	0.0302506	0.000613497	TRUE	1	0.381999	-0.0296372
chr14_52913881	chr14	52913881	Tox4	+	3UTR	3UTR	0.05	0.001	0.061	0.002	0.002	0.005	1620	969	1763	566	589	1075	3	3	4352	2230	0.0436581	0.00313901	TRUE	1	0.136566	-0.0405191
chr14_52913891	chr14	52913891	Tox4	+	3UTR	3UTR	0.064	0.001	0	0	0	0	2029	1265	2266	731	758	1400	3	3	5560	2889	0.0235612	0	TRUE	1	0.363919	-0.0235612
chr14_52913904	chr14	52913904	Tox4	+	3UTR	3UTR	0.259	0.018	0.203	0.054	0.128	0.019	2007	1262	2215	728	752	1385	3	3	5484	2865	0.180708	0.0565445	TRUE	2	0.307503	-0.124163
chr14_62295239	chr14	62295239	uc007ugi.2	-	ncRNA	ncRNA	0.031	0	0.001	0.004	0	0.003	554	108	930	537	191	384	3	3	1592	1112	0.0113065	0.00269784	TRUE	1	0.461489	-0.00860869
chr14_76119526	chr14	76119526	Cog3	-	Nonsyn	Ile->Val	0.478	0.465	0.532	0.579	0.496	0.549	5300	3696	6692	5731	2236	4306	3	3	15688	12273	0.497833	0.553247	TRUE	2	0.193056	0.0554142
chr14_76119527	chr14	76119527	Cog3	-	Syn	Glu->Glu	0.08	0.059	0.148	0.12	0.082	0.164	5238	3687	6613	5706	2223	4311	3	3	15538	12240	0.104067	0.128676	TRUE	2	0.502974	0.024609
chr14_76119531	chr14	76119531	Cog3	-	Nonsyn	Lys->Arg	0.008	0.028	0.027	0.001	0.022	0.04	5315	3752	6708	5819	2249	4368	3	3	15775	12436	0.0209192	0.0184947	TRUE	2	1	-0.00242448
chr15_8108190	chr15	8108190	Nup155	+	3UTR	3UTR	0.027	0.003	0.002	0.002	0.002	0.002	3063	2877	2459	3332	1812	3841	3	3	8399	8985	0.0113109	0.00178075	TRUE	1	0.348681	-0.00953012
chr15_8108212	chr15	8108212	Nup155	+	3UTR	3UTR	0.063	0	0.021	0	0	0.001	2710	2599	2232	2966	1617	3447	3	3	7541	8030	0.0286434	0.000622665	TRUE	1	0.209575	-0.0280208
chr15_8109489	chr15	8109489	Nup155	+	3UTR	3UTR	0.118	0.001	0.046	0	0.003	0.001	3748	2624	4276	2908	1538	2788	3	3	10648	7234	0.060293	0.000967653	TRUE	1	0.190488	-0.0593254
chr15_9437145	chr15	9437145	Il7r	-	3UTR	3UTR	0	0	0.003	0.028	0.002	0.004	574	439	764	1632	546	1681	3	3	1777	3859	0.00112549	0.0139933	TRUE	1	0.286676	0.0128678
chr15_20595218	chr15	20595218	Acot10	-	Syn	Ser->Ser		0.157	0.721	0.244	0.347	0.097		939	147	430	199	1164	2	3	1086	1793	0.232965	0.160067	TRUE	2	0.429391	-0.0728981
chr15_20595250	chr15	20595250	Acot10	-	Nonsyn	Thr->Ala		0.001	0	0.002	0.005	0.02		912	157	428	193	1141	2	3	1069	1762	0.000935454	0.0141884	TRUE	1	0.322722	0.013253
chr15_20595389	chr15	20595389	Acot10	-	Syn	Val->Val		0.165	0.701	0.262	0.254	0.115		898	147	423	185	1120	2	3	1045	1728	0.240191	0.166088	TRUE	2	0.364917	-0.0741034
chr15_55087127	chr15	55087127	uc007vsb.1	+	ncRNA	ncRNA	0.192	0	0.439	0	0	0	762	879	855	1512	522	1390	3	3	2496	3424	0.208734	0	TRUE	1	0.173187	-0.208734
chr15_55087157	chr15	55087157	uc007vsb.1	+	ncRNA	ncRNA	0.182	0	0	0.001	0.002	0.002	703	839	845	1368	498	1318	3	3	2387	3184	0.0536238	0.00125628	TRUE	1	0.385865	-0.0523675
chr15_81285372	chr15	81285372	intergenic	+	intergenic	intergenic	0.034	0.002	0.001	0.001	0.001	0.001	3161	3034	3790	3419	1507	2894	3	3	9985	7820	0.0118177	0.00102302	TRUE	1	0.354692	-0.0107947
chr15_81285388	chr15	81285388	intergenic	+	intergenic	intergenic	0.041	0.001	0.001	0.003	0.002	0.001	3146	3048	3768	3410	1504	2904	3	3	9962	7818	0.0134511	0.00204656	TRUE	1	0.407719	-0.0114046
chr15_81285395	chr15	81285395	intergenic	+	intergenic	intergenic	0.152	0.002	0.002	0.003	0.001	0.002	3136	3035	3776	3417	1511	2915	3	3	9947	7843	0.0489595	0.00191253	TRUE	1	0.37393	-0.047047
chr15_81286590	chr15	81286590	intergenic	+	intergenic	intergenic	0.001	0	0.412	0.001	0.004	0.001	1068	1734	1136	1703	842	1677	3	3	3938	4222	0.119096	0.00142113	TRUE	1	0.378634	-0.117675
chr15_81737606	chr15	81737606	Aco2	+	intronic	intronic	0.035	0	0	0	0	0.006	486	648	218	953	337	1055	3	3	1352	2345	0.012574	0.00255864	TRUE	1	0.459968	-0.0100153
chr15_81737769	chr15	81737769	Aco2	+	intronic	intronic	0.033	0.023	0.022	0.034	0.04	0.021	362	443	134	683	251	821	3	3	939	1755	0.0266241	0.02849	TRUE	2	0.440026	0.00186596
chr16_17027129	chr16	17027129	Mapk1	+	intronic	intronic	0	0	0	0.615	0	0	2502	2637	2001	192	590	2563	3	3	7140	3345	0.000140056	0.0352765	TRUE	1	0.373901	0.0351365
chr16_20123812	chr16	20123812	Klhl24	+	3UTR	3UTR	0.002	0.002	0.035	0.004	0.004	0.003	2106	1297	2657	2137	816	1502	3	3	6060	4455	0.0168317	0.00359147	TRUE	1	0.444153	-0.0132402
chr16_20123821	chr16	20123821	Klhl24	+	3UTR	3UTR	0.032	0	0.036	0	0.034	0.001	2159	1315	2718	2195	814	1552	3	3	6192	4561	0.0269703	0.00679676	TRUE	1	0.528453	-0.0201735
chr16_32299967	chr16	32299967	Rnf168	+	3UTR	3UTR	0	0		0.002	0.004	0.055	646	1708		1653	540	2563	2	3	2354	4756	0	0.0309083	TRUE	1	0.430747	0.0309083
chr16_32988749	chr16	32988749	uc007yzr.1	+	3UTR	3UTR	0.107	0.004	0	0.005	0.004	0.002	674	449	797	1250	497	1072	3	3	1920	2819	0.0385417	0.00354736	TRUE	1	0.395204	-0.0349943
chr16_32988760	chr16	32988760	uc007yzr.1	+	3UTR	3UTR	0.319	0	0.344	0.001	0	0.001	683	441	800	1250	513	1066	3	3	1924	2829	0.256237	0.000706964	TRUE	1	0.117488	-0.25553
chr16_32988761	chr16	32988761	uc007yzr.1	+	3UTR	3UTR	0.209	0	0.005	0.011	0	0.001	627	428	744	1165	479	992	3	3	1799	2636	0.0750417	0.00531108	TRUE	1	0.384011	-0.0697306
chr16_32988765	chr16	32988765	uc007yzr.1	+	3UTR	3UTR	0.302	0	0.003	0	0.002	0.001	679	444	788	1233	503	1063	3	3	1911	2799	0.10832	0.000714541	TRUE	1	0.371786	-0.107606
chr16_32988769	chr16	32988769	uc007yzr.1	+	3UTR	3UTR	0.255	0	0.34	0	0	0.001	650	413	755	1175	475	1003	3	3	1818	2653	0.232673	0.000376932	TRUE	1	0.124638	-0.232296
chr16_32988773	chr16	32988773	uc007yzr.1	+	3UTR	3UTR	0.065	0	0	0	0	0	649	437	789	1217	506	1025	3	3	1875	2748	0.0224	0	TRUE	1	0.373901	-0.0224
chr16_32988774	chr16	32988774	uc007yzr.1	+	3UTR	3UTR	0.339	0	0.369	0	0	0.002	635	420	740	1125	461	961	3	3	1795	2547	0.271866	0.000785238	TRUE	1	0.117589	-0.271081
chr16_35927002	chr16	35927002	Dtx3l	-	3UTR	3UTR	0.121	0	0.024	0	0.004	0.004	970	240	668	476	446	520	3	3	1878	1442	0.07082	0.00277393	TRUE	1	0.284805	-0.0680461
chr16_43871101	chr16	43871101	uc007zgk.1	-	ncRNA	ncRNA	0.112	0	0	0.001	0.001	0.001	1860	2832	1578	2768	1581	2908	3	3	6270	7257	0.0331738	0.00068899	TRUE	1	0.385555	-0.0324849
chr16_91490940	chr16	91490940	Ifnar1	+	intronic	intronic	0	0.004		0.026	0.013	0.005	730	453		1048	381	1052	2	3	1183	2481	0.00169062	0.0149133	TRUE	1	0.2132	0.0132227
chr17_6123047	chr17	6123047	uc012aji.1	+	ncRNA	ncRNA	0.396	0.372	0.432	0.397	0.399	0.394	628	666	546	1310	521	1426	3	3	1840	3257	0.39837	0.39607	TRUE	2	0.858181	-0.00229956
chr17_6123063	chr17	6123063	uc012aji.1	+	ncRNA	ncRNA	0.003	0.003	0.004	0.001	0.138	0.211	590	628	526	1272	493	1391	3	3	1744	3156	0.00344037	0.114702	TRUE	1	0.139404	0.111262
chr17_6123068	chr17	6123068	uc012aji.1	+	ncRNA	ncRNA	0.197	0	0.006	0.002	0.22	0.199	609	640	519	1281	505	1370	3	3	1768	3156	0.0695701	0.122624	TRUE	2	0.48652	0.0530534
chr17_6123078	chr17	6123078	uc012aji.1	+	ncRNA	ncRNA	0.196	0.002	0	0.001	0.137	0.197	616	663	551	1323	518	1416	3	3	1830	3257	0.0666667	0.107768	TRUE	2	0.627795	0.0411012
chr17_6123082	chr17	6123082	uc012aji.1	+	ncRNA	ncRNA	0.046	0.006	0.013	0.008	0.01	0.201	625	663	552	1321	524	1407	3	3	1840	3252	0.0217391	0.0919434	TRUE	2	0.474999	0.0702043
chr17_6123085	chr17	6123085	uc012aji.1	+	ncRNA	ncRNA	0.154	0	0	0.001	0.004	0.001	617	655	544	1306	512	1419	3	3	1816	3237	0.0523128	0.00123571	TRUE	1	0.391037	-0.0510771
chr17_6123086	chr17	6123086	uc012aji.1	+	ncRNA	ncRNA	0.157	0.003	0.002	0.001	0.004	0.002	616	655	547	1325	525	1418	3	3	1818	3268	0.0550055	0.00183599	TRUE	1	0.372583	-0.0531695
chr17_15658304	chr17	15658304	intergenic	+	intergenic	intergenic	0	0.006		0.003	0.023	0.016	261	630		309	439	1808	2	3	891	2556	0.00448934	0.0156495	TRUE	1	0.25749	0.0111601
chr17_15659177	chr17	15659177	intergenic	+	intergenic	intergenic	0	0	0.014	0	0	0.071	4444	5190	3455	3816	2272	4884	3	3	13089	10972	0.0039728	0.0317171	TRUE	1	0.474952	0.0277443
chr17_15659184	chr17	15659184	intergenic	+	intergenic	intergenic	0.06	0.001	0.014	0.001	0	0.067	4501	5259	3450	3891	2290	4981	3	3	13210	11162	0.0244512	0.0305501	TRUE	2	0.938664	0.00609891
chr17_15659191	chr17	15659191	intergenic	+	intergenic	intergenic	0.002	0.004	0.002	0.005	0.001	0.108	2955	3456	2782	2205	1503	3045	3	3	9193	6753	0.00293702	0.0506442	TRUE	1	0.370143	0.0477071
chr17_15659283	chr17	15659283	Pdcd2	-	intronic	intronic	0	0.001	0.001	0.001	0.072	0.003	4603	5248	3530	3991	2350	5101	3	3	13381	11442	0.000597863	0.0163433	TRUE	1	0.350238	0.0157454
chr17_25064407	chr17	25064407	uc008azh.2	-	3UTR	3UTR	0.219	0.001	0.006	0.003	0	0.002	1669	2734	823	3194	1223	3551	3	3	5226	7968	0.0715653	0.00213353	TRUE	1	0.363202	-0.0694317
chr17_26420516	chr17	26420516	Luc7l	+	3UTR	3UTR	0	0.12	0	0	0	0.003	1299	1683	1354	682	742	2010	3	3	4336	3434	0.0465867	0.00174723	TRUE	1	0.384903	-0.0448395
chr17_35994677	chr17	35994677	Mdc1	+	3UTR	3UTR	0	0.001	0	0.076	0.002	0.003	2645	2538	1865	3418	1171	2649	3	3	7048	7238	0.000425653	0.037165	TRUE	1	0.33766	0.0367393
chr17_35994679	chr17	35994679	Mdc1	+	3UTR	3UTR	0.341	0.001	0.001	0.003	0.002	0	2706	2425	1826	3216	1141	2546	3	3	6957	6903	0.133391	0.00173837	TRUE	1	0.376447	-0.131652
chr17_35994685	chr17	35994685	Mdc1	+	3UTR	3UTR	0.088	0	0	0	0.001	0	3146	3013	2268	4033	1423	3177	3	3	8427	8633	0.0327519	0.000231669	TRUE	1	0.378835	-0.0325202
chr17_35994686	chr17	35994686	Mdc1	+	3UTR	3UTR	0.106	0	0	0	0.001	0.001	3088	2924	2208	3965	1393	3118	3	3	8220	8476	0.039781	0.000471921	TRUE	1	0.382097	-0.0393091
chr17_35994708	chr17	35994708	Mdc1	+	3UTR	3UTR	0.203	0.003	0.003	0.005	0.001	0.003	2992	2895	2144	3845	1339	3052	3	3	8031	8236	0.0773254	0.00339971	TRUE	1	0.373965	-0.0739257
chr17_35995542	chr17	35995542	Mdc1	+	3UTR	3UTR	0.03	0.006		0.002	0.006	0.004	634	1221		1170	633	1668	2	3	1855	3471	0.0140162	0.00345722	TRUE	1	0.220295	-0.010559
chr17_39980697	chr17	39980697	intergenic	+	intergenic	intergenic	0.229	0.28	0.203	0.062	0.085	0.048	2038	1386	2891	3233	1022	1809	3	3	6315	6064	0.228345	0.0615106	TRUE	2	0.00234118	-0.166835
chr17_46911879	chr17	46911879	Rpl7l1	-	3UTR	3UTR	0.052	0	0.002	0	0	0.001	601	247	568	375	351	790	3	3	1416	1516	0.0225989	0.000659631	TRUE	1	0.357722	-0.0219392
chr17_46911880	chr17	46911880	Rpl7l1	-	3UTR	3UTR	0.042	0	0.002	0	0	0	660	287	624	419	371	858	3	3	1571	1648	0.0184596	0	TRUE	1	0.344005	-0.0184596
chr17_46911886	chr17	46911886	Rpl7l1	-	3UTR	3UTR	0.059	0	0.002	0.006	0.007	0.009	505	216	493	336	288	659	3	3	1214	1283	0.0255354	0.00779423	TRUE	1	0.538737	-0.0177412
chr17_63403428	chr17	63403428	Fbxl17	-	3UTR	3UTR	0.032	0.002	0	0	0	0.005	919	1165	891	551	563	1089	3	3	2975	2203	0.0104202	0.00226963	TRUE	1	0.408639	-0.00815054
chr17_63403502	chr17	63403502	Fbxl17	-	3UTR	3UTR	0.029	0.002	0	0	0.003	0	986	1241	941	585	609	1159	3	3	3168	2353	0.010101	0.000849979	TRUE	1	0.377162	-0.00925103
chr17_63403533	chr17	63403533	Fbxl17	-	3UTR	3UTR	0.031	0.001	0.004	0.002	0	0.002	936	1221	905	560	587	1131	3	3	3062	2278	0.0111039	0.00131694	TRUE	1	0.327148	-0.00978691
chr17_63403536	chr17	63403536	Fbxl17	-	3UTR	3UTR	0.038	0.001	0	0	0	0.004	959	1224	904	576	598	1121	3	3	3087	2295	0.0119857	0.00174292	TRUE	1	0.406016	-0.0102428
chr17_95220035	chr17	95220035	2610044O15Rik	-	Nonsyn	Glu->Gly	0		0		0.13	0	1247		167		330	109	2	2	1414	439	0	0.0979499	TRUE	1	0.42265	0.0979499
chr18_10813841	chr18	10813841	uc008ebf.1	+	intronic	intronic	0.043	0.001	0.002	0.002	0.003	0.002	3005	3108	3201	3402	1579	3422	3	3	9314	8403	0.0149238	0.00202309	TRUE	1	0.400766	-0.0129007
chr18_10813847	chr18	10813847	uc008ebf.1	+	intronic	intronic	0.038	0.001	0.002	0.001	0.001	0.001	2872	2909	3025	3213	1496	3230	3	3	8806	7939	0.0130593	0.00113364	TRUE	1	0.356739	-0.0119256
chr18_24118869	chr18	24118869	Zfp397	+	Syn	Glu->Glu	0.001	0	0.002	0	0.002	0.04	3949	3068	4824	3345	1595	3157	3	3	11841	8097	0.00101343	0.0160553	TRUE	1	0.374746	0.0150419
chr18_24118871	chr18	24118871	Zfp397	+	Nonsyn	Lys->Arg	0.004	0.003	0.015	0.004	0.007	0.044	3678	2877	4446	3138	1480	2923	3	3	11001	7541	0.00836288	0.0197587	TRUE	1	0.458579	0.0113958
chr18_24118879	chr18	24118879	Zfp397	+	Nonsyn	Lys->Glu	0.011	0.048	0	0	0.015	0.039	3614	2843	4420	3083	1491	2902	3	3	10877	7476	0.0161809	0.0183253	TRUE	2	0.932302	0.00214438
chr18_24118880	chr18	24118880	Zfp397	+	Nonsyn	Lys->Arg	0.001	0.001	0	0	0.001	0.04	3920	3035	4732	3305	1580	3121	3	3	11687	8006	0.000598956	0.015988	TRUE	1	0.379611	0.0153891
chr18_24118956	chr18	24118956	Zfp397	+	Syn	Lys->Lys	0.003	0.003	0.002	0.004	0.003	0.039	3842	2941	4637	3231	1527	3021	3	3	11420	7779	0.0025394	0.0170973	TRUE	1	0.345017	0.0145579
chr18_24118961	chr18	24118961	Zfp397	+	Nonsyn	Tyr->Cys	0.005	0.001	0.001	0.001	0	0.036	3925	3029	4757	3324	1568	3104	3	3	11711	7996	0.0024763	0.0141321	TRUE	1	0.448429	0.0116558
chr18_24118969	chr18	24118969	Zfp397	+	Nonsyn	Asn->Asp	0.001	0.047	0.001	0.001	0.001	0	3905	3072	4781	3339	1578	3131	3	3	11758	8048	0.0130124	0.000745527	TRUE	1	0.36477	-0.0122669
chr18_24119123	chr18	24119123	Zfp397	+	Nonsyn	Lys->Arg	0	0.001	0.006	0.001	0.039	0.028	4384	4200	5737	5411	1941	3870	3	3	14321	11222	0.00272327	0.0168419	TRUE	1	0.150159	0.0141186
chr18_24119129	chr18	24119129	Zfp397	+	Nonsyn	Tyr->Cys	0.005	0	0.007	0.001	0.042	0.063	4282	4129	5606	5275	1895	3749	3	3	14017	10919	0.00420917	0.0293983	TRUE	1	0.162452	0.0251891
chr18_32262196	chr18	32262196	Iws1	+	3UTR	3UTR	0.108	0.005		0.003	0.003	0.005	1862	2449		3073	1306	3303	2	3	4311	7682	0.0498724	0.00364488	TRUE	1	0.262541	-0.0462275
chr18_32262199	chr18	32262199	Iws1	+	3UTR	3UTR	0.035	0.001		0.003	0.001	0.003	1866	2481		3114	1313	3337	2	3	4347	7764	0.015643	0.00257599	TRUE	1	0.305198	-0.013067
chr18_32262237	chr18	32262237	Iws1	+	3UTR	3UTR	0.073	0.001		0.003	0.001	0.004	1908	2556		3200	1339	3411	2	3	4464	7950	0.031586	0.00301887	TRUE	1	0.29105	-0.0285672
chr18_32262244	chr18	32262244	Iws1	+	3UTR	3UTR	0.107	0		0.001	0.004	0.002	1915	2520		3182	1340	3383	2	3	4435	7905	0.0459977	0.00215054	TRUE	1	0.289751	-0.0438472
chr18_35834119	chr18	35834119	Dnajc18	-	3UTR	3UTR	0.002	0.026	0.003	0.017	0.003	0.002	2139	2876	1559	3643	1435	3252	3	3	6574	8330	0.0129297	0.00852341	TRUE	1	0.761042	-0.00440631
chr18_35834177	chr18	35834177	Dnajc18	-	3UTR	3UTR	0.001	0.001	0.001	0.017	0.001	0.011	2102	2942	1512	3541	1396	3168	3	3	6556	8105	0.000915192	0.0117212	TRUE	1	0.136852	0.010806
chr18_44584357	chr18	44584357	Dcp2	+	3UTR	3UTR	0.091	0	0.01	0.001	0.002	0.001	3580	3078	3860	3214	1739	2911	3	3	10518	7864	0.0346073	0.00101729	TRUE	1	0.324601	-0.03359
chr18_57116629	chr18	57116629	C330018D20Rik	-	3UTR	3UTR	0.055	0.001	0.002	0.001	0.004	0	887	733	605	1191	480	699	3	3	2225	2370	0.0229213	0.00126582	TRUE	1	0.378961	-0.0216555
chr18_57116639	chr18	57116639	C330018D20Rik	-	3UTR	3UTR	0.049	0	0	0.001	0.002	0	865	717	598	1176	467	686	3	3	2180	2329	0.0192661	0.000858738	TRUE	1	0.401264	-0.0184073
chr18_57116643	chr18	57116643	C330018D20Rik	-	3UTR	3UTR	0.038	0.008	0.666	0	0.004	0.091	860	709	599	1169	468	685	3	3	2168	2322	0.20203	0.0275624	TRUE	2	0.39603	-0.174467
chr18_57116656	chr18	57116656	C330018D20Rik	-	3UTR	3UTR	0	0.071	0	0	0.002	0	896	745	607	1207	476	707	3	3	2248	2390	0.0235765	0.00041841	TRUE	1	0.386336	-0.0231581
chr18_65636731	chr18	65636731	Malt1	+	3UTR	3UTR	0.385	0.001	0	0.001	0.003	0.002	799	847	735	997	317	1093	3	3	2381	2407	0.129777	0.00166182	TRUE	1	0.37896	-0.128116
chr18_65636745	chr18	65636745	Malt1	+	3UTR	3UTR	0.265	0.002	0.003	0.004	0.003	0.009	777	831	724	976	307	1080	3	3	2332	2363	0.0900515	0.00634786	TRUE	1	0.388128	-0.0837036
chr19_3866385	chr19	3866385	Chka	+	3UTR	3UTR	0.027	0.005	0.003	0.004	0.002	0.002	3161	3118	2149	2302	1682	3267	3	3	8428	7251	0.0126958	0.00248242	TRUE	1	0.308317	-0.0102134
chr19_4887572	chr19	4887572	Bbs1	-	3UTR	3UTR	0.006	0.003	0.002	0	0.003	0.104	345	1870	1224	2201	1077	2214	3	3	3439	5492	0.00290782	0.0426074	TRUE	1	0.402398	0.0396996
chr19_4887580	chr19	4887580	Bbs1	-	3UTR	3UTR	0	0.006	0	0.026	0.004	0.003	342	1993	1239	2243	1120	2281	3	3	3574	5644	0.00307778	0.0122254	TRUE	1	0.311049	0.00914759
chr19_7612590	chr19	7612590	Atl3	+	3UTR	3UTR	0.022	0	0.037	0.002	0.004	0.001	1985	873	2269	1608	690	1609	3	3	5127	3907	0.0251609	0.00204761	TRUE	1	0.183154	-0.0231133
chr19_7612599	chr19	7612599	Atl3	+	3UTR	3UTR	0.005	0.062	0.011	0.001	0	0	1952	874	2254	1598	696	1596	3	3	5080	3890	0.0173228	0.000257069	TRUE	1	0.228866	-0.0170658
chr19_7612605	chr19	7612605	Atl3	+	3UTR	3UTR	0.103	0.072	0.195	0.004	0	0.002	1668	738	1932	1367	586	1348	3	3	4338	3301	0.138543	0.00242351	TRUE	1	0.0303992	-0.13612
chr19_12538752	chr19	12538752	Mpeg1	+	3UTR	3UTR	0.049	0.002	0	0.001	0.003	0.001	1010	1061	831	1592	607	1380	3	3	2902	3579	0.0175741	0.00111763	TRUE	1	0.392814	-0.0164565
chr19_12538779	chr19	12538779	Mpeg1	+	3UTR	3UTR	0.001	0.005	0.005	0.003	0.06	0.004	962	986	795	1504	581	1299	3	3	2743	3384	0.00364564	0.0130024	TRUE	1	0.37884	0.00935672
chr19_40815478	chr19	40815478	Entpd1	+	3UTR	3UTR	0.003	0.046	0.097	0.001	0.001	0.002	3703	3128	3300	2746	1315	2327	3	3	10131	6388	0.0467871	0.00140889	TRUE	1	0.156453	-0.0453782
chr19_45079778	chr19	45079778	Mrpl43	-	3UTR	3UTR	0.018	0.008	0.008	0.001	0.001	0.002	2467	931	3054	1782	791	1145	3	3	6452	3718	0.0116243	0.00134481	TRUE	1	0.0405334	-0.0102795
chr19_46670858	chr19	46670858	Sfxn2	+	3UTR	3UTR	0.007	0.039	0	0	0.007	0	149	466	385	330	306	659	3	3	1000	1295	0.019	0.0015444	TRUE	1	0.347689	-0.0174556
chr19_46670863	chr19	46670863	Sfxn2	+	3UTR	3UTR	0.991	0	0.002	0.008	0	0.004	221	511	419	358	348	714	3	3	1151	1420	0.191138	0.00422535	TRUE	1	0.377833	-0.186913
chr19_46670873	chr19	46670873	Sfxn2	+	3UTR	3UTR	0.985	0	0.007	0	0.005	0.001	200	546	460	395	383	763	3	3	1206	1541	0.165837	0.00194679	TRUE	1	0.37195	-0.163891
chrX_53840820	chrX	53840820	Mmgt1	-	3UTR	3UTR	0.045	0.001	0.003	0.002	0.002	0.011	2572	1667	1394	888	517	1869	3	3	5633	3274	0.0216581	0.00702505	TRUE	1	0.482489	-0.014633
chrX_53840821	chrX	53840821	Mmgt1	-	3UTR	3UTR	0.037	0.003	0	0.001	0	0.003	2391	1573	1320	821	476	1740	3	3	5284	3037	0.0177896	0.00197563	TRUE	1	0.370226	-0.0158139
chrX_71472201	chrX	71472201	Flna	-	Nonsyn	Gln->Arg	0.561	0.914	0.455	0.591	0.501	0.769	5215	2340	5299	2163	1583	1729	3	3	12854	5475	0.581609	0.621187	TRUE	2	0.89234	0.0395784
chrX_71530498	chrX	71530498	Taz	+	intronic	intronic	0	0		0.051	0	0.002	314	286		217	249	479	2	3	600	945	0	0.0126984	TRUE	1	0.472015	0.0126984
chrX_71530655	chrX	71530655	Taz	+	intronic	intronic	0	0		0.005	0.008	0.028	303	277		213	244	459	2	3	580	916	0	0.0174672	TRUE	1	0.238788	0.0174672
chrX_71531027	chrX	71531027	Taz	+	intronic	intronic	0.033	0.003	0	0.001	0	0.003	1025	1137	537	680	604	1256	3	3	2699	2540	0.0137088	0.0019685	TRUE	1	0.370094	-0.0117403
chrX_71531042	chrX	71531042	Taz	+	intronic	intronic	0.081	0.002	0	0	0.003	0.004	1007	1125	546	669	590	1248	3	3	2678	2507	0.0313667	0.00279218	TRUE	1	0.396442	-0.0285745
chrX_71531044	chrX	71531044	Taz	+	intronic	intronic	0.074	0	0	0.001	0.003	0.001	1013	1146	550	677	607	1272	3	3	2709	2556	0.0276855	0.00156495	TRUE	1	0.404054	-0.0261205
chrX_71531050	chrX	71531050	Taz	+	intronic	intronic	0.089	0	0	0	0.002	0	979	1084	510	647	570	1199	3	3	2573	2416	0.0338127	0.000413907	TRUE	1	0.383766	-0.0333988
chrX_71531057	chrX	71531057	Taz	+	intronic	intronic	0.082	0.002	0	0	0.005	0.003	1031	1143	551	677	604	1260	3	3	2725	2541	0.0319266	0.00275482	TRUE	1	0.401943	-0.0291718
chrX_71531066	chrX	71531066	Taz	+	intronic	intronic	0.086	0	0.002	0.003	0	0.002	965	1046	511	630	571	1181	3	3	2522	2382	0.0333069	0.00167926	TRUE	1	0.384419	-0.0316276
chrX_92247109	chrX	92247109	Arhgef9	-	3UTR	3UTR	0.001		0.037	0.001	0.002	0.002	2982		4031	2633	979	2198	2	3	7013	5810	0.0218166	0.00137694	TRUE	1	0.287101	-0.0204397
chrX_104982433	chrX	104982433	2610002M06Rik	-	3UTR	3UTR	0.026	0	0	0	0	0.002	896	301	422	370	523	1119	3	3	1619	2012	0.0142063	0.000994036	TRUE	1	0.409468	-0.0132123
chrX_131123618	chrX	131123618	Gla	-	3UTR	3UTR	0.057		0.313	0	0	0	334		233	135	295	835	2	3	567	1265	0.162257	0	TRUE	1	0.147843	-0.162257
chrX_131123629	chrX	131123629	Gla	-	3UTR	3UTR	0		0.306	0	0	0.006	339		242	136	296	850	2	3	581	1282	0.127367	0.00390016	TRUE	1	0.277413	-0.123466
chrX_136478072	chrX	136478072	Rbm41	-	3UTR	3UTR	0.065	0.002	0	0	0.002	0.004	2775	1283	3312	2330	1291	2246	3	3	7370	5867	0.0249661	0.00204534	TRUE	1	0.395283	-0.0229207
chrX_136478077	chrX	136478077	Rbm41	-	3UTR	3UTR	0.002	0	0.061	0.003	0.001	0.002	2330	1040	2738	1931	1035	1864	3	3	6108	4830	0.0281598	0.00227743	TRUE	1	0.396264	-0.0258824
chrX_136478093	chrX	136478093	Rbm41	-	3UTR	3UTR	0.033	0.001	0.001	0.001	0.04	0.121	2755	1272	3294	2321	1287	2250	3	3	7321	5858	0.013113	0.0558211	TRUE	2	0.315416	0.0427081
chrX_136478102	chrX	136478102	Rbm41	-	3UTR	3UTR	0.067	0.003	0.001	0.003	0.029	0.003	2840	1303	3399	2380	1317	2297	3	3	7542	5994	0.0259878	0.00900901	TRUE	1	0.634295	-0.0169788
chrX_136478103	chrX	136478103	Rbm41	-	3UTR	3UTR	0.016	0.152	0.027	0	0.002	0.002	2780	1265	3331	2356	1282	2266	3	3	7376	5904	0.0441974	0.00101626	TRUE	1	0.218186	-0.0431811
chrX_160415964	chrX	160415964	Car5b	-	3UTR	3UTR	0.616	0.434	0.289	0.003	0.003	0.004	1410	1047	1407	749	309	1492	3	3	3864	2550	0.447723	0.00352941	TRUE	1	0.00942703	-0.444193
chrX_160415965	chrX	160415965	Car5b	-	3UTR	3UTR	0.32	0.245	0.283	0.004	0.003	0.003	1411	1061	1423	744	310	1517	3	3	3895	2571	0.285751	0.00350058	TRUE	1	0.000208257	-0.28225

## Sheet: Kidney_edited_0.01
site	chrom	position	gene	strand	annot1	annot2	Adar1wt_Ifih1_ko_Kidney_rep1.editlevel	Adar1wt_Ifih1_ko_Kidney_rep2.editlevel	Adar1wt_Ifih1_ko_Kidney_rep3.editlevel	E861A_Ifih1_ko_Kidney_rep1.editlevel	E861A_Ifih1_ko_Kidney_rep2.editlevel	E861A_Ifih1_ko_Kidney_rep3.editlevel	Adar1wt_Ifih1_ko_Kidney_rep1.coverage	Adar1wt_Ifih1_ko_Kidney_rep2.coverage	Adar1wt_Ifih1_ko_Kidney_rep3.coverage	E861A_Ifih1_ko_Kidney_rep1.coverage	E861A_Ifih1_ko_Kidney_rep2.coverage	E861A_Ifih1_ko_Kidney_rep3.coverage	Adar1wt_Ifih1_ko_Kidney.nCOVERAGE	E861A_Ifih1_ko_Kidney.nCOVERAGE	Adar1wt_Ifih1_ko_Kidney.coverage	E861A_Ifih1_ko_Kidney.coverage	Adar1wt_Ifih1_ko_Kidney.editlevel	E861A_Ifih1_ko_Kidney.editlevel	Kidney.detected.both	Kidney.EditedAboveThreshold	Kidney.PValue.ANOVA	Kidney.editDifference
chr1_10021662	chr1	10021662	uc007ahf.1	-	3UTR	3UTR	0	0.147	0.002	0.003	0	0.061	516	469	472	345	412	198	3	3	1457	955	0.0480439	0.0136126	TRUE	2	0.618465	-0.0344314
chr1_10021671	chr1	10021671	uc007ahf.1	-	3UTR	3UTR	0	0.002	0	0	0.165	0	520	475	480	353	417	196	3	3	1475	966	0.000677966	0.0714286	TRUE	1	0.379168	0.0707506
chr1_10021686	chr1	10021686	uc007ahf.1	-	3UTR	3UTR	0.02	0.144	0	0	0	0.076	508	480	481	344	397	197	3	3	1469	938	0.0537781	0.0159915	TRUE	2	0.600611	-0.0377866
chr1_37499229	chr1	37499229	Mgat4a	-	3UTR	3UTR	0.059	0	0.001	0.001	0	0	832	949	1517	1081	758	468	3	3	3298	2307	0.0154639	0.000433463	TRUE	1	0.370357	-0.0150305
chr1_37499237	chr1	37499237	Mgat4a	-	3UTR	3UTR	0.229	0.097	0.144	0.006	0.005	0	869	988	1574	1115	794	485	3	3	3431	2394	0.152142	0.00459482	TRUE	1	0.0167293	-0.147547
chr1_37499238	chr1	37499238	Mgat4a	-	3UTR	3UTR	0.251	0.191	0.153	0.001	0.003	0.002	865	993	1582	1125	793	488	3	3	3440	2406	0.188663	0.00166251	TRUE	1	0.00233744	-0.187
chr1_37499239	chr1	37499239	Mgat4a	-	3UTR	3UTR	0.116	0.03	0.029	0	0.001	0.002	852	971	1548	1096	783	469	3	3	3371	2348	0.0513201	0.000851789	TRUE	1	0.117727	-0.0504683
chr1_37499243	chr1	37499243	Mgat4a	-	3UTR	3UTR	0.103	0.067	0.041	0.002	0	0	865	995	1579	1115	792	493	3	3	3439	2400	0.0642629	0.000833333	TRUE	1	0.0179472	-0.0634295
chr1_37500000	chr1	37500000	Mgat4a	-	3UTR	3UTR	0	0.173	0	0.001	0.002	0	578	607	373	1054	661	239	3	3	1558	1954	0.0673941	0.00102354	TRUE	1	0.381432	-0.0663706
chr1_37500003	chr1	37500003	Mgat4a	-	3UTR	3UTR	0.088	0.182	0	0.001	0.002	0	511	548	323	940	599	229	3	3	1382	1768	0.10492	0.00113122	TRUE	1	0.165597	-0.103789
chr1_37500006	chr1	37500006	Mgat4a	-	3UTR	3UTR	0.025	0.078	0	0	0	0	590	630	384	1087	680	262	3	3	1604	2029	0.0399002	0	TRUE	1	0.209711	-0.0399002
chr1_38041522	chr1	38041522	Txndc9	-	3UTR	3UTR	0.086	0.101	0.118	0	0.112	0.076	514	434	634	318	455	344	3	3	1582	1117	0.103034	0.0689346	TRUE	2	0.318791	-0.0340995
chr1_66718568	chr1	66718568	Unc80	+	intronic	intronic	0.002	0.003	0.003	0.001	0	0.052	1589	1182	598	1486	1383	1315	3	3	3369	4184	0.00237459	0.0167304	TRUE	1	0.431696	0.0143558
chr1_75190131	chr1	75190131	Ankzf1	+	intronic	intronic	0.035	0.037	0.003	0	0		254	431	393	176	177		3	2	1078	353	0.0241187	0	TRUE	1	0.176987	-0.0241187
chr1_75190136	chr1	75190136	Ankzf1	+	intronic	intronic	0.091	0.033	0.003	0	0		242	419	380	166	173		3	2	1041	339	0.0355427	0	TRUE	1	0.293774	-0.0355427
chr1_88242486	chr1	88242486	Ncl	-	3UTR	3UTR	0.117	0.069	0.129	0.102	0.052	0.017	941	916	1083	1178	1053	577	3	3	2940	2808	0.106463	0.0658832	TRUE	2	0.19332	-0.0405794
chr1_88242491	chr1	88242491	Ncl	-	3UTR	3UTR	0.098	0.07	0.03	0.104	0.064	0.011	1068	1042	1258	1342	1215	641	3	3	3368	3198	0.064133	0.0703565	TRUE	2	0.858791	0.00622346
chr1_88242505	chr1	88242505	Ncl	-	3UTR	3UTR	0.057	0.031	0.006	0	0	0	1061	1025	1259	1338	1219	630	3	3	3345	3187	0.0301943	0	TRUE	1	0.100418	-0.0301943
chr1_88244311	chr1	88244311	Ncl	-	3UTR	3UTR	0.028	0.025	0.015	0.001	0.004	0	1266	1073	1589	2053	1323	1104	3	3	3928	4480	0.0221487	0.0015625	TRUE	1	0.00693428	-0.0205862
chr1_88244312	chr1	88244312	Ncl	-	3UTR	3UTR	0.083	0.056	0.022	0.023	0.004	0.023	1266	1072	1579	2051	1319	1094	3	3	3917	4464	0.0510595	0.0174731	TRUE	2	0.119709	-0.0335864
chr1_88244414	chr1	88244414	Ncl	-	3UTR	3UTR	0	0	0.036		0	0	367	520	476		466	299	3	2	1363	765	0.0124725	0	TRUE	1	0.495025	-0.0124725
chr1_88244542	chr1	88244542	Ncl	-	3UTR	3UTR	0	0.002	0.002		0.053	0	379	527	477		475	306	3	2	1383	781	0.00144613	0.0320102	TRUE	1	0.292733	0.0305641
chr1_88245278	chr1	88245278	Ncl	-	3UTR	3UTR	0.075	0.026	0	0.014	0	0	866	1061	870	722	791	548	3	3	2797	2061	0.0332499	0.00485201	TRUE	1	0.266514	-0.0283979
chr1_88245381	chr1	88245381	Ncl	-	3UTR	3UTR	0.133	0.146	0.039	0	0	0.002	879	1072	895	721	826	549	3	3	2846	2096	0.108222	0.000477099	TRUE	1	0.0353854	-0.107745
chr1_88245389	chr1	88245389	Ncl	-	3UTR	3UTR	0	0.029	0	0	0	0	785	942	766	640	731	481	3	3	2493	1852	0.0108303	0	TRUE	1	0.373901	-0.0108303
chr1_88246680	chr1	88246680	Ncl	-	3UTR	3UTR	0.022	0.026	0.014	0	0	0.003	2926	2457	3603	4684	2786	3491	3	3	8986	10961	0.0199199	0.000912326	TRUE	1	0.0058321	-0.0190075
chr1_94951517	chr1	94951517	Kif1a	-	Nonsyn	Glu->Gly	0.004	0.002	0.075	0.004	0.003	0.003	1730	898	1333	1181	1150	1016	3	3	3961	3347	0.0275183	0.0035853	TRUE	1	0.380071	-0.023933
chr1_135034587	chr1	135034587	Ppp1r15b	+	3UTR	3UTR	0.081	0.085	0.068	0	0.007	0.004	310	342	338	494	405	280	3	3	990	1179	0.0777778	0.00339271	TRUE	1	0.000175649	-0.0743851
chr1_135034595	chr1	135034595	Ppp1r15b	+	3UTR	3UTR	0.035	0.027	0.003	0.002	0	0	311	334	341	488	402	276	3	3	986	1166	0.0212982	0.000857633	TRUE	1	0.094861	-0.0204405
chr1_136676115	chr1	136676115	Ppp1r12b	-	intronic	intronic	0.036	0.022	0.005	0.106	0.027	0.019	306	316	663	357	328	211	3	3	1285	896	0.0163424	0.0569196	TRUE	2	0.366709	0.0405772
chr1_145602494	chr1	145602494	Trove2	-	3UTR	3UTR	0.072	0.164	0.004	0	0.004	0	1962	1607	1921	1465	1444	1247	3	3	5490	4156	0.0754098	0.0014437	TRUE	1	0.165102	-0.0739661
chr1_145602501	chr1	145602501	Trove2	-	3UTR	3UTR	0.288	0.239	0.09	0.001	0.001	0.001	1863	1503	1827	1395	1360	1171	3	3	5193	3926	0.204313	0.00127356	TRUE	1	0.0263521	-0.20304
chr1_145602506	chr1	145602506	Trove2	-	3UTR	3UTR	0.068	0.02	0.003	0.001	0.002	0.002	1846	1517	1822	1342	1345	1183	3	3	5185	3870	0.0310511	0.00155039	TRUE	1	0.214814	-0.0295007
chr1_145602508	chr1	145602508	Trove2	-	3UTR	3UTR	0.662	0.691	0.765	0	0.056	0.138	1910	1576	1861	1469	1435	1242	3	3	5347	4146	0.70619	0.0607815	TRUE	2	0.000220728	-0.645409
chr1_145602513	chr1	145602513	Trove2	-	3UTR	3UTR	0.217	0.32	0.034	0	0	0	1927	1576	1885	1444	1412	1217	3	3	5388	4073	0.18337	0	TRUE	1	0.0851733	-0.18337
chr1_145602523	chr1	145602523	Trove2	-	3UTR	3UTR	0.074	0.007	0.001	0.003	0.001	0.005	1975	1620	1939	1485	1458	1263	3	3	5534	4206	0.0285508	0.00261531	TRUE	1	0.357593	-0.0259355
chr1_164528329	chr1	164528329	Vamp4	+	3UTR	3UTR	0.023	0.075	0.019	0	0.033	0	1778	1708	2351	1627	1726	1433	3	3	5837	4786	0.0366627	0.0119097	TRUE	2	0.255689	-0.0247529
chr1_174022479	chr1	174022479	Copa	+	Nonsyn	Ile->Val	0.095	0.098	0.105	0.106	0.072	0.092	4612	4289	5426	5664	4595	5010	3	3	14327	15269	0.0996021	0.0912961	TRUE	2	0.416148	-0.00830606
chr1_180882378	chr1	180882378	intergenic	-	intergenic	intergenic	0.225	0	0.001	0	0.001	0	910	913	845	779	864	587	3	3	2668	2230	0.0772114	0.00044843	TRUE	1	0.372953	-0.076763
chr1_180882381	chr1	180882381	intergenic	-	intergenic	intergenic	0.077	0.001	0	0	0	0	911	918	846	796	885	604	3	3	2675	2285	0.0265421	0	TRUE	1	0.365593	-0.0265421
chr1_180882390	chr1	180882390	intergenic	-	intergenic	intergenic	0.093	0.001	0	0.001	0.001	0	940	936	867	809	896	612	3	3	2743	2317	0.0320817	0.000863185	TRUE	1	0.376272	-0.0312185
chr2_3377634	chr2	3377634	Dclre1c	+	3UTR	3UTR	0.009	0.061	0.043	0	0.05	0	1007	967	1391	865	1151	862	3	3	3365	2878	0.0380386	0.0201529	TRUE	2	0.405156	-0.0178857
chr2_3377639	chr2	3377639	Dclre1c	+	3UTR	3UTR	0.016	0.017	0.037	0	0.01	0	999	987	1392	864	1143	853	3	3	3378	2860	0.0248668	0.0041958	TRUE	1	0.0582687	-0.020671
chr2_3377640	chr2	3377640	Dclre1c	+	3UTR	3UTR	0.022	0	0.016	0	0.011	0	1026	999	1419	879	1168	873	3	3	3444	2920	0.0133566	0.00445205	TRUE	1	0.297482	-0.00890451
chr2_3377642	chr2	3377642	Dclre1c	+	3UTR	3UTR	0.02	0.017	0.02	0	0.038	0	1030	1010	1421	892	1182	877	3	3	3461	2951	0.0190696	0.0152491	TRUE	2	0.64433	-0.00382056
chr2_3377644	chr2	3377644	Dclre1c	+	3UTR	3UTR	0.021	0.056	0.03	0	0.045	0	1024	1002	1416	887	1173	866	3	3	3442	2926	0.0348635	0.0181135	TRUE	2	0.322039	-0.01675
chr2_3377645	chr2	3377645	Dclre1c	+	3UTR	3UTR	0.032	0.056	0.1	0.003	0.046	0.003	1007	992	1407	885	1163	862	3	3	3406	2910	0.0669407	0.0206186	TRUE	2	0.138339	-0.0463221
chr2_3377646	chr2	3377646	Dclre1c	+	3UTR	3UTR	0.011	0.03	0.012	0.001	0	0	948	941	1334	846	1102	813	3	3	3223	2761	0.0167546	0.000362188	TRUE	1	0.0486302	-0.0163924
chr2_3377647	chr2	3377647	Dclre1c	+	3UTR	3UTR	0.015	0.028	0.023	0.051	0.005	0.012	955	935	1324	829	1106	803	3	3	3214	2738	0.0220909	0.0208181	TRUE	2	0.966236	-0.00127274
chr2_3377650	chr2	3377650	Dclre1c	+	3UTR	3UTR	0.296	0.301	0.373	0.326	0.248	0.183	1003	963	1373	867	1136	846	3	3	3339	2849	0.32914	0.25272	TRUE	2	0.215084	-0.0764202
chr2_3377653	chr2	3377653	Dclre1c	+	3UTR	3UTR	0.036	0.021	0.014	0.003	0.047	0.007	782	780	1144	684	901	681	3	3	2706	2266	0.0221729	0.021624	TRUE	2	0.778	-0.000548942
chr2_3377656	chr2	3377656	Dclre1c	+	3UTR	3UTR	0.002	0.013	0.031	0.002	0.03	0.028	995	968	1368	852	1126	825	3	3	3331	2803	0.0174122	0.0210489	TRUE	2	0.724942	0.00363669
chr2_3377661	chr2	3377661	Dclre1c	+	3UTR	3UTR	0.002	0.038	0.01	0	0.023	0.01	876	841	1213	757	996	729	3	3	2930	2482	0.0156997	0.012087	TRUE	2	0.680507	-0.00361263
chr2_3377666	chr2	3377666	Dclre1c	+	3UTR	3UTR	0.013	0.028	0	0	0.021	0	969	934	1335	838	1096	816	3	3	3238	2750	0.0120445	0.00836364	TRUE	1	0.56694	-0.00368084
chr2_3377667	chr2	3377667	Dclre1c	+	3UTR	3UTR	0.026	0.024	0.005	0	0.028	0.007	1021	1143	1548	906	1214	836	3	3	3712	2956	0.0164332	0.0135318	TRUE	2	0.568728	-0.00290139
chr2_18136349	chr2	18136349	Dnajc1	-	3UTR	3UTR	0.091	0.01	0.103	0.006	0.002	0	372	388	339	340	445	154	3	3	1099	939	0.066424	0.00319489	TRUE	1	0.0893226	-0.0632291
chr2_18136355	chr2	18136355	Dnajc1	-	3UTR	3UTR	0	0.01	0.112	0	0	0	381	381	339	342	457	161	3	3	1101	960	0.0381471	0	TRUE	1	0.319226	-0.0381471
chr2_18136356	chr2	18136356	Dnajc1	-	3UTR	3UTR	0	0.01	0.108	0	0	0	385	393	352	353	457	158	3	3	1130	968	0.0371681	0	TRUE	1	0.317319	-0.0371681
chr2_18136360	chr2	18136360	Dnajc1	-	3UTR	3UTR	0	0.01	0.105	0	0	0	393	397	352	352	465	157	3	3	1142	974	0.0359019	0	TRUE	1	0.3158	-0.0359019
chr2_18136363	chr2	18136363	Dnajc1	-	3UTR	3UTR	0	0.01	0.108	0	0	0	384	393	343	334	448	157	3	3	1120	939	0.0366071	0	TRUE	1	0.317319	-0.0366071
chr2_26237244	chr2	26237244	intergenic	+	intergenic	intergenic	0.169	0	0	0	0.002	0	1173	916	1272	1220	1174	807	3	3	3361	3201	0.058911	0.000624805	TRUE	1	0.379042	-0.0582862
chr2_26237266	chr2	26237266	intergenic	+	intergenic	intergenic	0.001	0	0.078	0	0.001	0.018	1042	812	1151	1103	1076	742	3	3	3005	2921	0.0302829	0.00479288	TRUE	1	0.492218	-0.02549
chr2_30885904	chr2	30885904	Fnbp1	-	intronic	intronic	0.163	0.078	0.147	0.013	0.114	0.095	1376	1309	1492	825	1624	1141	3	3	4177	3590	0.130716	0.0846797	TRUE	2	0.24365	-0.0460362
chr2_32162270	chr2	32162270	Golga2	+	3UTR	3UTR	0.007	0.01	0.015	0	0	0	435	519	818	252	414	198	3	3	1772	864	0.0112867	0	TRUE	1	0.0102497	-0.0112867
chr2_104520929	chr2	104520929	Tcp11l1	-	3UTR	3UTR	0.031	0.071	0.062	0	0	0	1383	1343	1712	239	1090	1022	3	3	4438	2351	0.055205	0	TRUE	1	0.0107217	-0.055205
chr2_104521242	chr2	104521242	Tcp11l1	-	3UTR	3UTR	0.042	0.044	0.027	0.004	0.013	0.02	3292	2697	3368	3057	2819	3019	3	3	9357	8895	0.0371914	0.0125913	TRUE	2	0.0232769	-0.0246001
chr2_118695654	chr2	118695654	Ivd	+	intronic	intronic	0.002	0.032	0.077	0.001	0.036	0.003	1246	1005	1207	1051	1199	1141	3	3	3458	3391	0.0367264	0.0138602	TRUE	2	0.39001	-0.0228662
chr2_118695660	chr2	118695660	Ivd	+	intronic	intronic	0.001	0.11	0.003	0.002	0.002	0.001	1118	916	1071	965	1046	995	3	3	3105	3006	0.0338164	0.00166334	TRUE	1	0.370018	-0.0321531
chr2_120969163	chr2	120969163	uc008lxo.1	+	3UTR	3UTR	0	0	0.225	0	0.006		319	192	347	318	523		3	2	858	841	0.0909091	0.00356718	TRUE	1	0.511157	-0.0873419
chr2_121369456	chr2	121369456	Wdr76	+	3UTR	3UTR	0	0.002	0.173	0	0	0	758	448	110	515	565	323	3	3	1316	1403	0.0151976	0	TRUE	1	0.3665	-0.0151976
chr2_126741918	chr2	126741918	2010106G01Rik	-	intronic	intronic	0.023	0.002		0	0.001	0.005	694	587		824	705	407	2	3	1281	1936	0.0132709	0.00154959	TRUE	1	0.284174	-0.0117213
chr2_132135369	chr2	132135369	Cds2	+	3UTR	3UTR	0.411	0.296	0.201	0	0	0	1407	1100	2262	738	1185	766	3	3	4769	2689	0.284965	0	TRUE	1	0.0075695	-0.284965
chr2_132135372	chr2	132135372	Cds2	+	3UTR	3UTR	0.11	0.027	0.027	0	0.001	0	1432	1132	2343	770	1238	808	3	3	4907	2816	0.0509476	0.000355114	TRUE	1	0.121038	-0.0505925
chr2_132135616	chr2	132135616	Cds2	+	3UTR	3UTR	0.323	0.413	0.635	0.001	0.076	0.007	5500	4640	6141	3847	4843	4492	3	3	16281	13182	0.466249	0.0307237	TRUE	2	0.0110006	-0.435525
chr2_132135620	chr2	132135620	Cds2	+	3UTR	3UTR	0.044	0.041	0.004	0.001	0.001	0.001	5497	4656	6207	3810	4834	4474	3	3	16360	13118	0.0277506	0.000762311	TRUE	1	0.0897406	-0.0269883
chr2_154363660	chr2	154363660	Cbfa2t2	+	3UTR	3UTR	0.007	0.001	0.029	0.001	0.011	0	1634	1635	2032	967	1443	1526	3	3	5301	3936	0.013771	0.00431911	TRUE	1	0.416618	-0.00945188
chr2_154363666	chr2	154363666	Cbfa2t2	+	3UTR	3UTR	0.029	0.06	0.01	0.001	0	0.001	1659	1663	2103	998	1478	1570	3	3	5425	4046	0.0311521	0.000494315	TRUE	1	0.0907798	-0.0306578
chr2_157383885	chr2	157383885	Blcap	-	Nonsyn	Tyr->Cys	0.128	0.005	0.041	0	0.002	0	791	845	822	1174	638	522	3	3	2458	2334	0.05655	0.000428449	TRUE	1	0.191486	-0.0561216
chr2_158143776	chr2	158143776	uc008npy.1	+	3UTR	3UTR	0.222	0		0	0.15	0	783	604		503	682	389	2	3	1387	1574	0.125451	0.064803	TRUE	2	0.60183	-0.0606476
chr2_158209361	chr2	158209361	Snhg11	+	3UTR	3UTR	0.001	0	0.003	0.078	0.001	0.011	1387	1413	1872	1959	1240	988	3	3	4672	4187	0.00171233	0.0391689	TRUE	1	0.301572	0.0374565
chr2_158209373	chr2	158209373	Snhg11	+	3UTR	3UTR	0.006	0.003	0.002	0.078	0.004	0.001	1420	1445	1963	1974	1271	998	3	3	4828	4243	0.00352113	0.0377092	TRUE	1	0.395009	0.034188
chr2_158653255	chr2	158653255	uc008nqs.1	+	5UTR	5UTR	0.001	0	0.03	0.001	0	0	2721	2063	2732	3351	2201	1816	3	3	7516	7368	0.0113092	0.000407166	TRUE	1	0.367117	-0.010902
chr2_158653257	chr2	158653257	uc008nqs.1	+	5UTR	5UTR	0.013	0.046	0.019	0.001	0.025	0.032	2803	2114	2828	3455	2240	1872	3	3	7745	7567	0.0244028	0.0159905	TRUE	2	0.654834	-0.00841236
chr2_158653262	chr2	158653262	uc008nqs.1	+	5UTR	5UTR	0.003	0.004	0.004	0.068	0.003	0.001	2704	2059	2745	3336	2191	1807	3	3	7508	7334	0.00346297	0.0319062	TRUE	1	0.407865	0.0284432
chr2_163294161	chr2	163294161	intergenic	-	intergenic	intergenic	0.002	0	0.005	0	0.056	0.002	1150	1335	1284	244	1338	1101	3	3	3769	2683	0.00212258	0.0286992	TRUE	1	0.407818	0.0265766
chr2_164937345	chr2	164937345	Cdh22	-	3UTR	3UTR	0	0			0.017	0	241	280			232	130	2	2	521	362	0	0.0110497	TRUE	1	0.42265	0.0110497
chr2_164937353	chr2	164937353	Cdh22	-	3UTR	3UTR	0.037	0.004			0.004	0	245	282			238	127	2	2	527	365	0.0189753	0.00273973	TRUE	1	0.381527	-0.0162356
chr3_35992548	chr3	35992548	intergenic	+	intergenic	intergenic	0.023	0.06	0.216	0	0	0	532	334	612	595	552	433	3	3	1478	1580	0.110961	0	TRUE	1	0.167214	-0.110961
chr3_35992664	chr3	35992664	intergenic	+	intergenic	intergenic	0.021	0.016	0	0.002	0.002	0	574	369	637	637	598	486	3	3	1580	1721	0.0113924	0.00116212	TRUE	1	0.159185	-0.0102303
chr3_40597111	chr3	40597111	intergenic	+	intergenic	intergenic	0.056	0.048	0.017	0.009	0.002	0.001	3349	3018	3960	5533	3145	3439	3	3	10327	12117	0.0389271	0.00495172	TRUE	1	0.0403849	-0.0339754
chr3_40597116	chr3	40597116	intergenic	+	intergenic	intergenic	0.14	0.14	0.068	0.083	0.03	0.028	3813	3449	4539	6363	3607	3957	3	3	11801	13927	0.112109	0.0539958	TRUE	2	0.0829779	-0.0581133
chr3_57448342	chr3	57448342	Commd2	-	3UTR	3UTR	0.007	0.082	0.006	0	0.002	0	1383	1029	1089	1551	1296	1297	3	3	3501	4144	0.0282776	0.000482625	TRUE	1	0.285663	-0.027795
chr3_57448407	chr3	57448407	Commd2	-	3UTR	3UTR	0.002	0.004	0.031	0.002	0.004	0.001	1300	970	1027	1477	1222	1234	3	3	3297	3933	0.0115256	0.00228833	TRUE	1	0.34703	-0.0092373
chr3_57448409	chr3	57448409	Commd2	-	3UTR	3UTR	0.02	0.011	0.005	0.001	0.004	0.002	1405	1045	1089	1561	1327	1313	3	3	3539	4201	0.0127155	0.00190431	TRUE	1	0.0954205	-0.0108111
chr3_57448424	chr3	57448424	Commd2	-	3UTR	3UTR	0.001	0.066	0.011	0.001	0.05	0.003	1360	1014	1067	1532	1293	1259	3	3	3441	4084	0.0235397	0.0171401	TRUE	2	0.771825	-0.00639961
chr3_57448437	chr3	57448437	Commd2	-	3UTR	3UTR	0	0.038	0	0.001	0	0.001	1408	1065	1106	1580	1349	1346	3	3	3579	4275	0.0111763	0.000935673	TRUE	1	0.397244	-0.0102406
chr3_57448440	chr3	57448440	Commd2	-	3UTR	3UTR	0.001	0	0.045	0.002	0.002	0.031	1377	1033	1084	1537	1315	1296	3	3	3494	4148	0.0143102	0.0108486	TRUE	2	0.84607	-0.00346164
chr3_96436629	chr3	96436629	Rbm8a	+	3UTR	3UTR	0.107	0		0	0	0	290	354		370	338	130	2	3	644	838	0.0481366	0	TRUE	1	0.272228	-0.0481366
chr3_96436636	chr3	96436636	Rbm8a	+	3UTR	3UTR	0.167	0.095		0	0	0	287	338		363	337	127	2	3	625	827	0.128	0	TRUE	1	0.0164309	-0.128
chr3_100272394	chr3	100272394	intergenic	-	intergenic	intergenic	0.024	0.021	0.001	0	0	0.001	2537	2305	3742	2272	2361	2095	3	3	8584	6728	0.0130475	0.00059453	TRUE	1	0.106541	-0.012453
chr3_100272398	chr3	100272398	intergenic	-	intergenic	intergenic	0.179	0.167	0.062	0.068	0	0.001	2391	2171	3561	2137	2217	1941	3	3	8123	6295	0.124585	0.0233519	TRUE	2	0.0599798	-0.101233
chr3_100272400	chr3	100272400	intergenic	-	intergenic	intergenic	0.291	0.236	0.081	0	0	0	2354	2163	3484	2145	2156	1919	3	3	8001	6220	0.184852	0.000160772	TRUE	1	0.0321726	-0.184691
chr3_100274399	chr3	100274399	intergenic	-	intergenic	intergenic	0.183	0.238	0.092	0	0	0.001	2314	2070	2976	2428	2155	2357	3	3	7360	6940	0.161685	0.000432277	TRUE	1	0.0160123	-0.161253
chr3_116447002	chr3	116447002	Agl	-	3UTR	3UTR	0.281	0.256	0.043	0	0	0	524	527	915	658	827	440	3	3	1966	1925	0.163276	0	TRUE	1	0.0626189	-0.163276
chr3_116447014	chr3	116447014	Agl	-	3UTR	3UTR	0.163	0.235	0.039	0	0.001	0.002	508	510	895	645	788	419	3	3	1913	1852	0.124412	0.00107991	TRUE	1	0.0648554	-0.123332
chr3_116447015	chr3	116447015	Agl	-	3UTR	3UTR	0.225	0.412	0.18	0.002	0	0	511	514	893	654	813	426	3	3	1918	1893	0.254432	0.000528262	TRUE	1	0.018707	-0.253903
chr3_116447582	chr3	116447582	Agl	-	3UTR	3UTR	0.007	0.154	0	0	0.006		432	558	152	460	530		3	2	1142	990	0.0779335	0.0030303	TRUE	1	0.491655	-0.0749031
chr3_116447591	chr3	116447591	Agl	-	3UTR	3UTR	0.049	0.102	0	0.002	0.009		446	566	157	483	541		3	2	1169	1024	0.0684346	0.00585938	TRUE	1	0.324302	-0.0625752
chr3_116447599	chr3	116447599	Agl	-	3UTR	3UTR	0.16	0.414	0.062	0.008	0.015		437	563	160	472	528		3	2	1160	1000	0.269828	0.012	TRUE	2	0.235335	-0.257828
chr3_116447611	chr3	116447611	Agl	-	3UTR	3UTR	0.048	0.185	0	0	0.002		436	550	156	471	520		3	2	1142	991	0.107706	0.00100908	TRUE	1	0.36253	-0.106697
chr3_116447612	chr3	116447612	Agl	-	3UTR	3UTR	0.047	0.387	0	0	0.002		444	566	159	472	537		3	2	1169	1009	0.205304	0.00099108	TRUE	1	0.428688	-0.204313
chr3_116447622	chr3	116447622	Agl	-	3UTR	3UTR	0.15	0.433	0.116	0.002	0.013		434	566	155	466	522		3	2	1155	988	0.283983	0.00809717	TRUE	1	0.180693	-0.275886
chr4_21763697	chr4	21763697	Usp45	+	3UTR	3UTR	0.039	0.038	0.02	0.002	0.001	0	798	815	1433	482	840	247	3	3	3046	1569	0.0295469	0.0012747	TRUE	1	0.00721349	-0.0282722
chr4_21838456	chr4	21838456	Coq3	+	3UTR	3UTR	0.024	0.04	0.023	0.001	0	0	1671	1433	2089	1743	1488	1709	3	3	5193	4940	0.0281148	0.000202429	TRUE	1	0.00653653	-0.0279123
chr4_21838460	chr4	21838460	Coq3	+	3UTR	3UTR	0.009	0.002	0.031	0.001	0.001	0.001	1604	1392	1986	1663	1421	1638	3	3	4982	4722	0.0156564	0.000635324	TRUE	1	0.210985	-0.015021
chr4_21839033	chr4	21839033	Coq3	+	3UTR	3UTR	0.006	0.011	0.026	0	0.013	0.001	980	952	1326	1557	1058	1048	3	3	3258	3663	0.0153468	0.004095	TRUE	1	0.25703	-0.0112518
chr4_33106391	chr4	33106391	Rragd	+	3UTR	3UTR	0.03	0.099	0.005	0.002	0.004	0	897	883	1095	1420	1047	962	3	3	2875	3429	0.0413913	0.00204141	TRUE	1	0.203955	-0.0393499
chr4_33106395	chr4	33106395	Rragd	+	3UTR	3UTR	0.096	0.108	0.046	0.001	0.001	0.025	925	915	1150	1464	1078	994	3	3	2990	3536	0.080602	0.00791855	TRUE	1	0.0225956	-0.0726835
chr4_33107379	chr4	33107379	Rragd	+	3UTR	3UTR	0.022	0.012	0.005	0.005	0	0.002	917	977	1062	949	1006	896	3	3	2956	2851	0.0125169	0.00245528	TRUE	1	0.106715	-0.0100616
chr4_33107381	chr4	33107381	Rragd	+	3UTR	3UTR	0.055	0.067	0.009	0.005	0.004	0	951	1032	1095	981	1039	929	3	3	3078	2949	0.0425601	0.00305188	TRUE	1	0.0836619	-0.0395082
chr4_33107386	chr4	33107386	Rragd	+	3UTR	3UTR	0.069	0.051	0	0.001	0	0	975	1049	1125	1013	1063	963	3	3	3149	3039	0.0384249	0.000329056	TRUE	1	0.127366	-0.0380958
chr4_33107392	chr4	33107392	Rragd	+	3UTR	3UTR	0.523	0.595	0.314	0	0.004	0.001	944	1015	1096	1006	1032	939	3	3	3055	2977	0.472013	0.00167954	TRUE	1	0.00485263	-0.470334
chr4_33107396	chr4	33107396	Rragd	+	3UTR	3UTR	0.131	0.205	0.004	0	0.002	0	979	1060	1135	1024	1079	969	3	3	3174	3072	0.109956	0.000651042	TRUE	1	0.127346	-0.109305
chr4_33107414	chr4	33107414	Rragd	+	3UTR	3UTR	0.043	0.066	0.002	0	0.001	0.002	876	920	982	887	929	852	3	3	2778	2668	0.0363571	0.00112444	TRUE	1	0.126913	-0.0352327
chr4_45390013	chr4	45390013	Dcaf10	+	3UTR	3UTR	0.16	0.139	0.081	0	0	0	481	920	1235	297	894	251	3	3	2636	1442	0.115706	0	TRUE	1	0.00583969	-0.115706
chr4_45390014	chr4	45390014	Dcaf10	+	3UTR	3UTR	0.197	0.225	0.145	0	0	0	483	926	1251	297	898	256	3	3	2660	1451	0.182331	0	TRUE	1	0.00128444	-0.182331
chr4_102837317	chr4	102837317	Mier1	+	3UTR	3UTR	0.022	0.014	0.029	0	0.016	0.006	1569	1531	2228	1016	1657	1564	3	3	5328	4237	0.0223348	0.00849658	TRUE	1	0.087575	-0.0138383
chr4_102837344	chr4	102837344	Mier1	+	3UTR	3UTR	0.035	0.042	0.016	0.002	0.001	0	1529	1511	2180	975	1588	1516	3	3	5220	4079	0.0289272	0.000735474	TRUE	1	0.0182769	-0.0281917
chr4_107903225	chr4	107903225	Zyg11b	-	3UTR	3UTR	0.046	0.045	0.004	0.001	0.001	0.008	2931	2755	3698	3952	2773	3147	3	3	9384	9872	0.0291986	0.00314019	TRUE	1	0.113597	-0.0260584
chr4_108306977	chr4	108306977	intergenic	-	intergenic	intergenic	0.02	0.014	0.011	0	0.001	0	1813	1525	2552	2206	1878	1758	3	3	5890	5842	0.0144312	0.000342349	TRUE	1	0.00532813	-0.0140889
chr4_115806976	chr4	115806976	uc008ugf.1	+	intronic	intronic	0.048	0.001	0.003	0	0.003	0.001	1041	903	709	809	869	681	3	3	2653	2359	0.0199774	0.00169563	TRUE	1	0.356649	-0.0182818
chr4_124620529	chr4	124620529	9930104L06Rik	+	3UTR	3UTR	0.026	0.009	0.001	0	0.001	0.001	1670	1361	1964	1107	1727	1466	3	3	4995	4300	0.0112112	0.000465116	TRUE	1	0.19935	-0.0107461
chr4_124620532	chr4	124620532	9930104L06Rik	+	3UTR	3UTR	0.047	0.074	0.002	0.001	0.002	0.002	1576	1322	1875	1054	1630	1398	3	3	4773	4082	0.0366646	0.00171485	TRUE	1	0.134398	-0.0349497
chr4_124620535	chr4	124620535	9930104L06Rik	+	3UTR	3UTR	0.044	0.083	0.001	0	0.006	0.026	1622	1356	1929	1084	1699	1444	3	3	4907	4227	0.037905	0.0115921	TRUE	2	0.268941	-0.0263129
chr4_124620544	chr4	124620544	9930104L06Rik	+	3UTR	3UTR	0	0	0.036	0	0	0.026	1632	1314	1934	1096	1689	1441	3	3	4880	4226	0.0141393	0.00875532	TRUE	1	0.832869	-0.00538402
chr4_124620545	chr4	124620545	9930104L06Rik	+	3UTR	3UTR	0.002	0.006	0.037	0.001	0.001	0.014	1596	1329	1899	1063	1666	1410	3	3	4824	4139	0.016791	0.0055569	TRUE	1	0.461449	-0.0112341
chr4_124621545	chr4	124621545	9930104L06Rik	+	3UTR	3UTR	0.317	0.244	0.152		0.012	0.086	766	804	810		914	521	3	2	2380	1435	0.236134	0.0390244	TRUE	2	0.068171	-0.19711
chr4_124621632	chr4	124621632	9930104L06Rik	+	3UTR	3UTR	0.003	0.001	0.001		0.019	0.002	744	804	779		891	523	3	2	2327	1414	0.00171895	0.0127298	TRUE	1	0.261017	0.0110109
chr4_124621645	chr4	124621645	9930104L06Rik	+	3UTR	3UTR	0	0	0		0.031	0	724	762	765		874	498	3	2	2251	1372	0	0.0196793	TRUE	1	0.272228	0.0196793
chr4_128858428	chr4	128858428	S100pbp	-	intronic	intronic	0	0.001	0.095	0	0	0	1538	1426	1554	307	1536	1130	3	3	4518	2973	0.0332005	0	TRUE	1	0.367158	-0.0332005
chr4_128858432	chr4	128858432	S100pbp	-	intronic	intronic	0.001	0.006	0.065	0	0.006	0.004	1433	1363	1449	283	1499	1082	3	3	4245	2864	0.0242638	0.00453911	TRUE	1	0.373062	-0.0197247
chr4_128858433	chr4	128858433	S100pbp	-	intronic	intronic	0.001	0	0.061	0	0.002	0.001	1536	1432	1552	307	1566	1145	3	3	4520	3018	0.0212389	0.00132538	TRUE	1	0.384897	-0.0199136
chr4_128858438	chr4	128858438	S100pbp	-	intronic	intronic	0	0.001	0.056	0.003	0	0	1612	1538	1620	329	1685	1207	3	3	4770	3221	0.0192872	0.000310463	TRUE	1	0.38634	-0.0189767
chr4_128858455	chr4	128858455	S100pbp	-	intronic	intronic	0	0	0.094	0	0.008	0	1619	1530	1585	320	1666	1217	3	3	4734	3203	0.0314744	0.00405869	TRUE	1	0.413549	-0.0274157
chr4_128858460	chr4	128858460	S100pbp	-	intronic	intronic	0.132	0	0.092	0	0.005	0.211	1651	1564	1658	341	1706	1248	3	3	4873	3295	0.0759286	0.0822458	TRUE	2	0.974926	0.00631724
chr4_128858467	chr4	128858467	S100pbp	-	intronic	intronic	0.165	0.079	0.1	0	0.007	0.15	1515	1442	1530	303	1543	1145	3	3	4487	2991	0.115222	0.0611836	TRUE	2	0.322759	-0.0540382
chr4_128858471	chr4	128858471	S100pbp	-	intronic	intronic	0.148	0.001	0.105	0	0.004	0.154	1504	1419	1536	309	1542	1156	3	3	4459	3007	0.0863422	0.0611906	TRUE	2	0.657281	-0.0251517
chr4_141316605	chr4	141316605	intergenic	-	intergenic	intergenic	0.026	0.024	0.001	0.002	0	0.001	817	744	1163	855	846	890	3	3	2724	2591	0.0146843	0.00115785	TRUE	1	0.117496	-0.0135264
chr4_141316616	chr4	141316616	intergenic	-	intergenic	intergenic	0.034	0.021	0	0	0	0	792	713	1149	866	839	868	3	3	2654	2573	0.0158252	0	TRUE	1	0.137846	-0.0158252
chr4_141316621	chr4	141316621	intergenic	-	intergenic	intergenic	0	0.074	0.002	0	0	0	835	772	1191	899	888	899	3	3	2798	2686	0.0210865	0	TRUE	1	0.356739	-0.0210865
chr4_154995196	chr4	154995196	Slc35e2	+	3UTR	3UTR	0.019	0.211	0	0	0	0	373	331	481	277	364	104	3	3	1185	745	0.0649789	0	TRUE	1	0.318786	-0.0649789
chr4_154995217	chr4	154995217	Slc35e2	+	3UTR	3UTR	0.093	0.068	0.002	0	0.003	0.01	375	323	471	270	358	104	3	3	1169	732	0.0496151	0.00273224	TRUE	1	0.141035	-0.0468828
chr4_154995219	chr4	154995219	Slc35e2	+	3UTR	3UTR	0.059	0	0.163	0.004	0.003	0	371	325	466	268	351	106	3	3	1162	725	0.0843373	0.00275862	TRUE	1	0.207116	-0.0815787
chr4_154995225	chr4	154995225	Slc35e2	+	3UTR	3UTR	0	0	0.163	0	0.005	0	372	324	480	277	364	107	3	3	1176	748	0.0663265	0.0026738	TRUE	1	0.387475	-0.0636527
chr4_154996006	chr4	154996006	Slc35e2	+	3UTR	3UTR	0.107	0.149	0.127	0.001	0.007	0.009	1373	1240	1452	1548	1435	881	3	3	4065	3864	0.127183	0.00517598	TRUE	1	0.000591962	-0.122007
chr4_154996012	chr4	154996012	Slc35e2	+	3UTR	3UTR	0.117	0.156	0.112	0	0	0	1456	1305	1503	1621	1485	928	3	3	4264	4034	0.12758	0	TRUE	1	0.000766728	-0.12758
chr4_154996013	chr4	154996013	Slc35e2	+	3UTR	3UTR	0.087	0.135	0.193	0	0	0	1415	1281	1473	1596	1464	913	3	3	4169	3973	0.139362	0	TRUE	1	0.0107067	-0.139362
chr4_154996018	chr4	154996018	Slc35e2	+	3UTR	3UTR	0.126	0.097	0.001	0.001	0	0	1383	1221	1423	1536	1414	876	3	3	4027	3826	0.0730072	0.00026137	TRUE	1	0.120468	-0.0727458
chr4_154996021	chr4	154996021	Slc35e2	+	3UTR	3UTR	0.09	0.099	0.001	0.001	0	0.001	1393	1247	1437	1555	1420	879	3	3	4077	3854	0.0615649	0.000778412	TRUE	1	0.115636	-0.0607865
chr4_154996025	chr4	154996025	Slc35e2	+	3UTR	3UTR	0.089	0.104	0.074	0	0.069	0	1352	1199	1413	1494	1382	845	3	3	3964	3721	0.0880424	0.0257995	TRUE	2	0.0549138	-0.0622429
chr5_29779671	chr5	29779671	intergenic	+	intergenic	intergenic	0.208	0.16	0.117	0	0.084	0.051	639	823	1262	457	950	491	3	3	2724	1898	0.151615	0.0553214	TRUE	2	0.031344	-0.0962939
chr5_31475853	chr5	31475853	uc008wxi.1	-	Nonsyn	Thr->Ala	0.081	0.095	0.054	0.003	0.002	0	832	666	702	693	879	706	3	3	2200	2278	0.0763636	0.00175593	TRUE	1	0.0034082	-0.0746077
chr5_33757989	chr5	33757989	4933407H18Rik	+	3UTR	3UTR	0.047	0.075	0	0	0	0.003	701	575	588	461	756	323	3	3	1864	1540	0.0407725	0.000649351	TRUE	1	0.144388	-0.0401232
chr5_33758080	chr5	33758080	4933407H18Rik	+	3UTR	3UTR	0	0.005	0.085	0	0.029	0	755	628	650	516	819	360	3	3	2033	1695	0.0285293	0.0141593	TRUE	2	0.524357	-0.01437
chr5_33759205	chr5	33759205	4933407H18Rik	+	3UTR	3UTR	0.061	0.003	0.097	0	0.06	0.042	314	301	380	109	401	166	3	3	995	676	0.0572864	0.045858	TRUE	2	0.579381	-0.0114284
chr5_93618610	chr5	93618610	Ccni	-	Nonsyn	Arg->Gly	0.023	0.02	0.012	0.003	0.002	0.001	2112	1904	2657	4304	2042	2503	3	3	6673	8849	0.0179829	0.00214714	TRUE	1	0.00804399	-0.0158358
chr5_104933996	chr5	104933996	Pkd2	+	3UTR	3UTR	0.01	0.015	0.008	0.023	0.008	0.002	1855	1697	1904	1674	1723	1805	3	3	5456	5202	0.0108138	0.0107651	TRUE	2	1	-4.86926e-05
chr5_104933998	chr5	104933998	Pkd2	+	3UTR	3UTR	0.011	0.013	0.009	0	0.003	0.002	1863	1710	1903	1679	1736	1810	3	3	5476	5225	0.0109569	0.0015311	TRUE	1	0.00301944	-0.0094258
chr5_113516516	chr5	113516516	2900026A02Rik	-	3UTR	3UTR	0.024	0.045	0.015	0	0	0	789	640	895	273	688	667	3	3	2324	1628	0.0262478	0	TRUE	1	0.0345059	-0.0262478
chr5_113517008	chr5	113517008	2900026A02Rik	-	3UTR	3UTR	0	0		0.002	0.271	0	636	292		429	395	217	2	3	928	1041	0	0.103746	TRUE	1	0.490656	0.103746
chr5_113517015	chr5	113517015	2900026A02Rik	-	3UTR	3UTR	0.003	0.143		0	0.281	0	641	279		426	399	211	2	3	920	1036	0.0456522	0.108108	TRUE	2	0.885271	0.0624559
chr5_113517016	chr5	113517016	2900026A02Rik	-	3UTR	3UTR	0.003	0.164		0.002	0.06	0	622	274		401	381	199	2	3	896	981	0.0524554	0.0244648	TRUE	2	0.406008	-0.0279905
chr5_113517017	chr5	113517017	2900026A02Rik	-	3UTR	3UTR	0	0		0	0.057	0	651	288		424	401	212	2	3	939	1037	0	0.0221794	TRUE	1	0.495025	0.0221794
chr5_113517027	chr5	113517027	2900026A02Rik	-	3UTR	3UTR	0.003	0.148		0	0.054	0	652	291		424	406	216	2	3	943	1046	0.04772	0.0210325	TRUE	2	0.400407	-0.0266875
chr5_125005416	chr5	125005416	uc012edm.1	+	5UTR	5UTR	0.001	0.003	0.002	0.001	0.035	0.003	1039	1096	1321	726	1125	996	3	3	3456	2847	0.00173611	0.0151036	TRUE	1	0.37508	0.0133675
chr5_125936975	chr5	125936975	Bri3bp	+	3UTR	3UTR	0.09	0.126	0.038	0	0.002	0	3306	2874	3716	3189	3198	3034	3	3	9896	9421	0.0807397	0.000743021	TRUE	1	0.0302878	-0.0799967
chr5_125937846	chr5	125937846	Bri3bp	+	3UTR	3UTR	0.119	0.184	0.002	0	0	0.001	1028	803	519	1340	1121	913	3	3	2350	3374	0.115319	0.000296384	TRUE	1	0.129793	-0.115023
chr5_125937847	chr5	125937847	Bri3bp	+	3UTR	3UTR	0.072	0.231	0.004	0.001	0.001	0.118	987	779	505	1295	1063	862	3	3	2271	3220	0.111405	0.0322981	TRUE	2	0.467642	-0.0791065
chr5_125937851	chr5	125937851	Bri3bp	+	3UTR	3UTR	0.049	0.09	0	0	0.001	0	969	778	500	1275	1056	876	3	3	2247	3207	0.0520694	0.000311818	TRUE	1	0.151781	-0.0517576
chr5_135849673	chr5	135849673	Nsun5	+	intronic	intronic	0.04	0.002	0.003	0	0.001	0.002	905	816	629	697	742	544	3	3	2350	1983	0.0170213	0.00100857	TRUE	1	0.325984	-0.0160127
chr5_137388969	chr5	137388969	Rabl5	+	3UTR	3UTR	0.006	0.013	0.014	0.002	0.008	0.006	1199	1164	1459	1786	1100	1190	3	3	3822	4076	0.010989	0.00466143	TRUE	1	0.138967	-0.00632758
chr5_143145189	chr5	143145189	Wipi2	+	3UTR	3UTR	0.017	0.015	0.005	0	0	0	3278	3254	3925	4847	3203	3438	3	3	10457	11488	0.0122406	8.70474e-05	TRUE	1	0.0293046	-0.0121536
chr5_143145190	chr5	143145190	Wipi2	+	3UTR	3UTR	0.017	0.017	0.007	0.001	0.001	0.001	3126	3087	3732	4570	3051	3282	3	3	9945	10903	0.0130719	0.000733743	TRUE	1	0.0191037	-0.0123382
chr5_148176198	chr5	148176198	Flt3	-	intronic	intronic	0.01	0.011		0	0		313	276		253	374		2	2	589	627	0.0101868	0	TRUE	1	0.00225989	-0.0101868
chr6_47897520	chr6	47897520	uc009bto.2	+	3UTR	3UTR	0.18	0.142	0.556	0	0.067	0.089	740	636	257	847	624	338	3	3	1633	1809	0.224127	0.039801	TRUE	2	0.148767	-0.184326
chr6_47897535	chr6	47897535	uc009bto.2	+	3UTR	3UTR	0	0.148	0	0	0.002	0	711	620	245	793	609	321	3	3	1576	1723	0.0583756	0.000580383	TRUE	1	0.379781	-0.0577953
chr6_85905359	chr6	85905359	Dusp11	-	intronic	intronic	0.006	0.021	0.018	0	0.001	0.003	2460	2363	3291	2963	2264	2271	3	3	8114	7498	0.015159	0.00133369	TRUE	1	0.0428749	-0.0138253
chr6_85905365	chr6	85905365	Dusp11	-	intronic	intronic	0.013	0.024	0.006	0	0.005	0.001	2445	2366	3325	2949	2269	2285	3	3	8136	7503	0.0131514	0.0019992	TRUE	1	0.0866675	-0.0111522
chr6_86364931	chr6	86364931	uc012eok.1	+	3UTR	3UTR	0.104	0	0.017	0	0	0.001	1766	1664	2195	2346	1854	1044	3	3	5625	5244	0.0394667	0.000381388	TRUE	1	0.282146	-0.0390853
chr6_86364934	chr6	86364934	uc012eok.1	+	3UTR	3UTR	0.185	0.216	0.118	0.231	0.095	0.227	1967	1867	2555	2669	2123	1179	3	3	6389	5971	0.167319	0.182047	TRUE	2	0.841788	0.0147277
chr6_86364935	chr6	86364935	uc012eok.1	+	3UTR	3UTR	0.018	0.001	0.014	0	0.001	0.225	1972	1872	2516	2674	2123	1177	3	3	6360	5974	0.011478	0.0448611	TRUE	2	0.439426	0.0333831
chr6_115791093	chr6	115791093	Mbd4	-	3UTR	3UTR	0.021	0.021	0.026	0.022	0.022	0.043	2028	1648	2500	2632	1918	1847	3	3	6176	6397	0.0228303	0.0282945	TRUE	2	0.428478	0.0054642
chr6_124690349	chr6	124690349	uc009drp.1	-	3UTR	3UTR	0	0.023		0.01	0		144	221		101	135		2	2	365	236	0.0136986	0.00423729	TRUE	1	0.655863	-0.00946134
chr6_124690359	chr6	124690359	uc009drp.1	-	3UTR	3UTR	0	0.004		0.019	0.015		156	244		107	135		2	2	400	242	0.0025	0.0165289	TRUE	1	0.0337651	0.0140289
chr6_125144682	chr6	125144682	intergenic	+	intergenic	intergenic	0.059	0.108	0	0	0.03	0	558	768	643	418	728	352	3	3	1969	1498	0.0589132	0.0146862	TRUE	2	0.236056	-0.0442269
chr6_125144686	chr6	125144686	intergenic	+	intergenic	intergenic	0.043	0.021	0	0	0	0	575	798	651	424	732	363	3	3	2024	1519	0.020751	0	TRUE	1	0.160838	-0.020751
chr7_13557536	chr7	13557536	Zfp324	+	3UTR	3UTR	0.018	0.023	0	0	0.002	0	1844	1651	1818	1475	1554	1468	3	3	5313	4497	0.0133634	0.000667111	TRUE	1	0.137519	-0.0126963
chr7_19725720	chr7	19725720	Qpctl	-	3UTR	3UTR	0.022	0.026	0.022	0	0.016	0	2104	1985	2327	1309	2191	1938	3	3	6416	5438	0.0232232	0.00643619	TRUE	1	0.0306667	-0.016787
chr7_19725736	chr7	19725736	Qpctl	-	3UTR	3UTR	0.033	0.008	0.001	0.002	0.001	0.003	2181	2101	2444	1378	2295	2042	3	3	6726	5715	0.0135296	0.00209974	TRUE	1	0.28497	-0.0114298
chr7_19725738	chr7	19725738	Qpctl	-	3UTR	3UTR	0.023	0.03	0.002	0	0	0	2165	2096	2434	1376	2292	2027	3	3	6695	5695	0.0173264	0.000175593	TRUE	1	0.0948315	-0.0171508
chr7_19725748	chr7	19725748	Qpctl	-	3UTR	3UTR	0.018	0.042	0.02	0	0	0.004	2124	2002	2377	1328	2223	1955	3	3	6503	5506	0.0261418	0.00145296	TRUE	1	0.031478	-0.0246888
chr7_28366907	chr7	28366907	2310022A10Rik	+	3UTR	3UTR	0.022	0.014	0.003	0.001	0.008	0.001	1833	1652	2057	2366	1895	1980	3	3	5542	6241	0.0128113	0.00288415	TRUE	1	0.181376	-0.00992711
chr7_29479343	chr7	29479343	Fbxo27	+	intronic	intronic	0.002	0.035		0	0	0	447	371		299	103	142	2	3	818	544	0.0171149	0	TRUE	1	0.229563	-0.0171149
chr7_30965069	chr7	30965069	Gm5113	+	3UTR	3UTR	0.036	0.051	0		0.002	0.001	1231	1063	946		1073	895	3	2	3240	1968	0.0302469	0.00152439	TRUE	1	0.254031	-0.0287225
chr7_30965154	chr7	30965154	Gm5113	+	3UTR	3UTR	0.001	0.037	0.002		0.004	0.001	1275	1123	982		1118	914	3	2	3380	2032	0.0133136	0.00246063	TRUE	1	0.530515	-0.010853
chr7_30965189	chr7	30965189	Gm5113	+	3UTR	3UTR	0.002	0	0.002		0.02	0	1277	1119	989		1115	928	3	2	3385	2043	0.00118168	0.0107685	TRUE	1	0.331708	0.00958679
chr7_36176317	chr7	36176317	Rhpn2	+	3UTR	3UTR	0.078	0.396	0	0	0		309	101	213	215	193		3	2	623	408	0.102729	0	TRUE	1	0.386673	-0.102729
chr7_36176320	chr7	36176320	Rhpn2	+	3UTR	3UTR	0.063	0.396	0	0	0		315	101	224	224	196		3	2	640	420	0.09375	0	TRUE	1	0.40587	-0.09375
chr7_87857169	chr7	87857169	Iqgap1	-	3UTR	3UTR	0.001	0.024	0.011	0	0.001	0	3374	3007	4730	3732	2928	3013	3	3	11111	9673	0.0114301	0.000206761	TRUE	1	0.155016	-0.0112234
chr7_87857174	chr7	87857174	Iqgap1	-	3UTR	3UTR	0.205	0.186	0.182	0.195	0.185	0.188	2989	2665	4229	3281	2618	2665	3	3	9883	8564	0.190124	0.189865	TRUE	2	0.838989	-0.000259907
chr7_87857276	chr7	87857276	Iqgap1	-	3UTR	3UTR	0.014	0.031	0.006	0.001	0	0	3462	3099	4882	3821	3021	3139	3	3	11443	9981	0.0152932	0.000300571	TRUE	1	0.0867985	-0.0149926
chr7_88748678	chr7	88748678	Homer2	-	3UTR	3UTR	0.001	0.067	0	0	0	0.003	1076	505	812	619	783	347	3	3	2393	1749	0.014626	0.000571755	TRUE	1	0.384167	-0.0140542
chr7_117051614	chr7	117051614	uc009jem.1	-	3UTR	3UTR	0	0	0	0	0.082	0	533	436	280	591	633	345	3	3	1249	1569	0	0.0331421	TRUE	1	0.373901	0.0331421
chr7_134808028	chr7	134808028	uc009jwk.1	-	3UTR	3UTR	0	0.004	0.027		0	0	218	242	297		247	103	3	2	757	350	0.011889	0	TRUE	1	0.411586	-0.011889
chr7_147996111	chr7	147996111	Zfp941	-	3UTR	3UTR	0.202	0.087	0.001	0.002	0.001	0.001	1055	886	877	1014	1068	907	3	3	2818	2989	0.103265	0.00133824	TRUE	1	0.176908	-0.101926
chr7_149839165	chr7	149839165	Igf2	-	3UTR	3UTR	0.134	0.17	0	0	0	0	681	786	957	300	771	106	3	3	2424	1177	0.0928218	0	TRUE	1	0.121665	-0.0928218
chr7_149839178	chr7	149839178	Igf2	-	3UTR	3UTR	0.028	0.229	0.135	0	0	0	670	783	919	292	749	101	3	3	2372	1142	0.13575	0	TRUE	1	0.0876078	-0.13575
chr7_152106344	chr7	152106344	Oraov1	+	3UTR	3UTR	0.01	0.011	0.003	0.121	0.011	0.009	933	940	1161	737	946	986	3	3	3034	2669	0.00758075	0.0404646	TRUE	1	0.352357	0.0328838
chr8_72919081	chr8	72919081	Crtc1	-	intronic	intronic	0.05	0.002	0	0	0	0	797	576	221	792	564	253	3	3	1594	1609	0.0257215	0	TRUE	1	0.348681	-0.0257215
chr8_72919084	chr8	72919084	Crtc1	-	intronic	intronic	0.127	0.002	0	0	0.002	0	822	582	224	793	573	260	3	3	1628	1626	0.0644963	0.000615006	TRUE	1	0.370602	-0.0638813
chr8_73038584	chr8	73038584	2810422J05Rik	-	intronic	intronic	0.007	0.022	0.005	0.006	0	0.003	423	357	364	312	397	290	3	3	1144	999	0.0113636	0.003003	TRUE	1	0.213408	-0.00836063
chr8_73038624	chr8	73038624	2810422J05Rik	-	intronic	intronic	0.005	0.005	0.032	0	0.007	0.004	930	857	1263	307	1145	1387	3	3	3050	2839	0.0160656	0.00493131	TRUE	1	0.325389	-0.0111343
chr8_73897588	chr8	73897588	Ocel1	+	3UTR	3UTR	0.033	0.033	0.001	0.008	0.006	0.022	2905	2625	3134	2770	2752	2921	3	3	8664	8443	0.0212373	0.0119626	TRUE	2	0.430431	-0.00927473
chr8_74747481	chr8	74747481	Fam32a	+	3UTR	3UTR	0.243	0.193	0.17	0.106	0.115	0.119	2969	2551	2810	3854	2369	2577	3	3	8330	8800	0.202881	0.112159	TRUE	2	0.0154653	-0.0907221
chr8_75002657	chr8	75002657	Slc35e1	-	3UTR	3UTR	0.002	0	0		0.013	0.009	432	425	521		302	225	3	2	1378	527	0.000725689	0.0113852	TRUE	1	0.00925914	0.0106595
chr8_75002663	chr8	75002663	Slc35e1	-	3UTR	3UTR	0.072	0	0.002		0.003	0	447	430	535		307	232	3	2	1412	539	0.0233711	0.00185529	TRUE	1	0.503817	-0.0215158
chr8_75002675	chr8	75002675	Slc35e1	-	3UTR	3UTR	0.082	0.051	0.065		0	0.11	437	433	539		301	228	3	2	1409	529	0.0660043	0.047259	TRUE	2	0.812926	-0.0187453
chr8_75002685	chr8	75002685	Slc35e1	-	3UTR	3UTR	0.038	0.055	0		0.003	0	446	434	536		310	234	3	2	1416	544	0.0289548	0.00183824	TRUE	1	0.255073	-0.0271166
chr8_75004160	chr8	75004160	Slc35e1	-	3UTR	3UTR	0.03	0.049	0.007	0.004	0	0.009	2200	2189	2508	2389	2152	2029	3	3	6897	6570	0.0276932	0.004414	TRUE	1	0.121635	-0.0232792
chr8_75004173	chr8	75004173	Slc35e1	-	3UTR	3UTR	0.007	0.032	0.011	0.002	0.002	0.002	2065	2044	2397	2243	2021	1929	3	3	6506	6193	0.0164464	0.00193767	TRUE	1	0.131491	-0.0145087
chr8_75004250	chr8	75004250	Slc35e1	-	3UTR	3UTR	0.02	0.036	0.002	0.001	0.013	0.049	2239	2236	2569	2440	2202	2052	3	3	7044	6694	0.0181715	0.0197192	TRUE	2	0.928496	0.00154766
chr8_75004254	chr8	75004254	Slc35e1	-	3UTR	3UTR	0.026	0.031	0	0.002	0.002	0.016	2220	2194	2531	2405	2187	2035	3	3	6945	6627	0.0182865	0.00603591	TRUE	1	0.312551	-0.0122506
chr8_75006367	chr8	75006367	Slc35e1	-	3UTR	3UTR	0	0	0.002	0.189	0.002	0	296	466	460	206	486	102	3	3	1222	794	0.000818331	0.0503778	TRUE	1	0.371666	0.0495595
chr8_75006569	chr8	75006569	Slc35e1	-	3UTR	3UTR	0.045	0.081	0	0	0.002	0	308	493	500	220	518	112	3	3	1301	850	0.0415065	0.00117647	TRUE	1	0.152619	-0.0403301
chr8_109192620	chr8	109192620	Cdh1	+	3UTR	3UTR	0.031	0.024	0.013	0.002	0.003	0	2222	2328	2951	4818	2764	2822	3	3	7501	10404	0.0215971	0.0017301	TRUE	1	0.0167762	-0.019867
chr8_109192623	chr8	109192623	Cdh1	+	3UTR	3UTR	0.049	0.055	0.014	0.001	0.002	0	2190	2289	2924	4777	2729	2786	3	3	7403	10292	0.0368769	0.00116595	TRUE	1	0.0401252	-0.035711
chr8_109899415	chr8	109899415	Nfat5	+	3UTR	3UTR	0.002	0.001	0.002	0.023	0.003	0.001	3886	3450	4808	4793	3446	3886	3	3	12144	12125	0.00139987	0.0103918	TRUE	1	0.355876	0.00899188
chr8_113528457	chr8	113528457	Ddx19b	-	3UTR	3UTR	0	0	0.059	0	0.002	0	250	513	324	188	446	156	3	3	1087	790	0.0174793	0.00126582	TRUE	1	0.388948	-0.0162135
chr8_113529026	chr8	113529026	Ddx19b	-	3UTR	3UTR	0.019	0.064	0.004	0.001	0.008	0.003	2216	2376	3158	3726	2419	2562	3	3	7750	8707	0.0270968	0.0036752	TRUE	1	0.240383	-0.0234216
chr8_127418090	chr8	127418090	Exoc8	-	3UTR	3UTR	0	0.187	0		0.003	0	306	343	343		366	140	3	2	992	506	0.0645161	0.00197628	TRUE	1	0.504655	-0.0625398
chr8_131028071	chr8	131028071	Nrp1	+	3UTR	3UTR	0.03	0.021	0.011	0	0.001	0	1405	1323	2018	2493	1332	697	3	3	4746	4522	0.0195954	0.000442282	TRUE	1	0.0208597	-0.0191532
chr8_131028073	chr8	131028073	Nrp1	+	3UTR	3UTR	0.286	0.268	0.14	0	0.002	0	1719	1572	2494	3074	1657	894	3	3	5785	5625	0.218323	0.000533333	TRUE	1	0.00739483	-0.21779
chr9_54795019	chr9	54795019	Agphd1	+	3UTR	3UTR	0.777	0.781	0.409	0	0	0	741	811	1053	274	751	465	3	3	2605	1490	0.629559	0	TRUE	1	0.00602185	-0.629559
chr9_54795020	chr9	54795020	Agphd1	+	3UTR	3UTR	0.454	0.347	0.158	0	0.001	0.002	712	758	1001	261	734	447	3	3	2471	1442	0.301093	0.00138696	TRUE	1	0.0211578	-0.299706
chr9_54795025	chr9	54795025	Agphd1	+	3UTR	3UTR	0.038	0.039	0.004	0	0.002	0	665	720	941	242	657	397	3	3	2326	1296	0.0245056	0.000771605	TRUE	1	0.0842925	-0.023734
chr9_54795039	chr9	54795039	Agphd1	+	3UTR	3UTR	0.151	0.182	0.217	0.096	0.144	0.142	734	802	1034	270	729	450	3	3	2570	1449	0.18716	0.134576	TRUE	2	0.0858394	-0.052584
chr9_102988386	chr9	102988386	Slco2a1	+	3UTR	3UTR	0	0.04	0	0	0.004	0	537	477	556	505	462	341	3	3	1570	1308	0.0121019	0.00152905	TRUE	1	0.421123	-0.0105729
chr9_102988390	chr9	102988390	Slco2a1	+	3UTR	3UTR	0.002	0.026	0.005	0.007	0.005	0	460	387	428	401	396	278	3	3	1275	1075	0.0101961	0.00465116	TRUE	1	0.421937	-0.00554492
chr9_108239461	chr9	108239461	Rhoa	+	3UTR	3UTR	0.057	0.053	0.017	0.001	0.001	0.001	4406	3983	5439	8379	4136	4939	3	3	13828	17454	0.039919	0.000916695	TRUE	1	0.0313851	-0.0390023
chr9_122745198	chr9	122745198	D9Ertd402e	+	3UTR	3UTR	0.014	0.011	0.017	0.007	0.014	0.015	1783	1754	2100	3309	1821	2172	3	3	5637	7302	0.0140145	0.0109559	TRUE	2	0.548424	-0.00305864
chr10_26509550	chr10	26509550	Arhgap18	+	intronic	intronic	0.131	0.015	0.122	0	0.216	0	1278	1433	1200	912	1018	791	3	3	3911	2721	0.0856558	0.0808526	TRUE	2	0.841151	-0.00480321
chr10_48962349	chr10	48962349	Grik2	-	intronic	intronic	0.002	0.001		0.004	0.004	0.168	935	975		799	969	584	2	3	1910	2352	0.00157068	0.0446429	TRUE	1	0.477223	0.0430722
chr10_62272415	chr10	62272415	Tet1	-	3UTR	3UTR	0.001	0.001	0.049	0.001	0	0	1649	1445	1703	1710	1388	800	3	3	4797	3898	0.0177194	0.000256542	TRUE	1	0.356476	-0.0174629
chr10_62272417	chr10	62272417	Tet1	-	3UTR	3UTR	0.017	0.068	0	0	0	0.001	1723	1462	1751	1763	1447	797	3	3	4936	4007	0.0261345	0.000249563	TRUE	1	0.242478	-0.025885
chr10_62272507	chr10	62272507	Tet1	-	3UTR	3UTR	0	0.032	0.036	0.001	0	0	1752	1499	1794	1783	1465	829	3	3	5045	4077	0.0223984	0.000245278	TRUE	1	0.12161	-0.0221531
chr10_62272511	chr10	62272511	Tet1	-	3UTR	3UTR	0.215	0.152	0.249	0	0.03	0.095	1660	1414	1726	1674	1391	775	3	3	4800	3840	0.208542	0.0302083	TRUE	2	0.0148539	-0.178333
chr10_76786797	chr10	76786797	Adarb1	-	intronic	intronic	0.017	0	0.001	0	0.043	0	1416	1115	1005	1361	1292	1003	3	3	3536	3656	0.00707014	0.0150438	TRUE	1	0.616154	0.00797363
chr10_76786803	chr10	76786803	Adarb1	-	intronic	intronic	0	0	0	0	0.065	0	1295	1013	927	1173	1149	872	3	3	3235	3194	0	0.0234815	TRUE	1	0.373901	0.0234815
chr10_76786805	chr10	76786805	Adarb1	-	intronic	intronic	0.321	0.408	0.491	0	0.274	0.23	1244	1018	939	1116	1115	875	3	3	3201	3106	0.398313	0.16291	TRUE	2	0.0717811	-0.235403
chr10_76786813	chr10	76786813	Adarb1	-	intronic	intronic	0.015	0.093	0.002	0.003	0.051	0.119	1531	1192	1087	1475	1382	1085	3	3	3810	3942	0.0356955	0.0517504	TRUE	2	0.658388	0.0160548
chr10_76786829	chr10	76786829	Adarb1	-	intronic	intronic	0.099	0.182	0.338	0	0.101	0.19	1442	1148	1041	1386	1323	1040	3	3	3631	3749	0.193886	0.0882902	TRUE	2	0.286594	-0.105596
chr10_76786833	chr10	76786833	Adarb1	-	intronic	intronic	0.02	0.016	0.121	0.003	0.002	0.004	1530	1199	1083	1473	1377	1083	3	3	3812	3933	0.0472193	0.00279685	TRUE	1	0.224378	-0.0444225
chr10_76786834	chr10	76786834	Adarb1	-	intronic	intronic	0.05	0	0.117	0	0.057	0	1556	1230	1101	1503	1411	1117	3	3	3887	4031	0.0532544	0.0198462	TRUE	2	0.398776	-0.0334082
chr10_80030104	chr10	80030104	Klf16	-	3UTR	3UTR	0.008	0.012	0.021	0	0.006	0	1186	1126	1556	990	1295	1274	3	3	3868	3559	0.0139607	0.00224782	TRUE	1	0.0545274	-0.0117129
chr10_86300093	chr10	86300093	Nt5dc3	+	3UTR	3UTR	0.003	0.044	0	0.003	0.001	0.003	871	882	471	1111	862	335	3	3	2224	2308	0.0188849	0.00216638	TRUE	1	0.401174	-0.0167185
chr10_90453454	chr10	90453454	Apaf1	-	3UTR	3UTR	0.014	0.059	0.004	0.003	0.002	0.014	1504	1211	1314	1218	1137	1083	3	3	4029	3438	0.0240755	0.0061082	TRUE	1	0.327487	-0.0179673
chr10_93427325	chr10	93427325	intergenic	-	intergenic	intergenic	0.054	0.081	0.049	0	0	0.001	1395	1257	1397	1132	1141	670	3	3	4049	2943	0.0605088	0.000339789	TRUE	1	0.00357972	-0.060169
chr10_93427344	chr10	93427344	intergenic	-	intergenic	intergenic	0.001	0.002	0.003	0.017	0.011	0	1461	1346	1503	1200	1238	730	3	3	4310	3168	0.00208817	0.0104167	TRUE	1	0.21719	0.0083285
chr10_93427367	chr10	93427367	intergenic	-	intergenic	intergenic	0.043	0	0.001	0	0.001	0.001	1498	1398	1544	1224	1252	759	3	3	4440	3235	0.0150901	0.000618238	TRUE	1	0.379189	-0.0144719
chr10_93428809	chr10	93428809	intergenic	-	intergenic	intergenic	0.041	0.003	0.002	0.002	0.002	0.001	1296	1096	1112	528	1071	1080	3	3	3504	2679	0.0165525	0.00149309	TRUE	1	0.347172	-0.0150594
chr10_114635412	chr10	114635412	Tbc1d15	-	3UTR	3UTR	0.001	0	0.002	0.032	0.001	0.002	2250	1959	2591	1853	1962	1929	3	3	6800	5744	0.00102941	0.0114903	TRUE	1	0.354164	0.0104608
chr10_126768322	chr10	126768322	Gli1	-	Nonsyn	Glu->Gly	0	0.004		0	0.038		269	269		104	289		2	2	538	393	0.00185874	0.0279898	TRUE	1	0.467448	0.0261311
chr11_3357593	chr11	3357593	uc007hsx.1	+	ncRNA	ncRNA	0.034	0.008	0.027	0	0.007	0	2317	2346	3249	3184	2638	2801	3	3	7912	8623	0.0235086	0.00243535	TRUE	1	0.0634275	-0.0210732
chr11_4041391	chr11	4041391	Ccdc157	-	3UTR	3UTR	0.01	0.002	0.012	0.024	0.01	0.017	1656	1577	2011	1909	1751	1574	3	3	5244	5234	0.00819985	0.0171953	TRUE	1	0.150301	0.00899541
chr11_4041402	chr11	4041402	Ccdc157	-	3UTR	3UTR	0.038	0.011	0.011	0.001	0.001	0	1495	1370	1781	1717	1544	1403	3	3	4646	4664	0.0195867	0.000857633	TRUE	1	0.0983477	-0.0187291
chr11_20128609	chr11	20128609	Cep68	-	3UTR	3UTR	0.022	0.059	0.03	0.002	0.008	0	856	1263	1838	423	1060	274	3	3	3957	1757	0.0374021	0.00569152	TRUE	1	0.0428534	-0.0317106
chr11_35601413	chr11	35601413	Pank3	+	3UTR	3UTR	0.014	0.021	0.003	0	0.002	0	655	664	1028	128	587	453	3	3	2347	1168	0.011078	0.000856164	TRUE	1	0.0855102	-0.0102218
chr11_45743968	chr11	45743968	Lsm11	-	3UTR	3UTR	0.023	0.002	0.005	0.001	0.001	0.001	2143	1830	1230	1675	1855	1241	3	3	5203	4771	0.0111474	0.000628799	TRUE	1	0.241839	-0.0105186
chr11_46086145	chr11	46086145	Cyfip2	-	Nonsyn	Lys->Glu	0.04	0.03	0.046	0.009	0.029	0.027	6460	5693	7504	9850	6256	7218	3	3	19657	23324	0.0395788	0.020108	TRUE	2	0.097418	-0.0194707
chr11_51937359	chr11	51937359	intergenic	+	intergenic	intergenic	0.018	0.01	0.009	0.001	0.012	0	831	831	1173	797	687	461	3	3	2835	1945	0.0119929	0.00462725	TRUE	1	0.16981	-0.0073657
chr11_51937367	chr11	51937367	intergenic	+	intergenic	intergenic	0.027	0.014	0	0.001	0	0	790	774	1092	743	644	440	3	3	2656	1827	0.0120482	0.000547345	TRUE	1	0.162685	-0.0115008
chr11_51937376	chr11	51937376	intergenic	+	intergenic	intergenic	0.026	0.011	0	0	0	0	801	787	1107	770	655	436	3	3	2695	1861	0.0111317	0	TRUE	1	0.177017	-0.0111317
chr11_59271800	chr11	59271800	Jmjd4	+	3UTR	3UTR	0.038	0.062	0.047	0.001	0.002	0.006	797	848	1050	1392	1251	527	3	3	2695	3170	0.0489796	0.00252366	TRUE	1	0.00302519	-0.0464559
chr11_59271918	chr11	59271918	Jmjd4	+	3UTR	3UTR	0.001	0.046	0.002	0.002	0	0.002	806	854	1034	1389	1259	533	3	3	2694	3181	0.0155902	0.00125747	TRUE	1	0.369618	-0.0143327
chr11_61954893	chr11	61954893	Specc1	+	intronic	intronic	0.024	0.055	0.059	0.001	0.002	0	1315	1462	1579	1327	1523	1315	3	3	4356	4165	0.0470615	0.000960384	TRUE	1	0.0153106	-0.0461011
chr11_61954897	chr11	61954897	Specc1	+	intronic	intronic	0.001	0.066	0.005	0.001	0.001	0.001	1320	1480	1608	1348	1551	1330	3	3	4408	4229	0.024274	0.000709388	TRUE	1	0.335577	-0.0235647
chr11_61954912	chr11	61954912	Specc1	+	intronic	intronic	0.136	0.224	0.115	0	0.032	0.047	1296	1440	1579	1303	1518	1290	3	3	4315	4111	0.157822	0.0265142	TRUE	2	0.0217454	-0.131307
chr11_61954973	chr11	61954973	Specc1	+	intronic	intronic	0.002	0.004	0.001	0.033	0.003	0.001	1277	1409	1513	1289	1483	1273	3	3	4199	4045	0.00238152	0.0116193	TRUE	1	0.390194	0.00923776
chr11_68799476	chr11	68799476	Pfas	-	3UTR	3UTR	0.025	0.019	0.016	0	0.001	0	1992	1747	2653	2232	2017	1770	3	3	6392	6019	0.0197121	0.000332281	TRUE	1	0.00180161	-0.0193799
chr11_68799478	chr11	68799478	Pfas	-	3UTR	3UTR	0.033	0.033	0.016	0	0.002	0.001	1919	1689	2576	2171	1966	1732	3	3	6184	5869	0.0258732	0.00102232	TRUE	1	0.00985793	-0.0248509
chr11_68799479	chr11	68799479	Pfas	-	3UTR	3UTR	0.017	0.018	0.002	0	0	0	1959	1760	2645	2230	2010	1770	3	3	6364	6010	0.0108422	0.000166389	TRUE	1	0.0757105	-0.0106758
chr11_68799484	chr11	68799484	Pfas	-	3UTR	3UTR	0.019	0.037	0	0	0	0	2003	1779	2705	2284	2074	1823	3	3	6487	6181	0.0160321	0	TRUE	1	0.15548	-0.0160321
chr11_69596633	chr11	69596633	Zbtb4	+	3UTR	3UTR	0.011	0.024	0.007	0	0	0.001	1518	1441	2101	1350	1485	1207	3	3	5060	4042	0.0130435	0.000247402	TRUE	1	0.0565296	-0.0127961
chr11_69596804	chr11	69596804	Zbtb4	+	3UTR	3UTR	0.125	0.072	0.056	0.031	0.019	0.005	710	898	1542	1129	941	373	3	3	3150	2443	0.0765079	0.0225133	TRUE	2	0.0408251	-0.0539946
chr11_69596805	chr11	69596805	Zbtb4	+	3UTR	3UTR	0.073	0.022	0.038	0.032	0.009	0.013	713	905	1541	1132	940	375	3	3	3159	2447	0.0414688	0.0200245	TRUE	2	0.188834	-0.0214443
chr11_74989842	chr11	74989842	Ovca2	-	3UTR	3UTR	0.021	0.038	0.024	0.001	0.002	0.011	4943	4890	5275	5629	5226	4808	3	3	15108	15663	0.0276013	0.00472451	TRUE	1	0.0198934	-0.0228768
chr11_74989846	chr11	74989846	Ovca2	-	3UTR	3UTR	0.19	0.264	0.223	0.001	0.01	0	4874	4764	5157	5570	5155	4749	3	3	14795	15474	0.225076	0.00387747	TRUE	1	0.000508892	-0.221199
chr11_74989847	chr11	74989847	Ovca2	-	3UTR	3UTR	0.1	0.064	0.077	0.001	0.001	0	4884	4759	5209	5556	5133	4729	3	3	14852	15418	0.0805279	0.000518874	TRUE	1	0.00163627	-0.080009
chr11_74989934	chr11	74989934	Ovca2	-	3UTR	3UTR	0.056	0.057	0.062	0.121	0.052	0.027	5023	4975	5345	5746	5340	4924	3	3	15343	16010	0.0582676	0.0690818	TRUE	2	0.782088	0.0108142
chr11_74989949	chr11	74989949	Ovca2	-	3UTR	3UTR	0.03	0.001	0.001	0.001	0.001	0.001	5019	4953	5362	5719	5302	4907	3	3	15334	15928	0.0106952	0.000878955	TRUE	1	0.373901	-0.00981623
chr11_75114120	chr11	75114120	Rpa1	-	3UTR	3UTR	0.135	0.155	0.152	0.148	0.088	0.09	2289	2163	2871	3542	2508	2478	3	3	7323	8528	0.147344	0.113508	TRUE	2	0.134263	-0.0338355
chr11_75114124	chr11	75114124	Rpa1	-	3UTR	3UTR	0.026	0.024	0.014	0	0.003	0.002	2231	2126	2795	3480	2479	2406	3	3	7152	8365	0.0205537	0.00155409	TRUE	1	0.00672187	-0.0189996
chr11_75114125	chr11	75114125	Rpa1	-	3UTR	3UTR	0.122	0.111	0.138	0.108	0.066	0.078	2181	2048	2720	3375	2376	2332	3	3	6949	8083	0.12491	0.0872201	TRUE	2	0.0546583	-0.03769
chr11_75114132	chr11	75114132	Rpa1	-	3UTR	3UTR	0.038	0.036	0.058	0.043	0.024	0.013	2260	2150	2838	3532	2507	2445	3	3	7248	8484	0.0456678	0.0286421	TRUE	2	0.197585	-0.0170256
chr11_75114133	chr11	75114133	Rpa1	-	3UTR	3UTR	0.055	0.048	0.082	0.077	0.024	0.026	2325	2208	2910	3623	2579	2504	3	3	7443	8706	0.0635496	0.0465196	TRUE	2	0.392814	-0.01703
chr11_75114134	chr11	75114134	Rpa1	-	3UTR	3UTR	0.033	0.025	0.043	0.045	0.024	0.013	2336	2213	2925	3633	2581	2522	3	3	7474	8736	0.0347873	0.029533	TRUE	2	0.586898	-0.0052543
chr11_75114145	chr11	75114145	Rpa1	-	3UTR	3UTR	0.016	0.017	0.01	0.005	0.006	0.005	2292	2169	2870	3543	2503	2458	3	3	7331	8504	0.0140499	0.00529163	TRUE	1	0.0152179	-0.0087583
chr11_75114483	chr11	75114483	Rpa1	-	3UTR	3UTR	0.038	0	0.001	0.001	0.001	0.001	2002	2061	2569	2251	2187	1755	3	3	6632	6193	0.0122135	0.000968836	TRUE	1	0.391533	-0.0112447
chr11_75114487	chr11	75114487	Rpa1	-	3UTR	3UTR	0.001	0.052	0.037	0.001	0	0.049	2006	2054	2560	2243	2209	1766	3	3	6620	6218	0.0309668	0.0144741	TRUE	2	0.579593	-0.0164927
chr11_75114501	chr11	75114501	Rpa1	-	3UTR	3UTR	0.029	0.003	0.074	0	0.105	0.001	1918	1920	2410	2122	2064	1669	3	3	6248	5855	0.0384123	0.0375747	TRUE	2	1	-0.000837569
chr11_75114502	chr11	75114502	Rpa1	-	3UTR	3UTR	0.188	0.123	0.119	0	0.173	0.085	1992	2051	2539	2217	2185	1732	3	3	6582	6134	0.141143	0.0859146	TRUE	2	0.353895	-0.0552279
chr11_75114509	chr11	75114509	Rpa1	-	3UTR	3UTR	0.209	0.031	0.097	0	0.002	0.026	1992	2037	2558	2204	2170	1744	3	3	6587	6118	0.110369	0.00817261	TRUE	1	0.121915	-0.102196
chr11_75114510	chr11	75114510	Rpa1	-	3UTR	3UTR	0.026	0.001	0.023	0	0	0	1955	2033	2538	2197	2151	1733	3	3	6526	6081	0.0171621	0	TRUE	1	0.10194	-0.0171621
chr11_75114512	chr11	75114512	Rpa1	-	3UTR	3UTR	0.093	0.001	0.004	0.002	0.002	0.002	1964	2029	2519	2193	2179	1733	3	3	6512	6105	0.0297912	0.0021294	TRUE	1	0.367021	-0.0276618
chr11_75114517	chr11	75114517	Rpa1	-	3UTR	3UTR	0.672	0.536	0.772	0.165	0.597	0.631	1881	1954	2327	2194	2062	1648	3	3	6162	5904	0.666667	0.446138	TRUE	2	0.300913	-0.220528
chr11_77349545	chr11	77349545	Taok1	-	3UTR	3UTR	0.044	0.039	0.019	0	0	0.001	1407	1457	1972	2853	1466	1416	3	3	4836	5735	0.0322581	0.000348736	TRUE	1	0.0116566	-0.0319093
chr11_77349556	chr11	77349556	Taok1	-	3UTR	3UTR	0.088	0.098	0.038	0.005	0.001	0.003	1563	1607	2177	3192	1624	1620	3	3	5347	6436	0.0705068	0.00341827	TRUE	1	0.0182393	-0.0670886
chr11_82776068	chr11	82776068	Slfn5	+	3UTR	3UTR	0.127	0.08	0.055	0.001	0.003	0	1611	1289	1607	1277	1704	1277	3	3	4507	4258	0.0878633	0.00140911	TRUE	1	0.0152079	-0.0864542
chr11_82776086	chr11	82776086	Slfn5	+	3UTR	3UTR	0.256	0.19	0.154	0.001	0	0.001	1444	1176	1427	1128	1516	1133	3	3	4047	3777	0.20089	0.000529521	TRUE	1	0.00262003	-0.20036
chr11_82776090	chr11	82776090	Slfn5	+	3UTR	3UTR	0.054	0.001	0.09	0.002	0.001	0.002	1488	1185	1475	1161	1543	1169	3	3	4148	3873	0.0515911	0.00129099	TRUE	1	0.145342	-0.0503001
chr11_82776097	chr11	82776097	Slfn5	+	3UTR	3UTR	0.47	0.267	0.343	0	0.169	0.088	1565	1272	1573	1252	1680	1250	3	3	4410	4182	0.36576	0.0942133	TRUE	2	0.0232668	-0.271546
chr11_82776114	chr11	82776114	Slfn5	+	3UTR	3UTR	0.119	0.041	0.036	0	0.001	0.013	1459	1160	1427	1157	1555	1139	3	3	4046	3851	0.0672269	0.00415476	TRUE	1	0.0895293	-0.0630721
chr11_94194943	chr11	94194943	Ankrd40	+	intronic	intronic	0.002	0.082	0.496		0.11	0	422	293	254		345	150	3	2	969	495	0.155831	0.0767677	TRUE	2	0.542324	-0.0790631
chr11_94403347	chr11	94403347	Rsad1	-	3UTR	3UTR	0.012	0.002	0	0.02	0.019	0	577	554	555	102	586	208	3	3	1686	896	0.00474496	0.0145089	TRUE	1	0.328279	0.00976397
chr11_95932976	chr11	95932976	intergenic	-	intergenic	intergenic	0.016	0.066	0.001	0	0	0	680	348	692	448	611	523	3	3	1720	1582	0.0203488	0	TRUE	1	0.231899	-0.0203488
chr11_97704479	chr11	97704479	intergenic	+	intergenic	intergenic	0.001	0.056	0.003	0	0.001	0.002	1933	1711	2540	1606	1846	2062	3	3	6184	5514	0.0169793	0.0012695	TRUE	1	0.351147	-0.0157098
chr11_97704488	chr11	97704488	intergenic	+	intergenic	intergenic	0.023	0.001	0.072	0.002	0.016	0.001	1943	1731	2526	1615	1848	2062	3	3	6200	5525	0.0369355	0.00651584	TRUE	1	0.299205	-0.0304196
chr11_97704496	chr11	97704496	intergenic	+	intergenic	intergenic	0.02	0.002	0.048	0.003	0.016	0.001	1819	1629	2423	1518	1730	1916	3	3	5871	5164	0.0265713	0.00658404	TRUE	1	0.305191	-0.0199872
chr11_98139307	chr11	98139307	uc007lfv.1	+	ncRNA	ncRNA	0.036	0	0	0.001	0	0	1528	1276	1860	893	1528	1219	3	3	4664	3640	0.0117925	0.000274725	TRUE	1	0.386158	-0.0115177
chr11_102725221	chr11	102725221	Eftud2	-	intronic	intronic	0	0.003	0	0.004	0.164	0	1374	793	805	1042	948	684	3	3	2972	2674	0.000672948	0.0594615	TRUE	1	0.366196	0.0587885
chr11_102728249	chr11	102728249	uc007lsr.2	-	3UTR	3UTR	0	0.002	0.763	0	0.002	0	618	572	300	560	657	497	3	3	1490	1714	0.154362	0.000583431	TRUE	1	0.373341	-0.153779
chr11_102728250	chr11	102728250	uc007lsr.2	-	3UTR	3UTR	0	0.076	0	0	0	0	641	589	306	577	664	510	3	3	1536	1751	0.0292969	0	TRUE	1	0.373901	-0.0292969
chr12_34012635	chr12	34012635	uc007nip.2	+	3UTR	3UTR	0.014	0.023	0.002	0.001	0.001	0.001	1838	1465	2364	2048	1741	1431	3	3	5667	5220	0.0112935	0.000766284	TRUE	1	0.119786	-0.0105272
chr12_34012664	chr12	34012664	uc007nip.2	+	3UTR	3UTR	0.001	0.024	0.012	0	0.001	0	1780	1438	2317	2004	1704	1396	3	3	5535	5104	0.0113821	0.000195925	TRUE	1	0.145472	-0.0111862
chr12_52472394	chr12	52472394	uc007nmn.2	+	5UTR	5UTR	0.051	0.037	0.002	0	0.064	0.002	1405	1363	1799	2258	1425	1050	3	3	4567	4733	0.0275892	0.0198606	TRUE	2	0.769989	-0.00772867
chr12_52472399	chr12	52472399	uc007nmn.2	+	5UTR	5UTR	0.054	0.001	0.006	0.002	0.002	0	1301	1269	1629	2110	1303	964	3	3	4199	4377	0.0190522	0.00159927	TRUE	1	0.324013	-0.0174529
chr12_52472415	chr12	52472415	uc007nmn.2	+	5UTR	5UTR	0.001	0.001	0.001	0.051	0.002	0	1398	1368	1802	2276	1421	1055	3	3	4568	4752	0.000656743	0.0248316	TRUE	1	0.374158	0.0241749
chr12_56156941	chr12	56156941	uc007noe.1	-	3UTR	3UTR	0.022	0.037	0.038	0.001	0.037	0.061	1179	978	1344	1311	1344	602	3	3	3501	3257	0.0322765	0.0270187	TRUE	2	0.972516	-0.00525776
chr12_82658008	chr12	82658008	intergenic	+	intergenic	intergenic	0.044	0	0	0	0.001	0	1258	1081	915	813	1149	549	3	3	3254	2511	0.0169023	0.000398248	TRUE	1	0.38388	-0.016504
chr12_82658020	chr12	82658020	intergenic	+	intergenic	intergenic	0.11	0	0.001	0	0	0	1341	1155	980	875	1212	577	3	3	3476	2664	0.0428654	0	TRUE	1	0.368073	-0.0428654
chr12_82658030	chr12	82658030	intergenic	+	intergenic	intergenic	0.125	0.209	0.298	0	0.046	0	1166	1004	887	749	1034	499	3	3	3057	2282	0.202813	0.0210342	TRUE	2	0.0201463	-0.181779
chr12_82658099	chr12	82658099	intergenic	+	intergenic	intergenic	0.038	0.001	0.001	0	0	0.004	1256	1071	912	820	1118	556	3	3	3239	2494	0.0154369	0.000801925	TRUE	1	0.388154	-0.0146349
chr12_82658100	chr12	82658100	intergenic	+	intergenic	intergenic	0.041	0	0	0	0	0	1207	1062	879	797	1107	542	3	3	3148	2446	0.0158831	0	TRUE	1	0.373901	-0.0158831
chr12_103158082	chr12	103158082	Atxn3	-	3UTR	3UTR	0.026	0.014	0.018	0.001	0.005	0.006	2533	2125	2691	3258	2209	2283	3	3	7349	7750	0.0197306	0.0036129	TRUE	1	0.0162825	-0.0161177
chr12_103159841	chr12	103159841	Atxn3	-	3UTR	3UTR	0.055	0.087	0.021	0	0.002	0.007	362	492	714	372	549	269	3	3	1568	1190	0.0497449	0.00252101	TRUE	1	0.055346	-0.0472239
chr12_103159846	chr12	103159846	Atxn3	-	3UTR	3UTR	0.02	0.015	0.013	0	0.002	0	349	467	705	351	521	267	3	3	1521	1139	0.0151216	0.000877963	TRUE	1	0.00217469	-0.0142437
chr13_21481786	chr13	21481786	Zkscan3	-	intronic	intronic	0.016	0	0	0	0.011	0.019	2267	1968	2497	2062	2209	2016	3	3	6732	6287	0.00549614	0.0103388	TRUE	1	0.575599	0.00484266
chr13_21481788	chr13	21481788	Zkscan3	-	intronic	intronic	0.016	0.002	0	0	0.023	0.01	1994	1686	2145	1832	1920	1747	3	3	5825	5499	0.00618026	0.0110929	TRUE	1	0.58142	0.00491267
chr13_21481802	chr13	21481802	Zkscan3	-	intronic	intronic	0.018	0.014	0.001	0.02	0.013	0.001	2315	1991	2536	2105	2251	2045	3	3	6842	6401	0.0105232	0.0115607	TRUE	2	0.966932	0.00103745
chr13_49627504	chr13	49627504	Ecm2	+	3UTR	3UTR	0.45	0.473	0.569	0.01	0.114	0.256	1052	979	1671	888	1194	720	3	3	3702	2802	0.509454	0.117416	TRUE	2	0.00981254	-0.392038
chr13_49627512	chr13	49627512	Ecm2	+	3UTR	3UTR	0.006	0.002	0.001	0.401	0.001	0.048	1007	933	1567	838	1137	686	3	3	3507	2661	0.0025663	0.139045	TRUE	1	0.308959	0.136479
chr13_49627522	chr13	49627522	Ecm2	+	3UTR	3UTR	0.344	0.403	0.197	0	0.035	0.044	1020	950	1636	865	1142	705	3	3	3606	2712	0.292845	0.0261799	TRUE	2	0.0100425	-0.266665
chr13_49627526	chr13	49627526	Ecm2	+	3UTR	3UTR	0.56	0.596	0.702	0.413	0.308	0.242	1022	950	1614	838	1125	697	3	3	3586	2660	0.633296	0.32406	TRUE	2	0.0104022	-0.309236
chr13_49627532	chr13	49627532	Ecm2	+	3UTR	3UTR	0.031	0.005	0.004	0.004	0.001	0.002	978	886	1553	814	1092	666	3	3	3417	2572	0.0117062	0.00194401	TRUE	1	0.283257	-0.00976216
chr13_64391659	chr13	64391659	intergenic	-	intergenic	intergenic	0.013	0.024	0.01	0.003	0.002	0.001	2702	2375	3082	3866	2760	2847	3	3	8159	9473	0.0148302	0.00190014	TRUE	1	0.0334642	-0.0129301
chr13_64391666	chr13	64391666	intergenic	-	intergenic	intergenic	0.016	0.053	0.015	0.003	0.003	0.001	3057	2684	3432	4371	3106	3216	3	3	9173	10693	0.0261637	0.00205742	TRUE	1	0.109706	-0.0241063
chr13_97898037	chr13	97898037	Fam169a	+	3UTR	3UTR	0.002	0.004	0.002	0.055	0.001	0	932	995	1950	640	1066	716	3	3	3877	2422	0.00257931	0.0148637	TRUE	1	0.428539	0.0122844
chr13_101469899	chr13	101469899	Cdk7	-	3UTR	3UTR	0.035	0.024	0.012	0.001	0	0	977	1265	1786	762	1136	783	3	3	4028	2681	0.0211023	0.000372995	TRUE	1	0.0246991	-0.0207293
chr13_101469914	chr13	101469914	Cdk7	-	3UTR	3UTR	0.001	0.001	0.002	0.003	0.046	0.012	965	1244	1772	762	1126	774	3	3	3981	2662	0.00125597	0.0236664	TRUE	1	0.220503	0.0224105
chr13_101469918	chr13	101469918	Cdk7	-	3UTR	3UTR	0.016	0.033	0.006	0.004	0	0.001	973	1258	1778	772	1135	787	3	3	4009	2694	0.0169618	0.00148478	TRUE	1	0.104759	-0.0154771
chr13_101469919	chr13	101469919	Cdk7	-	3UTR	3UTR	0.065	0.162	0.11	0	0	0.003	948	1233	1734	753	1110	776	3	3	3915	2639	0.115453	0.000757863	TRUE	1	0.0165386	-0.114696
chr13_101472758	chr13	101472758	Cdk7	-	3UTR	3UTR	0.016	0.024	0.017	0	0.005		183	537	1495	178	382		3	2	2215	560	0.0185102	0.00357143	TRUE	1	0.0216914	-0.0149387
chr13_101472773	chr13	101472773	Cdk7	-	3UTR	3UTR	0.08	0.082	0.062	0.004	0.026		490	1218	3164	269	768		3	2	4872	1037	0.068555	0.0202507	TRUE	2	0.0142498	-0.0483043
chr13_101472779	chr13	101472779	Cdk7	-	3UTR	3UTR	0.002	0.024	0.008	0	0		470	1159	2992	266	750		3	2	4621	1016	0.0116858	0	TRUE	1	0.273558	-0.0116858
chr13_101472783	chr13	101472783	Cdk7	-	3UTR	3UTR	0.01	0.012	0.016	0	0.001		485	1235	3184	279	788		3	2	4904	1067	0.0146819	0.000937207	TRUE	1	0.0132973	-0.0137447
chr13_101472787	chr13	101472787	Cdk7	-	3UTR	3UTR	0.036	0.048	0.043	0	0.003		504	1265	3293	288	794		3	2	5062	1082	0.0432635	0.00184843	TRUE	1	0.00307167	-0.0414151
chr13_101472809	chr13	101472809	Cdk7	-	3UTR	3UTR	0.051	0.101	0.035	0	0		507	1262	3296	292	805		3	2	5065	1097	0.0531096	0	TRUE	1	0.0934094	-0.0531096
chr14_8768562	chr14	8768562	Flnb	+	Nonsyn	Gln->Arg	0.133	0.157	0.161	0.143	0.093	0.119	5370	4867	5927	6092	4952	5261	3	3	16164	16305	0.150396	0.120025	TRUE	2	0.130858	-0.0303714
chr14_22616933	chr14	22616933	Samd8	+	3UTR	3UTR	0.255	0.185	0.079	0	0	0.001	954	918	1282	694	901	838	3	3	3154	2433	0.162968	0.000411015	TRUE	1	0.027915	-0.162557
chr14_24823235	chr14	24823235	Kcnma1	-	Nonsyn	Asp->Gly	0.078	0.007	0	0	0	0	116	273	287	166	142	129	3	3	676	437	0.0162722	0	TRUE	1	0.318962	-0.0162722
chr14_32513812	chr14	32513812	Ankrd28	-	3UTR	3UTR	0.555	0.429	0.229	0.158	0.051	0.108	1388	1425	2144	1149	991	656	3	3	4957	2796	0.377648	0.108727	TRUE	2	0.0402556	-0.268921
chr14_32513813	chr14	32513813	Ankrd28	-	3UTR	3UTR	0.07	0.06	0.014	0.001	0	0	1351	1419	2132	1129	963	655	3	3	4902	2747	0.0424317	0.000364033	TRUE	1	0.0506501	-0.0420676
chr14_32513815	chr14	32513815	Ankrd28	-	3UTR	3UTR	0.335	0.278	0.121	0.002	0.007	0.029	1416	1445	2171	1155	1007	681	3	3	5032	2843	0.226153	0.0102005	TRUE	2	0.0228443	-0.215952
chr14_32513834	chr14	32513834	Ankrd28	-	3UTR	3UTR	0.111	0.092	0.017	0.002	0	0.052	1196	1217	1751	954	814	523	3	3	4164	2291	0.0658021	0.0126582	TRUE	2	0.172504	-0.0531439
chr14_32513846	chr14	32513846	Ankrd28	-	3UTR	3UTR	0.024	0.052	0.023	0.094	0	0	1447	1497	2259	1222	1053	696	3	3	5203	2971	0.0315203	0.0387075	TRUE	2	0.961845	0.00718723
chr14_32513847	chr14	32513847	Ankrd28	-	3UTR	3UTR	0.221	0.17	0.09	0.061	0.01	0.023	1477	1506	2267	1222	1059	705	3	3	5250	2986	0.149714	0.0338245	TRUE	2	0.0348402	-0.11589
chr14_32513848	chr14	32513848	Ankrd28	-	3UTR	3UTR	0.433	0.364	0.266	0.161	0.056	0.216	1452	1507	2272	1219	1056	708	3	3	5231	2983	0.340661	0.136775	TRUE	2	0.035762	-0.203886
chr14_32513849	chr14	32513849	Ankrd28	-	3UTR	3UTR	0.678	0.572	0.337	0.001	0.017	0.034	1455	1502	2248	1204	1032	700	3	3	5205	2936	0.500096	0.0146458	TRUE	2	0.00720282	-0.48545
chr14_32513851	chr14	32513851	Ankrd28	-	3UTR	3UTR	0.354	0.271	0.144	0.204	0.019	0.074	1449	1501	2253	1199	1023	705	3	3	5203	2927	0.239285	0.107619	TRUE	2	0.127737	-0.131666
chr14_32514548	chr14	32514548	Ankrd28	-	3UTR	3UTR	0.04	0.001	0.015	0	0	0	881	928	1469	1216	844	458	3	3	3278	2518	0.0176937	0	TRUE	1	0.177081	-0.0176937
chr14_32514630	chr14	32514630	Ankrd28	-	3UTR	3UTR	0.034	0.002	0.001	0.005	0.005	0.022	857	917	1459	1198	825	448	3	3	3233	2471	0.0102072	0.00809389	TRUE	1	0.89818	-0.00211335
chr14_32514634	chr14	32514634	Ankrd28	-	3UTR	3UTR	0.009	0.014	0.034	0	0.006	0	909	952	1522	1266	858	477	3	3	3383	2601	0.0215785	0.00192234	TRUE	1	0.0976281	-0.0196561
chr14_32514637	chr14	32514637	Ankrd28	-	3UTR	3UTR	0.028	0.011	0.058	0	0.027	0	854	911	1412	1197	806	443	3	3	3177	2446	0.0365124	0.00899428	TRUE	1	0.228466	-0.0275182
chr14_32514661	chr14	32514661	Ankrd28	-	3UTR	3UTR	0.051	0.045	0.018	0.002	0.002	0	915	963	1529	1278	868	473	3	3	3407	2619	0.0343411	0.0015273	TRUE	1	0.022655	-0.0328138
chr14_33109811	chr14	33109811	Parg	+	3UTR	3UTR	0.024	0.038	0.009	0	0.003	0	945	968	1210	439	971	609	3	3	3123	2019	0.0227346	0.00148588	TRUE	1	0.0547753	-0.0212487
chr14_52913881	chr14	52913881	Tox4	+	3UTR	3UTR	0.021	0.013	0.014	0	0.007	0.005	1062	1072	1671	1341	1175	946	3	3	3805	3462	0.0155059	0.00375505	TRUE	1	0.0213116	-0.0117509
chr14_52913891	chr14	52913891	Tox4	+	3UTR	3UTR	0.067	0.052	0.009	0	0	0.003	1336	1349	2107	1742	1537	1257	3	3	4792	4536	0.0373539	0.000881834	TRUE	1	0.0749031	-0.0364721
chr14_52913892	chr14	52913892	Tox4	+	3UTR	3UTR	0.012	0.017	0.009	0.001	0.001	0.007	1293	1319	2042	1679	1502	1215	3	3	4654	4396	0.0122475	0.00272975	TRUE	1	0.034664	-0.00951777
chr14_52913904	chr14	52913904	Tox4	+	3UTR	3UTR	0.165	0.163	0.151	0.037	0.112	0.073	1305	1329	2056	1707	1509	1240	3	3	4690	4456	0.158422	0.0722621	TRUE	2	0.0178791	-0.0861601
chr14_76119526	chr14	76119526	Cog3	-	Nonsyn	Ile->Val	0.65	0.559	0.612	0.57	0.57	0.583	3836	3861	5378	6307	3851	3597	3	3	13075	13755	0.607495	0.573173	TRUE	2	0.28894	-0.0343218
chr14_76119527	chr14	76119527	Cog3	-	Syn	Glu->Glu	0.084	0.069	0.085	0.045	0.096	0.087	3812	3813	5315	6241	3832	3562	3	3	12940	13635	0.0800618	0.0704804	TRUE	2	0.850172	-0.00958144
chr15_8108190	chr15	8108190	Nup155	+	3UTR	3UTR	0.045	0.04	0.016	0.001	0.001	0.001	3059	2570	4105	3695	2969	2394	3	3	9734	9058	0.0314362	0.001104	TRUE	1	0.021777	-0.0303322
chr15_8108212	chr15	8108212	Nup155	+	3UTR	3UTR	0.033	0.013	0.007	0.001	0	0	2763	2301	3692	3297	2684	2153	3	3	8756	8134	0.0165601	0.000368822	TRUE	1	0.0923114	-0.0161913
chr15_8109486	chr15	8109486	Nup155	+	3UTR	3UTR	0.018	0.028	0.004	0.001	0.001	0.001	2692	2534	3649	3832	2792	3019	3	3	8875	9643	0.0149859	0.00093332	TRUE	1	0.0875587	-0.0140526
chr15_8109489	chr15	8109489	Nup155	+	3UTR	3UTR	0.207	0.224	0.099	0	0	0.005	2647	2516	3608	3807	2784	3009	3	3	8771	9600	0.16737	0.001875	TRUE	1	0.0111017	-0.165495
chr15_12739458	chr15	12739458	6030458C11Rik	-	3UTR	3UTR	0.019	0	0.014	0	0.003	0.004	645	652	981	605	716	669	3	3	2278	1990	0.0114135	0.00251256	TRUE	1	0.210174	-0.00890096
chr15_55087114	chr15	55087114	uc007vsb.1	+	ncRNA	ncRNA	0.011	0.025	0.009	0	0	0.001	1418	1283	1950	777	1468	1209	3	3	4651	3454	0.0137605	0.000289519	TRUE	1	0.0437832	-0.013471
chr15_55087121	chr15	55087121	uc007vsb.1	+	ncRNA	ncRNA	0.181	0.214	0.12	0	0.002	0.001	1162	1070	1624	655	1251	1007	3	3	3856	2913	0.164419	0.00102987	TRUE	1	0.00344776	-0.163389
chr15_55087127	chr15	55087127	uc007vsb.1	+	ncRNA	ncRNA	0.674	0.597	0.385	0.164	0	0	1221	1175	1817	752	1443	1166	3	3	4213	3361	0.52789	0.0365963	TRUE	2	0.00825562	-0.491294
chr15_55087128	chr15	55087128	uc007vsb.1	+	ncRNA	ncRNA	0.087	0.065	0.056	0.001	0	0.003	1260	1164	1782	726	1362	1130	3	3	4206	3218	0.0679981	0.00124301	TRUE	1	0.00182328	-0.0667551
chr15_81285388	chr15	81285388	intergenic	+	intergenic	intergenic	0.033	0.014	0.013	0	0.001	0	2728	2652	3662	4475	2636	2852	3	3	9042	9963	0.0190223	0.000301114	TRUE	1	0.0392132	-0.0187212
chr15_81285395	chr15	81285395	intergenic	+	intergenic	intergenic	0.115	0.109	0.059	0.076	0.022	0.009	2718	2649	3686	4471	2648	2840	3	3	9053	9959	0.0905777	0.0424741	TRUE	2	0.0966024	-0.0481036
chr15_81286590	chr15	81286590	intergenic	+	intergenic	intergenic	0.051	0.098	0.071	0.128	0	0.012	1309	1510	2082	1377	1744	1441	3	3	4901	4562	0.0740665	0.042306	TRUE	2	0.568962	-0.0317605
chr15_81286591	chr15	81286591	intergenic	+	intergenic	intergenic	0.003	0.038	0.023	0.001	0.001	0	1340	1550	2117	1404	1789	1477	3	3	5007	4670	0.0223687	0.000856531	TRUE	1	0.111266	-0.0215122
chr15_81286592	chr15	81286592	intergenic	+	intergenic	intergenic	0	0.012	0.021	0	0.01	0	1316	1503	2065	1385	1754	1431	3	3	4884	4570	0.0124898	0.00393873	TRUE	1	0.331033	-0.00855103
chr15_81286593	chr15	81286593	intergenic	+	intergenic	intergenic	0.058	0.067	0.002	0.005	0.035	0.001	1249	1469	1971	1303	1701	1386	3	3	4689	4390	0.0375347	0.015262	TRUE	2	0.280461	-0.0222727
chr15_84783219	chr15	84783219	5031439G07Rik	-	intronic	intronic	0.001	0.008	0.004	0	0.043	0	676	529	267	395	484	494	3	3	1472	1373	0.00407609	0.015295	TRUE	1	0.527689	0.0112189
chr15_98664009	chr15	98664009	Mll2	-	3UTR	3UTR		0.017	0.005	0	0	0		347	444	522	370	454	2	3	791	1346	0.0101138	0	TRUE	1	0.0908938	-0.0101138
chr16_4626376	chr16	4626376	intergenic	-	intergenic	intergenic	0.037	0.012	0	0	0.001	0	1907	1677	2510	2714	1909	1710	3	3	6094	6333	0.0147686	0.000315806	TRUE	1	0.216169	-0.0144528
chr16_17027129	chr16	17027129	Mapk1	+	intronic	intronic	0.032	0.018	0.001		0	0	2890	2692	2991		2574	2192	3	2	8573	4766	0.0165636	0	TRUE	1	0.238112	-0.0165636
chr16_17027144	chr16	17027144	Mapk1	+	intronic	intronic	0.001	0.03	0.015		0.002	0.002	2273	2057	2257		1992	1617	3	2	6587	3609	0.0148778	0.00221668	TRUE	1	0.305238	-0.0126611
chr16_20123812	chr16	20123812	Klhl24	+	3UTR	3UTR	0.019	0.014	0.037	0.001	0.005	0.02	1400	1300	2024	1089	1199	941	3	3	4724	3229	0.0251905	0.00805203	TRUE	1	0.181085	-0.0171385
chr16_20123821	chr16	20123821	Klhl24	+	3UTR	3UTR	0.104	0.091	0.148	0.072	0.057	0.084	1437	1345	2081	1103	1236	964	3	3	4863	3303	0.119268	0.0699364	TRUE	2	0.0839664	-0.0493315
chr16_30561108	chr16	30561108	intergenic	-	intergenic	intergenic	0	0.064	0.001	0.001	0	0	1878	1604	1770	1706	1715	1720	3	3	5252	5141	0.019802	0.000194515	TRUE	1	0.370627	-0.0196075
chr16_30561183	chr16	30561183	intergenic	-	intergenic	intergenic	0.048	0.002	0.001	0	0.001	0.001	1889	1581	1746	1700	1747	1738	3	3	5216	5185	0.0182132	0.000385728	TRUE	1	0.351608	-0.0178275
chr16_32299925	chr16	32299925	Rnf168	+	3UTR	3UTR	0	0	0.261	0	0	0	821	436	111	582	365	222	3	3	1368	1169	0.0211988	0	TRUE	1	0.373901	-0.0211988
chr16_32299933	chr16	32299933	Rnf168	+	3UTR	3UTR	0.073	0	0	0	0.003	0	820	433	111	584	363	220	3	3	1364	1167	0.0439883	0.000856898	TRUE	1	0.392271	-0.0431314
chr16_32299976	chr16	32299976	Rnf168	+	3UTR	3UTR	0.207	0		0	0	0	747	386		536	331	201	2	3	1133	1068	0.136805	0	TRUE	1	0.272228	-0.136805
chr16_35927002	chr16	35927002	Dtx3l	-	3UTR	3UTR	0.054	0.066	0.011	0	0.025	0.007	911	755	964	735	838	736	3	3	2630	2309	0.0418251	0.0112603	TRUE	2	0.145377	-0.0305648
chr16_87434042	chr16	87434042	Rwdd2b	-	3UTR	3UTR	0.004	0.019	0.009	0.003	0.005	0.007	2390	2258	3259	1113	2201	2050	3	3	7907	5364	0.0103706	0.00503356	TRUE	1	0.281697	-0.005337
chr16_87434170	chr16	87434170	Rwdd2b	-	3UTR	3UTR	0.027	0	0.105	0	0	0	2317	2189	3161	1081	2159	1998	3	3	7667	5238	0.0515195	0	TRUE	1	0.234736	-0.0515195
chr16_87434171	chr16	87434171	Rwdd2b	-	3UTR	3UTR	0.032	0	0.001	0	0.001	0	2404	2252	3263	1118	2223	2067	3	3	7919	5408	0.0103548	0.000554734	TRUE	1	0.367518	-0.00980011
chr16_87434357	chr16	87434357	Rwdd2b	-	3UTR	3UTR	0	0.003	0.304		0	0	423	352	224		487	199	3	2	999	686	0.0690691	0	TRUE	1	0.489187	-0.0690691
chr16_87434362	chr16	87434362	Rwdd2b	-	3UTR	3UTR	0	0	0.065		0	0	425	354	230		486	204	3	2	1009	690	0.0148662	0	TRUE	1	0.495025	-0.0148662
chr16_87434371	chr16	87434371	Rwdd2b	-	3UTR	3UTR	0.083	0.003	0		0.002	0	423	351	229		483	199	3	2	1003	682	0.0358923	0.00146628	TRUE	1	0.488084	-0.034426
chr16_91490680	chr16	91490680	Ifnar1	+	intronic	intronic	0	0.182	0	0	0		308	286	258	278	333		3	2	852	611	0.0610329	0	TRUE	1	0.495025	-0.0610329
chr16_91490687	chr16	91490687	Ifnar1	+	intronic	intronic	0	0.062	0	0	0.003		304	272	254	279	338		3	2	830	617	0.0204819	0.00162075	TRUE	1	0.524756	-0.0188612
chr16_91656315	chr16	91656315	Son	+	Syn	Ser->Ser		0.069	0		0.006	0		290	210		180	277	2	2	500	457	0.04	0.00218818	TRUE	1	0.459043	-0.0378118
chr17_6122583	chr17	6122583	uc012aji.1	+	ncRNA	ncRNA	0.049	0	0	0.001	0	0	1705	1357	877	1788	1555	770	3	3	3939	4113	0.0210713	0.000243132	TRUE	1	0.382842	-0.0208282
chr17_6122584	chr17	6122584	uc012aji.1	+	ncRNA	ncRNA	0.114	0.099	0	0.001	0.001	0	1706	1364	889	1820	1580	773	3	3	3959	4173	0.0833544	0.000718907	TRUE	1	0.120644	-0.0826355
chr17_6122608	chr17	6122608	uc012aji.1	+	ncRNA	ncRNA	0.429	0.355	0.333	0	0	0	1668	1331	856	1761	1553	760	3	3	3855	4074	0.382361	0	TRUE	1	0.0002132	-0.382361
chr17_6122617	chr17	6122617	uc012aji.1	+	ncRNA	ncRNA	0.231	0.153	0.261	0.001	0.135	0	1658	1303	843	1751	1523	763	3	3	3804	4037	0.210831	0.0512757	TRUE	2	0.0371429	-0.159555
chr17_6122620	chr17	6122620	uc012aji.1	+	ncRNA	ncRNA	0.369	0.116	0.266	0.002	0	0	1576	1234	811	1640	1427	698	3	3	3621	3765	0.259873	0.00106242	TRUE	1	0.0273068	-0.258811
chr17_6123047	chr17	6123047	uc012aji.1	+	ncRNA	ncRNA	0.329	0.425	0.4	0.359	0.385	0.357	432	400	588	142	719	269	3	3	1420	1130	0.385211	0.375221	TRUE	2	0.589192	-0.00999003
chr17_6123068	chr17	6123068	uc012aji.1	+	ncRNA	ncRNA	0.112	0.17	0.333	0	0.082	0.187	410	382	564	142	692	262	3	3	1356	1096	0.220501	0.0967153	TRUE	2	0.248526	-0.123786
chr17_6123078	chr17	6123078	uc012aji.1	+	ncRNA	ncRNA	0.364	0.327	0.425	0	0.097	0.209	429	401	576	146	720	268	3	3	1406	1134	0.378378	0.111111	TRUE	2	0.0155818	-0.267267
chr17_6123082	chr17	6123082	uc012aji.1	+	ncRNA	ncRNA	0.396	0.404	0.546	0.007	0.149	0.217	427	396	573	148	717	267	3	3	1396	1132	0.459885	0.146643	TRUE	2	0.0146274	-0.313242
chr17_6123085	chr17	6123085	uc012aji.1	+	ncRNA	ncRNA	0.014	0.02	0.052	0	0	0.008	427	395	575	146	724	266	3	3	1397	1136	0.0314961	0.00176056	TRUE	1	0.0979663	-0.0297355
chr17_6123086	chr17	6123086	uc012aji.1	+	ncRNA	ncRNA	0.093	0.135	0.256	0	0.071	0.11	428	400	570	144	728	264	3	3	1398	1136	0.171674	0.0713028	TRUE	2	0.159427	-0.100371
chr17_6123112	chr17	6123112	uc012aji.1	+	ncRNA	ncRNA	0.095	0.139	0.064	0	0	0	410	381	549	136	712	265	3	3	1340	1113	0.0947761	0	TRUE	1	0.0102981	-0.0947761
chr17_15657775	chr17	15657775	intergenic	+	intergenic	intergenic	0.053	0.04	0.002	0.174	0.003	0.014	1767	1594	2427	1502	1778	1923	3	3	5788	5203	0.0278162	0.0565059	TRUE	2	0.606536	0.0286897
chr17_15659184	chr17	15659184	intergenic	+	intergenic	intergenic	0.024	0	0.016	0	0.031	0	4375	3709	5492	4862	3910	3560	3	3	13576	12332	0.0143636	0.00997405	TRUE	1	0.822297	-0.00438953
chr17_15659191	chr17	15659191	intergenic	+	intergenic	intergenic	0.034	0.002	0.018	0.002	0.002	0.001	2872	2449	3628	3839	2543	2747	3	3	8949	9129	0.0188848	0.0018622	TRUE	1	0.151973	-0.0170226
chr17_24313416	chr17	24313416	Tbc1d24	-	3UTR	3UTR	0.033	0.002	0	0	0	0	986	659	835	838	842	712	3	3	2480	2392	0.0137097	0	TRUE	1	0.336137	-0.0137097
chr17_24313433	chr17	24313433	Tbc1d24	-	3UTR	3UTR	0.059	0.001	0.003	0	0.04	0	1018	685	869	864	882	725	3	3	2572	2471	0.0248834	0.0141643	TRUE	2	0.757824	-0.0107191
chr17_24313434	chr17	24313434	Tbc1d24	-	3UTR	3UTR	0.057	0.003	0.011	0	0.004	0	1032	697	890	888	904	738	3	3	2619	2530	0.0271096	0.00158103	TRUE	1	0.256346	-0.0255286
chr17_24313464	chr17	24313464	Tbc1d24	-	3UTR	3UTR	0.03	0.003	0.003	0.005	0	0	1054	723	913	913	928	764	3	3	2690	2605	0.0137546	0.00191939	TRUE	1	0.322039	-0.0118353
chr17_25064407	chr17	25064407	uc008azh.2	-	3UTR	3UTR	0.039	0.062	0.001	0.002	0	0.056	1570	1637	2292	1196	1602	1125	3	3	5499	3923	0.0298236	0.016569	TRUE	2	0.596671	-0.0132547
chr17_26420516	chr17	26420516	Luc7l	+	3UTR	3UTR	0	0.03	0.002	0.001	0.004	0.001	1507	1546	1693	1866	1372	1319	3	3	4746	4557	0.0105352	0.00175554	TRUE	1	0.423651	-0.00877965
chr17_29438972	chr17	29438972	BC004004	+	3UTR	3UTR	0.036	0.03	0.02	0.001	0.001	0.026	1491	1264	1723	1405	1437	1231	3	3	4478	4073	0.0279142	0.00834766	TRUE	1	0.112954	-0.0195666
chr17_35994679	chr17	35994679	Mdc1	+	3UTR	3UTR	0.205	0.237	0.172	0.001	0.005	0.002	2195	2058	2636	2125	2004	2035	3	3	6889	6164	0.202206	0.00275795	TRUE	1	0.00042558	-0.199448
chr17_35994685	chr17	35994685	Mdc1	+	3UTR	3UTR	0.181	0.155	0.05	0	0	0	2581	2466	3150	2596	2518	2538	3	3	8197	7652	0.122606	0.00026137	TRUE	1	0.0324895	-0.122344
chr17_35994686	chr17	35994686	Mdc1	+	3UTR	3UTR	0.122	0.074	0.017	0	0	0	2532	2403	3084	2550	2462	2479	3	3	8019	7491	0.0672154	0	TRUE	1	0.0794192	-0.0672154
chr17_35994708	chr17	35994708	Mdc1	+	3UTR	3UTR	0.002	0.002	0.036	0.001	0.004	0	2474	2343	3022	2461	2370	2411	3	3	7839	7242	0.0150529	0.001657	TRUE	1	0.363858	-0.0133959
chr17_39980697	chr17	39980697	intergenic	+	intergenic	intergenic	0.118	0.212	0.302	0.047	0.022	0.046	289	1530	1845	1038	836	1009	3	3	3664	2883	0.249727	0.0391953	TRUE	2	0.0326982	-0.210532
chr17_46911879	chr17	46911879	Rpl7l1	-	3UTR	3UTR	0.026	0.106	0.014	0.002	0	0	466	483	918	496	741	601	3	3	1867	1838	0.040707	0.00054407	TRUE	1	0.171872	-0.0401629
chr17_46911880	chr17	46911880	Rpl7l1	-	3UTR	3UTR	0.03	0.07	0.009	0	0	0	498	542	994	535	808	655	3	3	2034	1998	0.0304818	0	TRUE	1	0.112118	-0.0304818
chr17_46911886	chr17	46911886	Rpl7l1	-	3UTR	3UTR	0.022	0.057	0.001	0.002	0	0.002	366	403	784	409	620	513	3	3	1553	1542	0.0206053	0.00129702	TRUE	1	0.196137	-0.0193083
chr17_63403428	chr17	63403428	Fbxl17	-	3UTR	3UTR	0.029	0	0	0.002	0.002	0.002	932	812	607	404	1011	561	3	3	2351	1976	0.0114845	0.00202429	TRUE	1	0.472107	-0.00946018
chr17_63403436	chr17	63403436	Fbxl17	-	3UTR	3UTR	0.031	0	0	0	0.001	0	970	842	616	409	1033	550	3	3	2428	1992	0.0123558	0.000502008	TRUE	1	0.388198	-0.0118538
chr17_63403502	chr17	63403502	Fbxl17	-	3UTR	3UTR	0.055	0.094	0	0.002	0	0	987	872	638	427	1053	577	3	3	2497	2057	0.0544654	0.000486145	TRUE	1	0.146825	-0.0539792
chr17_63403533	chr17	63403533	Fbxl17	-	3UTR	3UTR	0	0.163	0.002	0	0.001	0	956	843	610	397	1035	557	3	3	2409	1989	0.0572852	0.000502765	TRUE	1	0.368666	-0.0567824
chr17_63403536	chr17	63403536	Fbxl17	-	3UTR	3UTR	0.007	0.057	0	0	0	0	965	838	622	406	1033	566	3	3	2425	2005	0.0226804	0	TRUE	1	0.300321	-0.0226804
chr17_63403538	chr17	63403538	Fbxl17	-	3UTR	3UTR	0.148	0.152	0.044	0	0.02	0.012	995	876	632	426	1068	571	3	3	2503	2065	0.123052	0.0135593	TRUE	2	0.0439917	-0.109493
chr17_63403707	chr17	63403707	Fbxl17	-	3UTR	3UTR	0.009	0.024	0.008	0.001	0.005	0.001	2440	2176	3367	2297	2673	1804	3	3	7983	6774	0.0125266	0.00265722	TRUE	1	0.101244	-0.0098694
chr17_63403708	chr17	63403708	Fbxl17	-	3UTR	3UTR	0.024	0.077	0.048	0	0.012	0.003	2298	2046	3194	2171	2510	1699	3	3	7538	6380	0.0486867	0.00548589	TRUE	1	0.0469813	-0.0432008
chr17_63403723	chr17	63403723	Fbxl17	-	3UTR	3UTR	0.017	0.049	0.031	0	0.012	0.005	2481	2188	3383	2314	2678	1794	3	3	8052	6786	0.0316692	0.00633658	TRUE	1	0.0543602	-0.0253326
chr17_63403728	chr17	63403728	Fbxl17	-	3UTR	3UTR	0.003	0.023	0.026	0	0.001	0.001	2499	2214	3440	2341	2733	1844	3	3	8153	6918	0.0180302	0.000867303	TRUE	1	0.0823639	-0.0171629
chr17_95233731	chr17	95233731	2610044O15Rik	-	5UTR	5UTR	0.01	0.013	0	0.017	0.011	0.002	700	457	831	707	373	473	3	3	1988	1553	0.00653924	0.0109466	TRUE	1	0.711248	0.00440732
chr17_95233738	chr17	95233738	2610044O15Rik	-	5UTR	5UTR	0.016	0.026	0.007	0.029	0.022	0.009	691	453	823	692	358	456	3	3	1967	1506	0.0147433	0.0212483	TRUE	2	0.671554	0.00650508
chr18_10813841	chr18	10813841	uc008ebf.1	+	intronic	intronic	0.02	0.025	0.008	0.001	0	0.006	3518	3176	4428	3182	3178	3599	3	3	11122	9959	0.016364	0.00271112	TRUE	1	0.0462647	-0.0136528
chr18_32262196	chr18	32262196	Iws1	+	3UTR	3UTR	0.038	0.106	0.021	0.013	0.001	0.002	2212	1999	2202	2435	2211	2242	3	3	6413	6888	0.0534851	0.00551684	TRUE	1	0.131447	-0.0479683
chr18_32262215	chr18	32262215	Iws1	+	3UTR	3UTR	0.001	0.018	0	0.1	0.002	0.051	2253	2038	2271	2485	2267	2302	3	3	6562	7054	0.00594331	0.052736	TRUE	1	0.19694	0.0467927
chr18_32262221	chr18	32262221	Iws1	+	3UTR	3UTR	0.003	0.051	0.006	0.112	0.003	0.057	2164	1976	2223	2415	2186	2253	3	3	6363	6854	0.0187019	0.0592355	TRUE	2	0.347289	0.0405336
chr18_32262244	chr18	32262244	Iws1	+	3UTR	3UTR	0.032	0.074	0.007	0.001	0.02	0.051	2253	2035	2279	2519	2280	2311	3	3	6567	7110	0.0366986	0.0232068	TRUE	2	0.605021	-0.0134919
chr18_35834187	chr18	35834187	Dnajc18	-	3UTR	3UTR	0.033	0.042	0.001	0	0.002	0.001	2389	2349	3092	846	2329	2286	3	3	7830	5461	0.0231162	0.00128182	TRUE	1	0.122422	-0.0218344
chr18_44584357	chr18	44584357	Dcp2	+	3UTR	3UTR	0.067	0.053	0.014	0	0.002	0.001	2928	2601	3250	4697	2494	2935	3	3	8779	10126	0.0435129	0.000790045	TRUE	1	0.0512713	-0.0427229
chr18_57116629	chr18	57116629	C330018D20Rik	-	3UTR	3UTR	0.062	0.121	0.1	0.101	0.192		400	725	840	763	454		3	2	1965	1217	0.100254	0.134758	TRUE	2	0.288886	0.0345031
chr18_57116639	chr18	57116639	C330018D20Rik	-	3UTR	3UTR	0.32	0.351	0.591	0.621	0.465		400	720	833	757	456		3	2	1953	1213	0.447005	0.562242	TRUE	2	0.399619	0.115238
chr18_57116640	chr18	57116640	C330018D20Rik	-	3UTR	3UTR	0.134	0.227	0.048	0.044	0.031		404	732	835	767	459		3	2	1971	1226	0.131913	0.0391517	TRUE	2	0.236108	-0.092761
chr18_57116643	chr18	57116643	C330018D20Rik	-	3UTR	3UTR	0.156	0.46	0.343	0.436	0.082		397	719	810	740	441		3	2	1926	1181	0.34839	0.30398	TRUE	2	0.751125	-0.0444108
chr18_57116654	chr18	57116654	C330018D20Rik	-	3UTR	3UTR	0.078	0	0.006	0	0.002		399	715	796	718	442		3	2	1910	1160	0.0188482	0.000862069	TRUE	1	0.465309	-0.0179861
chr18_57116655	chr18	57116655	C330018D20Rik	-	3UTR	3UTR	0.218	0.29	0.075	0	0.002		399	715	825	748	446		3	2	1939	1194	0.1836	0.000837521	TRUE	1	0.0984969	-0.182762
chr18_57116656	chr18	57116656	C330018D20Rik	-	3UTR	3UTR	0.266	0.195	0.143	0.051	0.02		406	735	833	769	461		3	2	1974	1230	0.187437	0.0390244	TRUE	2	0.0396248	-0.148412
chr18_57116722	chr18	57116722	C330018D20Rik	-	3UTR	3UTR	0.018	0.069	0.014	0	0		392	692	801	739	437		3	2	1885	1176	0.0350133	0	TRUE	1	0.237172	-0.0350133
chr18_65636731	chr18	65636731	Malt1	+	3UTR	3UTR	0.139	0.143	0.11	0	0	0.019	625	747	1123	617	713	535	3	3	2495	1865	0.127455	0.00536193	TRUE	1	0.000518042	-0.122093
chr18_65636745	chr18	65636745	Malt1	+	3UTR	3UTR	0.073	0.06	0.06	0.042	0.009	0.071	604	730	1079	596	692	520	3	3	2413	1808	0.0634065	0.0376106	TRUE	2	0.26836	-0.0257959
chr18_65636747	chr18	65636747	Malt1	+	3UTR	3UTR	0.004	0.003	0.024	0.009	0.014	0.002	539	647	1000	535	630	466	3	3	2186	1631	0.0128088	0.00919681	TRUE	1	0.80725	-0.00361197
chr18_65636755	chr18	65636755	Malt1	+	3UTR	3UTR	0	0.008	0.003	0.056	0.006	0	605	722	1095	608	700	525	3	3	2422	1833	0.00371594	0.020731	TRUE	1	0.396131	0.0170151
chr19_3866385	chr19	3866385	Chka	+	3UTR	3UTR	0.01	0.016	0.028	0.013	0.014	0.006	4644	4383	5190	4327	4028	3887	3	3	14217	12242	0.01871	0.011191	TRUE	2	0.298218	-0.00751901
chr19_7612605	chr19	7612605	Atl3	+	3UTR	3UTR	0.104	0.072	0.041	0.02	0.009	0.002	1227	1092	1796	1856	1190	1048	3	3	4115	4094	0.0680437	0.0124573	TRUE	2	0.0306219	-0.0555865
chr19_12538752	chr19	12538752	Mpeg1	+	3UTR	3UTR	0.149	0.168	0.038	0.001	0.001	0	1211	1052	1462	878	1087	997	3	3	3725	2962	0.110872	0.000675219	TRUE	1	0.0440108	-0.110197
chr19_40815478	chr19	40815478	Entpd1	+	3UTR	3UTR	0.052	0.033	0.047	0.004	0.002	0.001	2483	2233	3068	2981	2248	2408	3	3	7784	7637	0.0444502	0.00248789	TRUE	1	0.0019304	-0.0419623
chr19_46670852	chr19	46670852	Sfxn2	+	3UTR	3UTR	0.02	0.02	0.005	0	0	0	607	666	939	288	785	557	3	3	2212	1630	0.0135624	0	TRUE	1	0.039942	-0.0135624
chrX_7485263	chrX	7485263	intergenic	+	intergenic	intergenic	0.168	0.221	0.001	0	0.001	0	1292	1104	995	2023	1508	1534	3	3	3391	5065	0.136243	0.000394867	TRUE	1	0.122109	-0.135848
chrX_7485268	chrX	7485268	intergenic	+	intergenic	intergenic	0.168	0	0.001	0.002	0.002	0	1299	1112	997	2049	1509	1540	3	3	3408	5098	0.0642606	0.00137309	TRUE	1	0.380393	-0.0628875
chrX_39007429	chrX	39007429	Gria3	+	Nonsyn	Arg->Gly	0.033	0.091	0.206	0.01	0.018	0.01	675	1043	2159	842	773	702	3	3	3877	2317	0.1447	0.0125162	TRUE	2	0.128448	-0.132183
chrX_53840820	chrX	53840820	Mmgt1	-	3UTR	3UTR	0.297	0.297	0.093	0.001	0.001	0.001	3184	2960	3546	1409	3073	3048	3	3	9690	7530	0.222291	0.00106242	TRUE	1	0.0284909	-0.221229
chrX_53840821	chrX	53840821	Mmgt1	-	3UTR	3UTR	0.125	0.108	0.02	0.002	0	0	3018	2773	3286	1323	2822	2814	3	3	9077	6959	0.0816349	0.000431096	TRUE	1	0.06193	-0.0812038
chrX_69690631	chrX	69690631	Gabra3	-	Nonsyn	Ile->Met	0.157	0.238	0.159		0.068	0.114	619	707	1477		646	176	3	2	2803	822	0.17838	0.0778589	TRUE	2	0.0929095	-0.100521
chrX_71472201	chrX	71472201	Flna	-	Nonsyn	Gln->Arg	0.337	0.361	0.295	0.309	0.287	0.323	6230	5512	6514	7116	5478	5966	3	3	18256	18560	0.329645	0.307004	TRUE	2	0.323982	-0.0226407
chrX_71531050	chrX	71531050	Taz	+	intronic	intronic	0.037	0.01	0	0	0.001	0	861	990	1491	600	839	559	3	3	3342	1998	0.0125673	0.000500501	TRUE	1	0.237739	-0.0120668
chrX_71531057	chrX	71531057	Taz	+	intronic	intronic	0.036	0.001	0.023	0	0.003	0.043	913	1040	1594	619	898	588	3	3	3547	2105	0.019735	0.0133017	TRUE	2	0.799772	-0.00643332
chrX_71531066	chrX	71531066	Taz	+	intronic	intronic	0.033	0.001	0.009	0	0.001	0.033	851	966	1498	576	850	575	3	3	3315	2001	0.0126697	0.009995	TRUE	1	0.846066	-0.00267468
chrX_71531186	chrX	71531186	Taz	+	intronic	intronic	0.057	0.028	0	0	0.016	0	839	938	1448	560	829	555	3	3	3225	1944	0.0229457	0.00668724	TRUE	1	0.254398	-0.0162585
chrX_92247071	chrX	92247071	Arhgef9	-	3UTR	3UTR	0.066	0	0	0	0	0	967	599	973	1681	1034	337	3	3	2539	3052	0.0252068	0	TRUE	1	0.373901	-0.0252068
chrX_92247075	chrX	92247075	Arhgef9	-	3UTR	3UTR	0.001	0	0.081	0	0.001	0	1014	618	1027	1764	1099	359	3	3	2659	3222	0.0315908	0.000310366	TRUE	1	0.371301	-0.0312805
chrX_92247081	chrX	92247081	Arhgef9	-	3UTR	3UTR	0	0	0.078	0.001	0.001	0	1040	637	1031	1794	1111	366	3	3	2708	3271	0.0295421	0.000611434	TRUE	1	0.385086	-0.0289307
chrX_92247083	chrX	92247083	Arhgef9	-	3UTR	3UTR	0.065	0.002	0	0.001	0.001	0	1018	624	1022	1757	1092	354	3	3	2664	3203	0.0251502	0.000624415	TRUE	1	0.367455	-0.0245257
chrX_104982433	chrX	104982433	2610002M06Rik	-	3UTR	3UTR	0.077	0.084	0.043	0	0	0	924	1053	1545	474	898	681	3	3	3522	2053	0.0638842	0	TRUE	1	0.00580623	-0.0638842
chrX_131123078	chrX	131123078	intergenic	+	intergenic	intergenic	0.007	0.035	0.005		0.022	0.002	1375	1272	1232		1331	1157	3	2	3879	2488	0.0154679	0.0124598	TRUE	2	0.817378	-0.0030081
chrX_131123085	chrX	131123085	Gla	-	3UTR	3UTR	0.213	0.001	0.004		0.001	0.001	1546	1354	1335		1435	1257	3	2	4235	2692	0.0793388	0.00111441	TRUE	1	0.486663	-0.0782244
chrX_131123090	chrX	131123090	Gla	-	3UTR	3UTR	0.087	0	0.001		0.001	0.002	1387	1402	1360		1469	1286	3	2	4149	2755	0.0291637	0.00108893	TRUE	1	0.508937	-0.0280747
chrX_131123169	chrX	131123169	Gla	-	3UTR	3UTR	0.003	0.003	0.122		0	0.002	1572	1396	1381		1507	1288	3	2	4349	2795	0.040699	0.000715564	TRUE	1	0.475465	-0.0399834
chrX_131123181	chrX	131123181	Gla	-	3UTR	3UTR	0.105	0.001	0.001		0.001	0	1556	1398	1353		1474	1287	3	2	4307	2761	0.0387741	0.000362188	TRUE	1	0.489363	-0.0384119
chrX_131123182	chrX	131123182	Gla	-	3UTR	3UTR	0.187	0.001	0.001		0	0	1623	1446	1403		1547	1311	3	2	4472	2858	0.0686494	0	TRUE	1	0.488682	-0.0686494
chrX_131123195	chrX	131123195	Gla	-	3UTR	3UTR	0.015	0.1	0.011		0.013	0.108	1614	1455	1408		1526	1308	3	2	4477	2834	0.0413223	0.0568102	TRUE	2	0.743457	0.0154878
chrX_131123618	chrX	131123618	Gla	-	3UTR	3UTR	0.017	0.038	0	0	0	0	468	523	757	126	448	174	3	3	1748	748	0.0160183	0	TRUE	1	0.170601	-0.0160183
chrX_131123629	chrX	131123629	Gla	-	3UTR	3UTR	0.033	0.017	0.046	0	0	0	482	533	768	128	453	179	3	3	1783	760	0.0336511	0	TRUE	1	0.0188484	-0.0336511
chrX_136478072	chrX	136478072	Rbm41	-	3UTR	3UTR	0.021	0.021	0.003	0	0.001	0.01	1171	1397	2369	3049	1483	812	3	3	4937	5344	0.0127608	0.00187126	TRUE	1	0.170442	-0.0108895
chrX_136478093	chrX	136478093	Rbm41	-	3UTR	3UTR	0.003	0	0.01	0.022	0	0.004	1156	1390	2351	3045	1471	808	3	3	4897	5324	0.00571779	0.0133358	TRUE	1	0.588931	0.00761805
chrX_136478102	chrX	136478102	Rbm41	-	3UTR	3UTR	0.01	0.018	0.005	0.001	0.001	0	1190	1420	2422	3119	1515	838	3	3	5032	5472	0.0101351	0.000913743	TRUE	1	0.0530482	-0.00922139
chrX_136478103	chrX	136478103	Rbm41	-	3UTR	3UTR	0.02	0.02	0.014	0.001	0.001	0.012	1174	1390	2362	3049	1477	816	3	3	4926	5342	0.0168494	0.00262074	TRUE	1	0.0331419	-0.0142286
[truncated: 9 more rows]

## Sheet: Liver_edited_0.01
site	chrom	position	gene	strand	annot1	annot2	Adar1wt_Ifih1_ko_Liver_rep1.editlevel	Adar1wt_Ifih1_ko_Liver_rep2.editlevel	Adar1wt_Ifih1_ko_Liver_rep3.editlevel	E861A_Ifih1_ko_Liver_rep1.editlevel	E861A_Ifih1_ko_Liver_rep2.editlevel	E861A_Ifih1_ko_Liver_rep3.editlevel	Adar1wt_Ifih1_ko_Liver_rep1.coverage	Adar1wt_Ifih1_ko_Liver_rep2.coverage	Adar1wt_Ifih1_ko_Liver_rep3.coverage	E861A_Ifih1_ko_Liver_rep1.coverage	E861A_Ifih1_ko_Liver_rep2.coverage	E861A_Ifih1_ko_Liver_rep3.coverage	Adar1wt_Ifih1_ko_Liver.nCOVERAGE	E861A_Ifih1_ko_Liver.nCOVERAGE	Adar1wt_Ifih1_ko_Liver.coverage	E861A_Ifih1_ko_Liver.coverage	Adar1wt_Ifih1_ko_Liver.editlevel	E861A_Ifih1_ko_Liver.editlevel	Liver.detected.both	Liver.EditedAboveThreshold	Liver.PValue.ANOVA	Liver.editDifference
[truncated: 677 more rows]

[truncated: 5 more sheets: Small_Intestine_edited_0.01, Spleen_edited_0.01, Thymus_edited_0.01, Conserved_sites, E861A_editing_gr0.2]
