# Supplementary material for: Protein recoding by ADAR1-mediated RNA editing is not essential for normal development and homeostasis
Source: Genome Biol. 2017 Sep 5;18:166. doi: 10.1186/s13059-017-1301-4 (PMC5585977; doi:10.1186/s13059-017-1301-4)
Supplement: Supplementary file 6 — Table S1 Full statistical comparison of data in Fig. 7. (XLSX 120 kb) [file 13059_2017_1301_MOESM6_ESM.xlsx]

## Sheet: Weight Fig7C
Normalised weight comparison (Fig. 7C)
Within each row, compare columns (simple effects within rows)
Number of families	3
Number of comparisons per family	15
Alpha	0.05
Tukey's multiple comparisons test	Mean Diff.	95.00% CI of diff.	Significant?	Summary
Day
fl/+ vs. fl/fl	0	-14.06 to 14.06	No	ns
fl/+ vs. fl/E861A	0	-13.02 to 13.02	No	ns
fl/+ vs. fl/+ Ifih-/-	0	-15.04 to 15.04	No	ns
fl/+ vs. fl/fl Ifih1-/-	0	-14.06 to 14.06	No	ns
fl/+ vs. fl/E861A Ifih1-/-	0	-14.06 to 14.06	No	ns
fl/fl vs. fl/E861A	0	-11.89 to 11.89	No	ns
fl/fl vs. fl/+ Ifih-/-	0	-14.06 to 14.06	No	ns
fl/fl vs. fl/fl Ifih1-/-	0	-13.02 to 13.02	No	ns
fl/fl vs. fl/E861A Ifih1-/-	0	-13.02 to 13.02	No	ns
fl/E861A vs. fl/+ Ifih-/-	0	-13.02 to 13.02	No	ns
fl/E861A vs. fl/fl Ifih1-/-	0	-11.89 to 11.89	No	ns
fl/E861A vs. fl/E861A Ifih1-/-	0	-11.89 to 11.89	No	ns
fl/+ Ifih-/- vs. fl/fl Ifih1-/-	0	-14.06 to 14.06	No	ns
fl/+ Ifih-/- vs. fl/E861A Ifih1-/-	0	-14.06 to 14.06	No	ns
fl/fl Ifih1-/- vs. fl/E861A Ifih1-/-	0	-13.02 to 13.02	No	ns
Day
fl/+ vs. fl/fl	14.22	0.1517 to 28.28	Yes	*
fl/+ vs. fl/E861A	14.73	1.703 to 27.75	Yes	*
fl/+ vs. fl/+ Ifih-/-	9.463	-5.573 to 24.5	No	ns
fl/+ vs. fl/fl Ifih1-/-	2.889	-11.18 to 16.95	No	ns
fl/+ vs. fl/E861A Ifih1-/-	3.902	-10.16 to 17.97	No	ns
fl/fl vs. fl/E861A	0.5083	-11.38 to 12.4	No	ns
fl/fl vs. fl/+ Ifih-/-	-4.753	-18.82 to 9.312	No	ns
fl/fl vs. fl/fl Ifih1-/-	-11.33	-24.35 to 1.694	No	ns
fl/fl vs. fl/E861A Ifih1-/-	-10.32	-23.34 to 2.707	No	ns
fl/E861A vs. fl/+ Ifih-/-	-5.262	-18.28 to 7.76	No	ns
fl/E861A vs. fl/fl Ifih1-/-	-11.84	-23.72 to 0.05121	No	ns
fl/E861A vs. fl/E861A Ifih1-/-	-10.82	-22.71 to 1.064	No	ns
fl/+ Ifih-/- vs. fl/fl Ifih1-/-	-6.574	-20.64 to 7.491	No	ns
fl/+ Ifih-/- vs. fl/E861A Ifih1-/-	-5.562	-19.63 to 8.503	No	ns
fl/fl Ifih1-/- vs. fl/E861A Ifih1-/-	1.012	-12.01 to 14.03	No	ns
Day
fl/+ vs. fl/fl	25.15	11.08 to 39.21	Yes	****
fl/+ vs. fl/E861A	22.55	9.532 to 35.57	Yes	****
fl/+ vs. fl/+ Ifih-/-	6.977	-8.059 to 22.01	No	ns
fl/+ vs. fl/fl Ifih1-/-	10.14	-3.922 to 24.21	No	ns
fl/+ vs. fl/E861A Ifih1-/-	6.092	-7.972 to 20.16	No	ns
fl/fl vs. fl/E861A	-2.592	-14.48 to 9.295	No	ns
fl/fl vs. fl/+ Ifih-/-	-18.17	-32.23 to -4.103	Yes	**
fl/fl vs. fl/fl Ifih1-/-	-15	-28.02 to -1.981	Yes	*
fl/fl vs. fl/E861A Ifih1-/-	-19.05	-32.07 to -6.031	Yes	***
fl/E861A vs. fl/+ Ifih-/-	-15.58	-28.6 to -2.555	Yes	*
fl/E861A vs. fl/fl Ifih1-/-	-12.41	-24.3 to -0.5238	Yes	*
fl/E861A vs. fl/E861A Ifih1-/-	-16.46	-28.35 to -4.574	Yes	**
fl/+ Ifih-/- vs. fl/fl Ifih1-/-	3.166	-10.9 to 17.23	No	ns
fl/+ Ifih-/- vs. fl/E861A Ifih1-/-	-0.8842	-14.95 to 13.18	No	ns
fl/fl Ifih1-/- vs. fl/E861A Ifih1-/-	-4.05	-17.07 to 8.972	No	ns
Test details	Mean 1	Mean 2	Mean Diff.	SE of diff.	N1	N2	q	DF
Day
fl/+ vs. fl/fl	100	100	0	4.761	3	4	0	54
fl/+ vs. fl/E861A	100	100	0	4.407	3	6	0	54
fl/+ vs. fl/+ Ifih-/-	100	100	0	5.089	3	3	0	54
fl/+ vs. fl/fl Ifih1-/-	100	100	0	4.761	3	4	0	54
fl/+ vs. fl/E861A Ifih1-/-	100	100	0	4.761	3	4	0	54
fl/fl vs. fl/E861A	100	100	0	4.023	4	6	0	54
fl/fl vs. fl/+ Ifih-/-	100	100	0	4.761	4	3	0	54
fl/fl vs. fl/fl Ifih1-/-	100	100	0	4.407	4	4	0	54
fl/fl vs. fl/E861A Ifih1-/-	100	100	0	4.407	4	4	0	54
fl/E861A vs. fl/+ Ifih-/-	100	100	0	4.407	6	3	0	54
fl/E861A vs. fl/fl Ifih1-/-	100	100	0	4.023	6	4	0	54
fl/E861A vs. fl/E861A Ifih1-/-	100	100	0	4.023	6	4	0	54
fl/+ Ifih-/- vs. fl/fl Ifih1-/-	100	100	0	4.761	3	4	0	54
fl/+ Ifih-/- vs. fl/E861A Ifih1-/-	100	100	0	4.761	3	4	0	54
fl/fl Ifih1-/- vs. fl/E861A Ifih1-/-	100	100	0	4.407	4	4	0	54
Day
fl/+ vs. fl/fl	99.68	85.46	14.22	4.761	3	4	4.223	54
fl/+ vs. fl/E861A	99.68	84.95	14.73	4.407	3	6	4.725	54
fl/+ vs. fl/+ Ifih-/-	99.68	90.21	9.463	5.089	3	3	2.63	54
fl/+ vs. fl/fl Ifih1-/-	99.68	96.79	2.889	4.761	3	4	0.8583	54
fl/+ vs. fl/E861A Ifih1-/-	99.68	95.78	3.902	4.761	3	4	1.159	54
fl/fl vs. fl/E861A	85.46	84.95	0.5083	4.023	4	6	0.1787	54
fl/fl vs. fl/+ Ifih-/-	85.46	90.21	-4.753	4.761	4	3	1.412	54
fl/fl vs. fl/fl Ifih1-/-	85.46	96.79	-11.33	4.407	4	4	3.635	54
fl/fl vs. fl/E861A Ifih1-/-	85.46	95.78	-10.32	4.407	4	4	3.31	54
fl/E861A vs. fl/+ Ifih-/-	84.95	90.21	-5.262	4.407	6	3	1.688	54
fl/E861A vs. fl/fl Ifih1-/-	84.95	96.79	-11.84	4.023	6	4	4.16	54
fl/E861A vs. fl/E861A Ifih1-/-	84.95	95.78	-10.82	4.023	6	4	3.804	54
fl/+ Ifih-/- vs. fl/fl Ifih1-/-	90.21	96.79	-6.574	4.761	3	4	1.953	54
fl/+ Ifih-/- vs. fl/E861A Ifih1-/-	90.21	95.78	-5.562	4.761	3	4	1.652	54
fl/fl Ifih1-/- vs. fl/E861A Ifih1-/-	96.79	95.78	1.012	4.407	4	4	0.3249	54
Day
fl/+ vs. fl/fl	101.8	76.62	25.15	4.761	3	4	7.47	54
fl/+ vs. fl/E861A	101.8	79.21	22.55	4.407	3	6	7.237	54
fl/+ vs. fl/+ Ifih-/-	101.8	94.78	6.977	5.089	3	3	1.939	54
fl/+ vs. fl/fl Ifih1-/-	101.8	91.62	10.14	4.761	3	4	3.013	54
fl/+ vs. fl/E861A Ifih1-/-	101.8	95.67	6.092	4.761	3	4	1.81	54
fl/fl vs. fl/E861A	76.62	79.21	-2.592	4.023	4	6	0.911	54
fl/fl vs. fl/+ Ifih-/-	76.62	94.78	-18.17	4.761	4	3	5.397	54
fl/fl vs. fl/fl Ifih1-/-	76.62	91.62	-15	4.407	4	4	4.814	54
fl/fl vs. fl/E861A Ifih1-/-	76.62	95.67	-19.05	4.407	4	4	6.113	54
fl/E861A vs. fl/+ Ifih-/-	79.21	94.78	-15.58	4.407	6	3	4.998	54
fl/E861A vs. fl/fl Ifih1-/-	79.21	91.62	-12.41	4.023	6	4	4.362	54
fl/E861A vs. fl/E861A Ifih1-/-	79.21	95.67	-16.46	4.023	6	4	5.786	54
fl/+ Ifih-/- vs. fl/fl Ifih1-/-	94.78	91.62	3.166	4.761	3	4	0.9405	54
fl/+ Ifih-/- vs. fl/E861A Ifih1-/-	94.78	95.67	-0.8842	4.761	3	4	0.2627	54
fl/fl Ifih1-/- vs. fl/E861A Ifih1-/-	91.62	95.67	-4.05	4.407	4	4	1.3	54

## Sheet: PB-Fig7D
Within each column, compare rows (simple effects within columns)
Number of families	5
Number of comparisons per family	66
Alpha	0.05
Tukey's multiple comparisons test	Mean Diff.	95.00% CI of diff.	Significant?	Summary	Adjusted P Value
Granulocytes
Adar1f/fl day 0 vs. fl/fl RIP	0.13	-1.006 to 1.266	No	ns	>0.9999
Adar1f/fl day 0 vs. E861A/fl day 0	-0.1375	-1.175 to 0.8997	No	ns	>0.9999
Adar1f/fl day 0 vs. E861A/fl RIP	0.3175	-0.7197 to 1.355	No	ns	0.9972
Adar1f/fl day 0 vs. fl/fl Ifih1 day 0	0.12	-1.016 to 1.256	No	ns	>0.9999
Adar1f/fl day 0 vs. fl/fl Ifih1 RIP	0.1525	-0.9837 to 1.289	No	ns	>0.9999
Adar1f/fl day 0 vs. fl/E861A Ifih1-/- day 0	-0.1725	-1.309 to 0.9637	No	ns	>0.9999
Adar1f/fl day 0 vs. E861A/fl Ifih1-/- RIP	0.2225	-0.9137 to 1.359	No	ns	>0.9999
Adar1f/fl day 0 vs. Adar1 fl/+ day 0	-0.8758	-2.103 to 0.3514	No	ns	0.4364
Adar1f/fl day 0 vs. Adar1 fl/+ RIP	0.1808	-1.046 to 1.408	No	ns	>0.9999
Adar1f/fl day 0 vs. fl/+ Ifih1-/- day 0	-1.159	-2.386 to 0.06804	No	ns	0.0838
Adar1f/fl day 0 vs. fl/+ Ifih1-/- RIP	0.1375	-1.09 to 1.365	No	ns	>0.9999
fl/fl RIP vs. E861A/fl day 0	-0.2675	-1.305 to 0.7697	No	ns	0.9994
fl/fl RIP vs. E861A/fl RIP	0.1875	-0.8497 to 1.225	No	ns	>0.9999
fl/fl RIP vs. fl/fl Ifih1 day 0	-0.01	-1.146 to 1.126	No	ns	>0.9999
fl/fl RIP vs. fl/fl Ifih1 RIP	0.0225	-1.114 to 1.159	No	ns	>0.9999
fl/fl RIP vs. fl/E861A Ifih1-/- day 0	-0.3025	-1.439 to 0.8337	No	ns	0.9992
fl/fl RIP vs. E861A/fl Ifih1-/- RIP	0.0925	-1.044 to 1.229	No	ns	>0.9999
fl/fl RIP vs. Adar1 fl/+ day 0	-1.006	-2.233 to 0.2214	No	ns	0.228
fl/fl RIP vs. Adar1 fl/+ RIP	0.05083	-1.176 to 1.278	No	ns	>0.9999
fl/fl RIP vs. fl/+ Ifih1-/- day 0	-1.289	-2.516 to -0.06196	Yes	*	0.0301
fl/fl RIP vs. fl/+ Ifih1-/- RIP	0.0075	-1.22 to 1.235	No	ns	>0.9999
E861A/fl day 0 vs. E861A/fl RIP	0.455	-0.4727 to 1.383	No	ns	0.898
E861A/fl day 0 vs. fl/fl Ifih1 day 0	0.2575	-0.7797 to 1.295	No	ns	0.9996
E861A/fl day 0 vs. fl/fl Ifih1 RIP	0.29	-0.7472 to 1.327	No	ns	0.9988
E861A/fl day 0 vs. fl/E861A Ifih1-/- day 0	-0.035	-1.072 to 1.002	No	ns	>0.9999
E861A/fl day 0 vs. E861A/fl Ifih1-/- RIP	0.36	-0.6772 to 1.397	No	ns	0.9918
E861A/fl day 0 vs. Adar1 fl/+ day 0	-0.7383	-1.875 to 0.3978	No	ns	0.5863
E861A/fl day 0 vs. Adar1 fl/+ RIP	0.3183	-0.8178 to 1.455	No	ns	0.9988
E861A/fl day 0 vs. fl/+ Ifih1-/- day 0	-1.022	-2.158 to 0.1145	No	ns	0.1239
E861A/fl day 0 vs. fl/+ Ifih1-/- RIP	0.275	-0.8612 to 1.411	No	ns	0.9997
E861A/fl RIP vs. fl/fl Ifih1 day 0	-0.1975	-1.235 to 0.8397	No	ns	>0.9999
E861A/fl RIP vs. fl/fl Ifih1 RIP	-0.165	-1.202 to 0.8722	No	ns	>0.9999
E861A/fl RIP vs. fl/E861A Ifih1-/- day 0	-0.49	-1.527 to 0.5472	No	ns	0.9194
E861A/fl RIP vs. E861A/fl Ifih1-/- RIP	-0.095	-1.132 to 0.9422	No	ns	>0.9999
E861A/fl RIP vs. Adar1 fl/+ day 0	-1.193	-2.33 to -0.05716	Yes	*	0.0302
E861A/fl RIP vs. Adar1 fl/+ RIP	-0.1367	-1.273 to 0.9995	No	ns	>0.9999
E861A/fl RIP vs. fl/+ Ifih1-/- day 0	-1.477	-2.613 to -0.3405	Yes	**	0.0016
E861A/fl RIP vs. fl/+ Ifih1-/- RIP	-0.18	-1.316 to 0.9562	No	ns	>0.9999
fl/fl Ifih1 day 0 vs. fl/fl Ifih1 RIP	0.0325	-1.104 to 1.169	No	ns	>0.9999
fl/fl Ifih1 day 0 vs. fl/E861A Ifih1-/- day 0	-0.2925	-1.429 to 0.8437	No	ns	0.9994
fl/fl Ifih1 day 0 vs. E861A/fl Ifih1-/- RIP	0.1025	-1.034 to 1.239	No	ns	>0.9999
fl/fl Ifih1 day 0 vs. Adar1 fl/+ day 0	-0.9958	-2.223 to 0.2314	No	ns	0.2413
fl/fl Ifih1 day 0 vs. Adar1 fl/+ RIP	0.06083	-1.166 to 1.288	No	ns	>0.9999
fl/fl Ifih1 day 0 vs. fl/+ Ifih1-/- day 0	-1.279	-2.506 to -0.05196	Yes	*	0.0328
fl/fl Ifih1 day 0 vs. fl/+ Ifih1-/- RIP	0.0175	-1.21 to 1.245	No	ns	>0.9999
fl/fl Ifih1 RIP vs. fl/E861A Ifih1-/- day 0	-0.325	-1.461 to 0.8112	No	ns	0.9985
fl/fl Ifih1 RIP vs. E861A/fl Ifih1-/- RIP	0.07	-1.066 to 1.206	No	ns	>0.9999
fl/fl Ifih1 RIP vs. Adar1 fl/+ day 0	-1.028	-2.256 to 0.1989	No	ns	0.1999
fl/fl Ifih1 RIP vs. Adar1 fl/+ RIP	0.02833	-1.199 to 1.256	No	ns	>0.9999
fl/fl Ifih1 RIP vs. fl/+ Ifih1-/- day 0	-1.312	-2.539 to -0.08446	Yes	*	0.0249
fl/fl Ifih1 RIP vs. fl/+ Ifih1-/- RIP	-0.015	-1.242 to 1.212	No	ns	>0.9999
fl/E861A Ifih1-/- day 0 vs. E861A/fl Ifih1-/- RIP	0.395	-0.7412 to 1.531	No	ns	0.9917
fl/E861A Ifih1-/- day 0 vs. Adar1 fl/+ day 0	-0.7033	-1.931 to 0.5239	No	ns	0.759
fl/E861A Ifih1-/- day 0 vs. Adar1 fl/+ RIP	0.3533	-0.8739 to 1.581	No	ns	0.9984
fl/E861A Ifih1-/- day 0 vs. fl/+ Ifih1-/- day 0	-0.9867	-2.214 to 0.2405	No	ns	0.2539
fl/E861A Ifih1-/- day 0 vs. fl/+ Ifih1-/- RIP	0.31	-0.9172 to 1.537	No	ns	0.9995
E861A/fl Ifih1-/- RIP vs. Adar1 fl/+ day 0	-1.098	-2.326 to 0.1289	No	ns	0.1283
E861A/fl Ifih1-/- RIP vs. Adar1 fl/+ RIP	-0.04167	-1.269 to 1.186	No	ns	>0.9999
E861A/fl Ifih1-/- RIP vs. fl/+ Ifih1-/- day 0	-1.382	-2.609 to -0.1545	Yes	*	0.0133
E861A/fl Ifih1-/- RIP vs. fl/+ Ifih1-/- RIP	-0.085	-1.312 to 1.142	No	ns	>0.9999
Adar1 fl/+ day 0 vs. Adar1 fl/+ RIP	1.057	-0.2553 to 2.369	No	ns	0.2515
Adar1 fl/+ day 0 vs. fl/+ Ifih1-/- day 0	-0.2833	-1.595 to 1.029	No	ns	0.9999
Adar1 fl/+ day 0 vs. fl/+ Ifih1-/- RIP	1.013	-0.2986 to 2.325	No	ns	0.3119
Adar1 fl/+ RIP vs. fl/+ Ifih1-/- day 0	-1.34	-2.652 to -0.02806	Yes	*	0.0405
Adar1 fl/+ RIP vs. fl/+ Ifih1-/- RIP	-0.04333	-1.355 to 1.269	No	ns	>0.9999
fl/+ Ifih1-/- day 0 vs. fl/+ Ifih1-/- RIP	1.297	-0.01527 to 2.609	No	ns	0.0559
macrophages
Adar1f/fl day 0 vs. fl/fl RIP	0.275	-0.8612 to 1.411	No	ns	0.9997
Adar1f/fl day 0 vs. E861A/fl day 0	-0.05583	-1.093 to 0.9813	No	ns	>0.9999
Adar1f/fl day 0 vs. E861A/fl RIP	0.3925	-0.6447 to 1.43	No	ns	0.9836
Adar1f/fl day 0 vs. fl/fl Ifih1 day 0	-0.025	-1.161 to 1.111	No	ns	>0.9999
Adar1f/fl day 0 vs. fl/fl Ifih1 RIP	0.12	-1.016 to 1.256	No	ns	>0.9999
Adar1f/fl day 0 vs. fl/E861A Ifih1-/- day 0	-0.08	-1.216 to 1.056	No	ns	>0.9999
Adar1f/fl day 0 vs. E861A/fl Ifih1-/- RIP	0.2275	-0.9087 to 1.364	No	ns	>0.9999
Adar1f/fl day 0 vs. Adar1 fl/+ day 0	0.1042	-1.123 to 1.331	No	ns	>0.9999
Adar1f/fl day 0 vs. Adar1 fl/+ RIP	0.2575	-0.9697 to 1.485	No	ns	>0.9999
Adar1f/fl day 0 vs. fl/+ Ifih1-/- day 0	0.1942	-1.033 to 1.421	No	ns	>0.9999
Adar1f/fl day 0 vs. fl/+ Ifih1-/- RIP	0.1608	-1.066 to 1.388	No	ns	>0.9999
fl/fl RIP vs. E861A/fl day 0	-0.3308	-1.368 to 0.7063	No	ns	0.996
fl/fl RIP vs. E861A/fl RIP	0.1175	-0.9197 to 1.155	No	ns	>0.9999
fl/fl RIP vs. fl/fl Ifih1 day 0	-0.3	-1.436 to 0.8362	No	ns	0.9993
fl/fl RIP vs. fl/fl Ifih1 RIP	-0.155	-1.291 to 0.9812	No	ns	>0.9999
fl/fl RIP vs. fl/E861A Ifih1-/- day 0	-0.355	-1.491 to 0.7812	No	ns	0.9967
fl/fl RIP vs. E861A/fl Ifih1-/- RIP	-0.0475	-1.184 to 1.089	No	ns	>0.9999
fl/fl RIP vs. Adar1 fl/+ day 0	-0.1708	-1.398 to 1.056	No	ns	>0.9999
fl/fl RIP vs. Adar1 fl/+ RIP	-0.0175	-1.245 to 1.21	No	ns	>0.9999
fl/fl RIP vs. fl/+ Ifih1-/- day 0	-0.08083	-1.308 to 1.146	No	ns	>0.9999
fl/fl RIP vs. fl/+ Ifih1-/- RIP	-0.1142	-1.341 to 1.113	No	ns	>0.9999
E861A/fl day 0 vs. E861A/fl RIP	0.4483	-0.4793 to 1.376	No	ns	0.9069
E861A/fl day 0 vs. fl/fl Ifih1 day 0	0.03083	-1.006 to 1.068	No	ns	>0.9999
E861A/fl day 0 vs. fl/fl Ifih1 RIP	0.1758	-0.8613 to 1.213	No	ns	>0.9999
E861A/fl day 0 vs. fl/E861A Ifih1-/- day 0	-0.02417	-1.061 to 1.013	No	ns	>0.9999
E861A/fl day 0 vs. E861A/fl Ifih1-/- RIP	0.2833	-0.7538 to 1.321	No	ns	0.999
E861A/fl day 0 vs. Adar1 fl/+ day 0	0.16	-0.9762 to 1.296	No	ns	>0.9999
E861A/fl day 0 vs. Adar1 fl/+ RIP	0.3133	-0.8228 to 1.45	No	ns	0.9989
E861A/fl day 0 vs. fl/+ Ifih1-/- day 0	0.25	-0.8862 to 1.386	No	ns	0.9999
E861A/fl day 0 vs. fl/+ Ifih1-/- RIP	0.2167	-0.9195 to 1.353	No	ns	>0.9999
E861A/fl RIP vs. fl/fl Ifih1 day 0	-0.4175	-1.455 to 0.6197	No	ns	0.9736
E861A/fl RIP vs. fl/fl Ifih1 RIP	-0.2725	-1.31 to 0.7647	No	ns	0.9993
E861A/fl RIP vs. fl/E861A Ifih1-/- day 0	-0.4725	-1.51 to 0.5647	No	ns	0.9365
E861A/fl RIP vs. E861A/fl Ifih1-/- RIP	-0.165	-1.202 to 0.8722	No	ns	>0.9999
E861A/fl RIP vs. Adar1 fl/+ day 0	-0.2883	-1.425 to 0.8478	No	ns	0.9995
E861A/fl RIP vs. Adar1 fl/+ RIP	-0.135	-1.271 to 1.001	No	ns	>0.9999
E861A/fl RIP vs. fl/+ Ifih1-/- day 0	-0.1983	-1.335 to 0.9378	No	ns	>0.9999
E861A/fl RIP vs. fl/+ Ifih1-/- RIP	-0.2317	-1.368 to 0.9045	No	ns	>0.9999
fl/fl Ifih1 day 0 vs. fl/fl Ifih1 RIP	0.145	-0.9912 to 1.281	No	ns	>0.9999
fl/fl Ifih1 day 0 vs. fl/E861A Ifih1-/- day 0	-0.055	-1.191 to 1.081	No	ns	>0.9999
fl/fl Ifih1 day 0 vs. E861A/fl Ifih1-/- RIP	0.2525	-0.8837 to 1.389	No	ns	0.9999
fl/fl Ifih1 day 0 vs. Adar1 fl/+ day 0	0.1292	-1.098 to 1.356	No	ns	>0.9999
fl/fl Ifih1 day 0 vs. Adar1 fl/+ RIP	0.2825	-0.9447 to 1.51	No	ns	0.9998
fl/fl Ifih1 day 0 vs. fl/+ Ifih1-/- day 0	0.2192	-1.008 to 1.446	No	ns	>0.9999
fl/fl Ifih1 day 0 vs. fl/+ Ifih1-/- RIP	0.1858	-1.041 to 1.413	No	ns	>0.9999
fl/fl Ifih1 RIP vs. fl/E861A Ifih1-/- day 0	-0.2	-1.336 to 0.9362	No	ns	>0.9999
fl/fl Ifih1 RIP vs. E861A/fl Ifih1-/- RIP	0.1075	-1.029 to 1.244	No	ns	>0.9999
fl/fl Ifih1 RIP vs. Adar1 fl/+ day 0	-0.01583	-1.243 to 1.211	No	ns	>0.9999
fl/fl Ifih1 RIP vs. Adar1 fl/+ RIP	0.1375	-1.09 to 1.365	No	ns	>0.9999
fl/fl Ifih1 RIP vs. fl/+ Ifih1-/- day 0	0.07417	-1.153 to 1.301	No	ns	>0.9999
fl/fl Ifih1 RIP vs. fl/+ Ifih1-/- RIP	0.04083	-1.186 to 1.268	No	ns	>0.9999
fl/E861A Ifih1-/- day 0 vs. E861A/fl Ifih1-/- RIP	0.3075	-0.8287 to 1.444	No	ns	0.9991
fl/E861A Ifih1-/- day 0 vs. Adar1 fl/+ day 0	0.1842	-1.043 to 1.411	No	ns	>0.9999
fl/E861A Ifih1-/- day 0 vs. Adar1 fl/+ RIP	0.3375	-0.8897 to 1.565	No	ns	0.9989
fl/E861A Ifih1-/- day 0 vs. fl/+ Ifih1-/- day 0	0.2742	-0.953 to 1.501	No	ns	0.9999
fl/E861A Ifih1-/- day 0 vs. fl/+ Ifih1-/- RIP	0.2408	-0.9864 to 1.468	No	ns	>0.9999
E861A/fl Ifih1-/- RIP vs. Adar1 fl/+ day 0	-0.1233	-1.351 to 1.104	No	ns	>0.9999
E861A/fl Ifih1-/- RIP vs. Adar1 fl/+ RIP	0.03	-1.197 to 1.257	No	ns	>0.9999
E861A/fl Ifih1-/- RIP vs. fl/+ Ifih1-/- day 0	-0.03333	-1.261 to 1.194	No	ns	>0.9999
E861A/fl Ifih1-/- RIP vs. fl/+ Ifih1-/- RIP	-0.06667	-1.294 to 1.161	No	ns	>0.9999
Adar1 fl/+ day 0 vs. Adar1 fl/+ RIP	0.1533	-1.159 to 1.465	No	ns	>0.9999
Adar1 fl/+ day 0 vs. fl/+ Ifih1-/- day 0	0.09	-1.222 to 1.402	No	ns	>0.9999
Adar1 fl/+ day 0 vs. fl/+ Ifih1-/- RIP	0.05667	-1.255 to 1.369	No	ns	>0.9999
Adar1 fl/+ RIP vs. fl/+ Ifih1-/- day 0	-0.06333	-1.375 to 1.249	No	ns	>0.9999
Adar1 fl/+ RIP vs. fl/+ Ifih1-/- RIP	-0.09667	-1.409 to 1.215	No	ns	>0.9999
fl/+ Ifih1-/- day 0 vs. fl/+ Ifih1-/- RIP	-0.03333	-1.345 to 1.279	No	ns	>0.9999
B cells
Adar1f/fl day 0 vs. fl/fl RIP	4.883	3.746 to 6.019	Yes	****	<0.0001
Adar1f/fl day 0 vs. E861A/fl day 0	-1.691	-2.728 to -0.6537	Yes	****	<0.0001
Adar1f/fl day 0 vs. E861A/fl RIP	5.109	4.072 to 6.146	Yes	****	<0.0001
Adar1f/fl day 0 vs. fl/fl Ifih1 day 0	-1.153	-2.289 to -0.01633	Yes	*	0.0434
Adar1f/fl day 0 vs. fl/fl Ifih1 RIP	2.533	1.396 to 3.669	Yes	****	<0.0001
Adar1f/fl day 0 vs. fl/E861A Ifih1-/- day 0	-0.88	-2.016 to 0.2562	No	ns	0.3077
Adar1f/fl day 0 vs. E861A/fl Ifih1-/- RIP	1.77	0.6338 to 2.906	Yes	****	<0.0001
Adar1f/fl day 0 vs. Adar1 fl/+ day 0	3.154	1.927 to 4.381	Yes	****	<0.0001
Adar1f/fl day 0 vs. Adar1 fl/+ RIP	0.8975	-0.3297 to 2.125	No	ns	0.397
Adar1f/fl day 0 vs. fl/+ Ifih1-/- day 0	4.251	3.024 to 5.478	Yes	****	<0.0001
Adar1f/fl day 0 vs. fl/+ Ifih1-/- RIP	0.0475	-1.18 to 1.275	No	ns	>0.9999
fl/fl RIP vs. E861A/fl day 0	-6.573	-7.611 to -5.536	Yes	****	<0.0001
fl/fl RIP vs. E861A/fl RIP	0.2267	-0.8105 to 1.264	No	ns	0.9999
fl/fl RIP vs. fl/fl Ifih1 day 0	-6.035	-7.171 to -4.899	Yes	****	<0.0001
fl/fl RIP vs. fl/fl Ifih1 RIP	-2.35	-3.486 to -1.214	Yes	****	<0.0001
fl/fl RIP vs. fl/E861A Ifih1-/- day 0	-5.763	-6.899 to -4.626	Yes	****	<0.0001
fl/fl RIP vs. E861A/fl Ifih1-/- RIP	-3.113	-4.249 to -1.976	Yes	****	<0.0001
fl/fl RIP vs. Adar1 fl/+ day 0	-1.728	-2.956 to -0.5011	Yes	***	0.0004
fl/fl RIP vs. Adar1 fl/+ RIP	-3.985	-5.212 to -2.758	Yes	****	<0.0001
fl/fl RIP vs. fl/+ Ifih1-/- day 0	-0.6317	-1.859 to 0.5955	No	ns	0.864
fl/fl RIP vs. fl/+ Ifih1-/- RIP	-4.835	-6.062 to -3.608	Yes	****	<0.0001
E861A/fl day 0 vs. E861A/fl RIP	6.8	5.872 to 7.728	Yes	****	<0.0001
E861A/fl day 0 vs. fl/fl Ifih1 day 0	0.5383	-0.4988 to 1.576	No	ns	0.8573
E861A/fl day 0 vs. fl/fl Ifih1 RIP	4.223	3.186 to 5.261	Yes	****	<0.0001
E861A/fl day 0 vs. fl/E861A Ifih1-/- day 0	0.8108	-0.2263 to 1.848	No	ns	0.2939
E861A/fl day 0 vs. E861A/fl Ifih1-/- RIP	3.461	2.424 to 4.498	Yes	****	<0.0001
E861A/fl day 0 vs. Adar1 fl/+ day 0	4.845	3.709 to 5.981	Yes	****	<0.0001
E861A/fl day 0 vs. Adar1 fl/+ RIP	2.588	1.452 to 3.725	Yes	****	<0.0001
E861A/fl day 0 vs. fl/+ Ifih1-/- day 0	5.942	4.805 to 7.078	Yes	****	<0.0001
E861A/fl day 0 vs. fl/+ Ifih1-/- RIP	1.738	0.6022 to 2.875	Yes	****	<0.0001
E861A/fl RIP vs. fl/fl Ifih1 day 0	-6.262	-7.299 to -5.224	Yes	****	<0.0001
E861A/fl RIP vs. fl/fl Ifih1 RIP	-2.577	-3.614 to -1.539	Yes	****	<0.0001
E861A/fl RIP vs. fl/E861A Ifih1-/- day 0	-5.989	-7.026 to -4.952	Yes	****	<0.0001
E861A/fl RIP vs. E861A/fl Ifih1-/- RIP	-3.339	-4.376 to -2.302	Yes	****	<0.0001
E861A/fl RIP vs. Adar1 fl/+ day 0	-1.955	-3.091 to -0.8188	Yes	****	<0.0001
E861A/fl RIP vs. Adar1 fl/+ RIP	-4.212	-5.348 to -3.075	Yes	****	<0.0001
E861A/fl RIP vs. fl/+ Ifih1-/- day 0	-0.8583	-1.995 to 0.2778	No	ns	0.3457
E861A/fl RIP vs. fl/+ Ifih1-/- RIP	-5.062	-6.198 to -3.925	Yes	****	<0.0001
fl/fl Ifih1 day 0 vs. fl/fl Ifih1 RIP	3.685	2.549 to 4.821	Yes	****	<0.0001
fl/fl Ifih1 day 0 vs. fl/E861A Ifih1-/- day 0	0.2725	-0.8637 to 1.409	No	ns	0.9997
fl/fl Ifih1 day 0 vs. E861A/fl Ifih1-/- RIP	2.923	1.786 to 4.059	Yes	****	<0.0001
fl/fl Ifih1 day 0 vs. Adar1 fl/+ day 0	4.307	3.079 to 5.534	Yes	****	<0.0001
fl/fl Ifih1 day 0 vs. Adar1 fl/+ RIP	2.05	0.8228 to 3.277	Yes	****	<0.0001
fl/fl Ifih1 day 0 vs. fl/+ Ifih1-/- day 0	5.403	4.176 to 6.631	Yes	****	<0.0001
fl/fl Ifih1 day 0 vs. fl/+ Ifih1-/- RIP	1.2	-0.0272 to 2.427	No	ns	0.0618
fl/fl Ifih1 RIP vs. fl/E861A Ifih1-/- day 0	-3.413	-4.549 to -2.276	Yes	****	<0.0001
fl/fl Ifih1 RIP vs. E861A/fl Ifih1-/- RIP	-0.7625	-1.899 to 0.3737	No	ns	0.5357
fl/fl Ifih1 RIP vs. Adar1 fl/+ day 0	0.6217	-0.6055 to 1.849	No	ns	0.8761
fl/fl Ifih1 RIP vs. Adar1 fl/+ RIP	-1.635	-2.862 to -0.4078	Yes	**	0.001
fl/fl Ifih1 RIP vs. fl/+ Ifih1-/- day 0	1.718	0.4911 to 2.946	Yes	***	0.0004
fl/fl Ifih1 RIP vs. fl/+ Ifih1-/- RIP	-2.485	-3.712 to -1.258	Yes	****	<0.0001
fl/E861A Ifih1-/- day 0 vs. E861A/fl Ifih1-/- RIP	2.65	1.514 to 3.786	Yes	****	<0.0001
fl/E861A Ifih1-/- day 0 vs. Adar1 fl/+ day 0	4.034	2.807 to 5.261	Yes	****	<0.0001
fl/E861A Ifih1-/- day 0 vs. Adar1 fl/+ RIP	1.778	0.5503 to 3.005	Yes	***	0.0002
fl/E861A Ifih1-/- day 0 vs. fl/+ Ifih1-/- day 0	5.131	3.904 to 6.358	Yes	****	<0.0001
fl/E861A Ifih1-/- day 0 vs. fl/+ Ifih1-/- RIP	0.9275	-0.2997 to 2.155	No	ns	0.3451
E861A/fl Ifih1-/- RIP vs. Adar1 fl/+ day 0	1.384	0.157 to 2.611	Yes	*	0.013
E861A/fl Ifih1-/- RIP vs. Adar1 fl/+ RIP	-0.8725	-2.1 to 0.3547	No	ns	0.4425
E861A/fl Ifih1-/- RIP vs. fl/+ Ifih1-/- day 0	2.481	1.254 to 3.708	Yes	****	<0.0001
E861A/fl Ifih1-/- RIP vs. fl/+ Ifih1-/- RIP	-1.723	-2.95 to -0.4953	Yes	***	0.0004
Adar1 fl/+ day 0 vs. Adar1 fl/+ RIP	-2.257	-3.569 to -0.9447	Yes	****	<0.0001
Adar1 fl/+ day 0 vs. fl/+ Ifih1-/- day 0	1.097	-0.2153 to 2.409	No	ns	0.2029
Adar1 fl/+ day 0 vs. fl/+ Ifih1-/- RIP	-3.107	-4.419 to -1.795	Yes	****	<0.0001
Adar1 fl/+ RIP vs. fl/+ Ifih1-/- day 0	3.353	2.041 to 4.665	Yes	****	<0.0001
Adar1 fl/+ RIP vs. fl/+ Ifih1-/- RIP	-0.85	-2.162 to 0.4619	No	ns	0.5909
fl/+ Ifih1-/- day 0 vs. fl/+ Ifih1-/- RIP	-4.203	-5.515 to -2.891	Yes	****	<0.0001
CD4
Adar1f/fl day 0 vs. fl/fl RIP	0.47	-0.6662 to 1.606	No	ns	0.9677
Adar1f/fl day 0 vs. E861A/fl day 0	-0.3208	-1.358 to 0.7163	No	ns	0.997
Adar1f/fl day 0 vs. E861A/fl RIP	0.4642	-0.573 to 1.501	No	ns	0.9437
Adar1f/fl day 0 vs. fl/fl Ifih1 day 0	-0.0325	-1.169 to 1.104	No	ns	>0.9999
Adar1f/fl day 0 vs. fl/fl Ifih1 RIP	0.2875	-0.8487 to 1.424	No	ns	0.9995
Adar1f/fl day 0 vs. fl/E861A Ifih1-/- day 0	-0.1925	-1.329 to 0.9437	No	ns	>0.9999
Adar1f/fl day 0 vs. E861A/fl Ifih1-/- RIP	0.04	-1.096 to 1.176	No	ns	>0.9999
Adar1f/fl day 0 vs. Adar1 fl/+ day 0	-0.1642	-1.391 to 1.063	No	ns	>0.9999
Adar1f/fl day 0 vs. Adar1 fl/+ RIP	-0.4575	-1.685 to 0.7697	No	ns	0.9854
Adar1f/fl day 0 vs. fl/+ Ifih1-/- day 0	0.2625	-0.9647 to 1.49	No	ns	>0.9999
Adar1f/fl day 0 vs. fl/+ Ifih1-/- RIP	-0.1708	-1.398 to 1.056	No	ns	>0.9999
fl/fl RIP vs. E861A/fl day 0	-0.7908	-1.828 to 0.2463	No	ns	0.3314
fl/fl RIP vs. E861A/fl RIP	-0.005833	-1.043 to 1.031	No	ns	>0.9999
fl/fl RIP vs. fl/fl Ifih1 day 0	-0.5025	-1.639 to 0.6337	No	ns	0.9481
fl/fl RIP vs. fl/fl Ifih1 RIP	-0.1825	-1.319 to 0.9537	No	ns	>0.9999
fl/fl RIP vs. fl/E861A Ifih1-/- day 0	-0.6625	-1.799 to 0.4737	No	ns	0.7382
fl/fl RIP vs. E861A/fl Ifih1-/- RIP	-0.43	-1.566 to 0.7062	No	ns	0.9836
fl/fl RIP vs. Adar1 fl/+ day 0	-0.6342	-1.861 to 0.593	No	ns	0.8609
fl/fl RIP vs. Adar1 fl/+ RIP	-0.9275	-2.155 to 0.2997	No	ns	0.3451
fl/fl RIP vs. fl/+ Ifih1-/- day 0	-0.2075	-1.435 to 1.02	No	ns	>0.9999
fl/fl RIP vs. fl/+ Ifih1-/- RIP	-0.6408	-1.868 to 0.5864	No	ns	0.8523
E861A/fl day 0 vs. E861A/fl RIP	0.785	-0.1427 to 1.713	No	ns	0.1881
E861A/fl day 0 vs. fl/fl Ifih1 day 0	0.2883	-0.7488 to 1.326	No	ns	0.9988
E861A/fl day 0 vs. fl/fl Ifih1 RIP	0.6083	-0.4288 to 1.646	No	ns	0.731
E861A/fl day 0 vs. fl/E861A Ifih1-/- day 0	0.1283	-0.9088 to 1.166	No	ns	>0.9999
E861A/fl day 0 vs. E861A/fl Ifih1-/- RIP	0.3608	-0.6763 to 1.398	No	ns	0.9917
E861A/fl day 0 vs. Adar1 fl/+ day 0	0.1567	-0.9795 to 1.293	No	ns	>0.9999
E861A/fl day 0 vs. Adar1 fl/+ RIP	-0.1367	-1.273 to 0.9995	No	ns	>0.9999
E861A/fl day 0 vs. fl/+ Ifih1-/- day 0	0.5833	-0.5528 to 1.72	No	ns	0.8659
E861A/fl day 0 vs. fl/+ Ifih1-/- RIP	0.15	-0.9862 to 1.286	No	ns	>0.9999
E861A/fl RIP vs. fl/fl Ifih1 day 0	-0.4967	-1.534 to 0.5405	No	ns	0.9121
E861A/fl RIP vs. fl/fl Ifih1 RIP	-0.1767	-1.214 to 0.8605	No	ns	>0.9999
E861A/fl RIP vs. fl/E861A Ifih1-/- day 0	-0.6567	-1.694 to 0.3805	No	ns	0.6258
E861A/fl RIP vs. E861A/fl Ifih1-/- RIP	-0.4242	-1.461 to 0.613	No	ns	0.9703
E861A/fl RIP vs. Adar1 fl/+ day 0	-0.6283	-1.765 to 0.5078	No	ns	0.7985
E861A/fl RIP vs. Adar1 fl/+ RIP	-0.9217	-2.058 to 0.2145	No	ns	0.2417
E861A/fl RIP vs. fl/+ Ifih1-/- day 0	-0.2017	-1.338 to 0.9345	No	ns	>0.9999
E861A/fl RIP vs. fl/+ Ifih1-/- RIP	-0.635	-1.771 to 0.5012	No	ns	0.7873
fl/fl Ifih1 day 0 vs. fl/fl Ifih1 RIP	0.32	-0.8162 to 1.456	No	ns	0.9987
fl/fl Ifih1 day 0 vs. fl/E861A Ifih1-/- day 0	-0.16	-1.296 to 0.9762	No	ns	>0.9999
fl/fl Ifih1 day 0 vs. E861A/fl Ifih1-/- RIP	0.0725	-1.064 to 1.209	No	ns	>0.9999
fl/fl Ifih1 day 0 vs. Adar1 fl/+ day 0	-0.1317	-1.359 to 1.096	No	ns	>0.9999
fl/fl Ifih1 day 0 vs. Adar1 fl/+ RIP	-0.425	-1.652 to 0.8022	No	ns	0.992
fl/fl Ifih1 day 0 vs. fl/+ Ifih1-/- day 0	0.295	-0.9322 to 1.522	No	ns	0.9997
fl/fl Ifih1 day 0 vs. fl/+ Ifih1-/- RIP	-0.1383	-1.366 to 1.089	No	ns	>0.9999
fl/fl Ifih1 RIP vs. fl/E861A Ifih1-/- day 0	-0.48	-1.616 to 0.6562	No	ns	0.9624
fl/fl Ifih1 RIP vs. E861A/fl Ifih1-/- RIP	-0.2475	-1.384 to 0.8887	No	ns	0.9999
fl/fl Ifih1 RIP vs. Adar1 fl/+ day 0	-0.4517	-1.679 to 0.7755	No	ns	0.9868
fl/fl Ifih1 RIP vs. Adar1 fl/+ RIP	-0.745	-1.972 to 0.4822	No	ns	0.6858
fl/fl Ifih1 RIP vs. fl/+ Ifih1-/- day 0	-0.025	-1.252 to 1.202	No	ns	>0.9999
fl/fl Ifih1 RIP vs. fl/+ Ifih1-/- RIP	-0.4583	-1.686 to 0.7689	No	ns	0.9852
fl/E861A Ifih1-/- day 0 vs. E861A/fl Ifih1-/- RIP	0.2325	-0.9037 to 1.369	No	ns	>0.9999
fl/E861A Ifih1-/- day 0 vs. Adar1 fl/+ day 0	0.02833	-1.199 to 1.256	No	ns	>0.9999
fl/E861A Ifih1-/- day 0 vs. Adar1 fl/+ RIP	-0.265	-1.492 to 0.9622	No	ns	0.9999
fl/E861A Ifih1-/- day 0 vs. fl/+ Ifih1-/- day 0	0.455	-0.7722 to 1.682	No	ns	0.9861
fl/E861A Ifih1-/- day 0 vs. fl/+ Ifih1-/- RIP	0.02167	-1.206 to 1.249	No	ns	>0.9999
E861A/fl Ifih1-/- RIP vs. Adar1 fl/+ day 0	-0.2042	-1.431 to 1.023	No	ns	>0.9999
E861A/fl Ifih1-/- RIP vs. Adar1 fl/+ RIP	-0.4975	-1.725 to 0.7297	No	ns	0.9722
E861A/fl Ifih1-/- RIP vs. fl/+ Ifih1-/- day 0	0.2225	-1.005 to 1.45	No	ns	>0.9999
E861A/fl Ifih1-/- RIP vs. fl/+ Ifih1-/- RIP	-0.2108	-1.438 to 1.016	No	ns	>0.9999
Adar1 fl/+ day 0 vs. Adar1 fl/+ RIP	-0.2933	-1.605 to 1.019	No	ns	0.9999
Adar1 fl/+ day 0 vs. fl/+ Ifih1-/- day 0	0.4267	-0.8853 to 1.739	No	ns	0.9953
Adar1 fl/+ day 0 vs. fl/+ Ifih1-/- RIP	-0.006667	-1.319 to 1.305	No	ns	>0.9999
Adar1 fl/+ RIP vs. fl/+ Ifih1-/- day 0	0.72	-0.5919 to 2.032	No	ns	0.8064
Adar1 fl/+ RIP vs. fl/+ Ifih1-/- RIP	0.2867	-1.025 to 1.599	No	ns	0.9999
fl/+ Ifih1-/- day 0 vs. fl/+ Ifih1-/- RIP	-0.4333	-1.745 to 0.8786	No	ns	0.9946
CD8
Adar1f/fl day 0 vs. fl/fl RIP	0.47	-0.6662 to 1.606	No	ns	0.9677
Adar1f/fl day 0 vs. E861A/fl day 0	-0.3783	-1.416 to 0.6588	No	ns	0.9878
Adar1f/fl day 0 vs. E861A/fl RIP	0.5417	-0.4955 to 1.579	No	ns	0.8522
Adar1f/fl day 0 vs. fl/fl Ifih1 day 0	-0.18	-1.316 to 0.9562	No	ns	>0.9999
Adar1f/fl day 0 vs. fl/fl Ifih1 RIP	0.12	-1.016 to 1.256	No	ns	>0.9999
Adar1f/fl day 0 vs. fl/E861A Ifih1-/- day 0	-0.3025	-1.439 to 0.8337	No	ns	0.9992
Adar1f/fl day 0 vs. E861A/fl Ifih1-/- RIP	-0.1175	-1.254 to 1.019	No	ns	>0.9999
Adar1f/fl day 0 vs. Adar1 fl/+ day 0	-0.01167	-1.239 to 1.216	No	ns	>0.9999
Adar1f/fl day 0 vs. Adar1 fl/+ RIP	-0.485	-1.712 to 0.7422	No	ns	0.9771
Adar1f/fl day 0 vs. fl/+ Ifih1-/- day 0	0.3017	-0.9255 to 1.529	No	ns	0.9996
Adar1f/fl day 0 vs. fl/+ Ifih1-/- RIP	-0.4417	-1.669 to 0.7855	No	ns	0.989
fl/fl RIP vs. E861A/fl day 0	-0.8483	-1.886 to 0.1888	No	ns	0.2307
fl/fl RIP vs. E861A/fl RIP	0.07167	-0.9655 to 1.109	No	ns	>0.9999
fl/fl RIP vs. fl/fl Ifih1 day 0	-0.65	-1.786 to 0.4862	No	ns	0.7611
fl/fl RIP vs. fl/fl Ifih1 RIP	-0.35	-1.486 to 0.7862	No	ns	0.9971
fl/fl RIP vs. fl/E861A Ifih1-/- day 0	-0.7725	-1.909 to 0.3637	No	ns	0.5149
fl/fl RIP vs. E861A/fl Ifih1-/- RIP	-0.5875	-1.724 to 0.5487	No	ns	0.8603
fl/fl RIP vs. Adar1 fl/+ day 0	-0.4817	-1.709 to 0.7455	No	ns	0.9782
fl/fl RIP vs. Adar1 fl/+ RIP	-0.955	-2.182 to 0.2722	No	ns	0.3007
fl/fl RIP vs. fl/+ Ifih1-/- day 0	-0.1683	-1.396 to 1.059	No	ns	>0.9999
fl/fl RIP vs. fl/+ Ifih1-/- RIP	-0.9117	-2.139 to 0.3155	No	ns	0.372
E861A/fl day 0 vs. E861A/fl RIP	0.92	-0.007678 to 1.848	No	ns	0.0542
E861A/fl day 0 vs. fl/fl Ifih1 day 0	0.1983	-0.8388 to 1.236	No	ns	>0.9999
E861A/fl day 0 vs. fl/fl Ifih1 RIP	0.4983	-0.5388 to 1.536	No	ns	0.9103
E861A/fl day 0 vs. fl/E861A Ifih1-/- day 0	0.07583	-0.9613 to 1.113	No	ns	>0.9999
E861A/fl day 0 vs. E861A/fl Ifih1-/- RIP	0.2608	-0.7763 to 1.298	No	ns	0.9995
E861A/fl day 0 vs. Adar1 fl/+ day 0	0.3667	-0.7695 to 1.503	No	ns	0.9956
E861A/fl day 0 vs. Adar1 fl/+ RIP	-0.1067	-1.243 to 1.03	No	ns	>0.9999
E861A/fl day 0 vs. fl/+ Ifih1-/- day 0	0.68	-0.4562 to 1.816	No	ns	0.7049
E861A/fl day 0 vs. fl/+ Ifih1-/- RIP	-0.06333	-1.2 to 1.073	No	ns	>0.9999
E861A/fl RIP vs. fl/fl Ifih1 day 0	-0.7217	-1.759 to 0.3155	No	ns	0.4775
E861A/fl RIP vs. fl/fl Ifih1 RIP	-0.4217	-1.459 to 0.6155	No	ns	0.9716
E861A/fl RIP vs. fl/E861A Ifih1-/- day 0	-0.8442	-1.881 to 0.193	No	ns	0.2373
E861A/fl RIP vs. E861A/fl Ifih1-/- RIP	-0.6592	-1.696 to 0.378	No	ns	0.6201
E861A/fl RIP vs. Adar1 fl/+ day 0	-0.5533	-1.69 to 0.5828	No	ns	0.9023
E861A/fl RIP vs. Adar1 fl/+ RIP	-1.027	-2.163 to 0.1095	No	ns	0.1194
E861A/fl RIP vs. fl/+ Ifih1-/- day 0	-0.24	-1.376 to 0.8962	No	ns	>0.9999
E861A/fl RIP vs. fl/+ Ifih1-/- RIP	-0.9833	-2.12 to 0.1528	No	ns	0.1624
fl/fl Ifih1 day 0 vs. fl/fl Ifih1 RIP	0.3	-0.8362 to 1.436	No	ns	0.9993
fl/fl Ifih1 day 0 vs. fl/E861A Ifih1-/- day 0	-0.1225	-1.259 to 1.014	No	ns	>0.9999
fl/fl Ifih1 day 0 vs. E861A/fl Ifih1-/- RIP	0.0625	-1.074 to 1.199	No	ns	>0.9999
fl/fl Ifih1 day 0 vs. Adar1 fl/+ day 0	0.1683	-1.059 to 1.396	No	ns	>0.9999
fl/fl Ifih1 day 0 vs. Adar1 fl/+ RIP	-0.305	-1.532 to 0.9222	No	ns	0.9996
fl/fl Ifih1 day 0 vs. fl/+ Ifih1-/- day 0	0.4817	-0.7455 to 1.709	No	ns	0.9782
fl/fl Ifih1 day 0 vs. fl/+ Ifih1-/- RIP	-0.2617	-1.489 to 0.9655	No	ns	>0.9999
fl/fl Ifih1 RIP vs. fl/E861A Ifih1-/- day 0	-0.4225	-1.559 to 0.7137	No	ns	0.9857
fl/fl Ifih1 RIP vs. E861A/fl Ifih1-/- RIP	-0.2375	-1.374 to 0.8987	No	ns	>0.9999
fl/fl Ifih1 RIP vs. Adar1 fl/+ day 0	-0.1317	-1.359 to 1.096	No	ns	>0.9999
fl/fl Ifih1 RIP vs. Adar1 fl/+ RIP	-0.605	-1.832 to 0.6222	No	ns	0.8947
fl/fl Ifih1 RIP vs. fl/+ Ifih1-/- day 0	0.1817	-1.046 to 1.409	No	ns	>0.9999
fl/fl Ifih1 RIP vs. fl/+ Ifih1-/- RIP	-0.5617	-1.789 to 0.6655	No	ns	0.9345
fl/E861A Ifih1-/- day 0 vs. E861A/fl Ifih1-/- RIP	0.185	-0.9512 to 1.321	No	ns	>0.9999
fl/E861A Ifih1-/- day 0 vs. Adar1 fl/+ day 0	0.2908	-0.9364 to 1.518	No	ns	0.9997
fl/E861A Ifih1-/- day 0 vs. Adar1 fl/+ RIP	-0.1825	-1.41 to 1.045	No	ns	>0.9999
fl/E861A Ifih1-/- day 0 vs. fl/+ Ifih1-/- day 0	0.6042	-0.623 to 1.831	No	ns	0.8956
fl/E861A Ifih1-/- day 0 vs. fl/+ Ifih1-/- RIP	-0.1392	-1.366 to 1.088	No	ns	>0.9999
E861A/fl Ifih1-/- RIP vs. Adar1 fl/+ day 0	0.1058	-1.121 to 1.333	No	ns	>0.9999
E861A/fl Ifih1-/- RIP vs. Adar1 fl/+ RIP	-0.3675	-1.595 to 0.8597	No	ns	0.9977
E861A/fl Ifih1-/- RIP vs. fl/+ Ifih1-/- day 0	0.4192	-0.808 to 1.646	No	ns	0.9929
E861A/fl Ifih1-/- RIP vs. fl/+ Ifih1-/- RIP	-0.3242	-1.551 to 0.903	No	ns	0.9993
Adar1 fl/+ day 0 vs. Adar1 fl/+ RIP	-0.4733	-1.785 to 0.8386	No	ns	0.9888
Adar1 fl/+ day 0 vs. fl/+ Ifih1-/- day 0	0.3133	-0.9986 to 1.625	No	ns	0.9997
Adar1 fl/+ day 0 vs. fl/+ Ifih1-/- RIP	-0.43	-1.742 to 0.8819	No	ns	0.995
Adar1 fl/+ RIP vs. fl/+ Ifih1-/- day 0	0.7867	-0.5253 to 2.099	No	ns	0.7025
Adar1 fl/+ RIP vs. fl/+ Ifih1-/- RIP	0.04333	-1.269 to 1.355	No	ns	>0.9999
fl/+ Ifih1-/- day 0 vs. fl/+ Ifih1-/- RIP	-0.7433	-2.055 to 0.5686	No	ns	0.7722
Test details	Mean 1	Mean 2	Mean Diff.	SE of diff.	N1	N2	q	DF
Granulocytes
Adar1f/fl day 0 vs. fl/fl RIP	0.6575	0.5275	0.13	0.3431	4	4	0.5359	180
Adar1f/fl day 0 vs. E861A/fl day 0	0.6575	0.795	-0.1375	0.3132	4	6	0.6209	180
Adar1f/fl day 0 vs. E861A/fl RIP	0.6575	0.34	0.3175	0.3132	4	6	1.434	180
Adar1f/fl day 0 vs. fl/fl Ifih1 day 0	0.6575	0.5375	0.12	0.3431	4	4	0.4946	180
Adar1f/fl day 0 vs. fl/fl Ifih1 RIP	0.6575	0.505	0.1525	0.3431	4	4	0.6286	180
Adar1f/fl day 0 vs. fl/E861A Ifih1-/- day 0	0.6575	0.83	-0.1725	0.3431	4	4	0.7111	180
Adar1f/fl day 0 vs. E861A/fl Ifih1-/- RIP	0.6575	0.435	0.2225	0.3431	4	4	0.9172	180
Adar1f/fl day 0 vs. Adar1 fl/+ day 0	0.6575	1.533	-0.8758	0.3706	4	3	3.342	180
Adar1f/fl day 0 vs. Adar1 fl/+ RIP	0.6575	0.4767	0.1808	0.3706	4	3	0.6901	180
Adar1f/fl day 0 vs. fl/+ Ifih1-/- day 0	0.6575	1.817	-1.159	0.3706	4	3	4.424	180
Adar1f/fl day 0 vs. fl/+ Ifih1-/- RIP	0.6575	0.52	0.1375	0.3706	4	3	0.5247	180
fl/fl RIP vs. E861A/fl day 0	0.5275	0.795	-0.2675	0.3132	4	6	1.208	180
fl/fl RIP vs. E861A/fl RIP	0.5275	0.34	0.1875	0.3132	4	6	0.8467	180
fl/fl RIP vs. fl/fl Ifih1 day 0	0.5275	0.5375	-0.01	0.3431	4	4	0.04122	180
fl/fl RIP vs. fl/fl Ifih1 RIP	0.5275	0.505	0.0225	0.3431	4	4	0.09275	180
fl/fl RIP vs. fl/E861A Ifih1-/- day 0	0.5275	0.83	-0.3025	0.3431	4	4	1.247	180
fl/fl RIP vs. E861A/fl Ifih1-/- RIP	0.5275	0.435	0.0925	0.3431	4	4	0.3813	180
fl/fl RIP vs. Adar1 fl/+ day 0	0.5275	1.533	-1.006	0.3706	4	3	3.839	180
fl/fl RIP vs. Adar1 fl/+ RIP	0.5275	0.4767	0.05083	0.3706	4	3	0.194	180
fl/fl RIP vs. fl/+ Ifih1-/- day 0	0.5275	1.817	-1.289	0.3706	4	3	4.92	180
fl/fl RIP vs. fl/+ Ifih1-/- RIP	0.5275	0.52	0.0075	0.3706	4	3	0.02862	180
E861A/fl day 0 vs. E861A/fl RIP	0.795	0.34	0.455	0.2801	6	6	2.297	180
E861A/fl day 0 vs. fl/fl Ifih1 day 0	0.795	0.5375	0.2575	0.3132	6	4	1.163	180
E861A/fl day 0 vs. fl/fl Ifih1 RIP	0.795	0.505	0.29	0.3132	6	4	1.309	180
E861A/fl day 0 vs. fl/E861A Ifih1-/- day 0	0.795	0.83	-0.035	0.3132	6	4	0.158	180
E861A/fl day 0 vs. E861A/fl Ifih1-/- RIP	0.795	0.435	0.36	0.3132	6	4	1.626	180
E861A/fl day 0 vs. Adar1 fl/+ day 0	0.795	1.533	-0.7383	0.3431	6	3	3.043	180
E861A/fl day 0 vs. Adar1 fl/+ RIP	0.795	0.4767	0.3183	0.3431	6	3	1.312	180
E861A/fl day 0 vs. fl/+ Ifih1-/- day 0	0.795	1.817	-1.022	0.3431	6	3	4.211	180
E861A/fl day 0 vs. fl/+ Ifih1-/- RIP	0.795	0.52	0.275	0.3431	6	3	1.134	180
E861A/fl RIP vs. fl/fl Ifih1 day 0	0.34	0.5375	-0.1975	0.3132	6	4	0.8918	180
E861A/fl RIP vs. fl/fl Ifih1 RIP	0.34	0.505	-0.165	0.3132	6	4	0.7451	180
E861A/fl RIP vs. fl/E861A Ifih1-/- day 0	0.34	0.83	-0.49	0.3132	6	4	2.213	180
E861A/fl RIP vs. E861A/fl Ifih1-/- RIP	0.34	0.435	-0.095	0.3132	6	4	0.429	180
E861A/fl RIP vs. Adar1 fl/+ day 0	0.34	1.533	-1.193	0.3431	6	3	4.919	180
E861A/fl RIP vs. Adar1 fl/+ RIP	0.34	0.4767	-0.1367	0.3431	6	3	0.5633	180
E861A/fl RIP vs. fl/+ Ifih1-/- day 0	0.34	1.817	-1.477	0.3431	6	3	6.087	180
E861A/fl RIP vs. fl/+ Ifih1-/- RIP	0.34	0.52	-0.18	0.3431	6	3	0.742	180
fl/fl Ifih1 day 0 vs. fl/fl Ifih1 RIP	0.5375	0.505	0.0325	0.3431	4	4	0.134	180
fl/fl Ifih1 day 0 vs. fl/E861A Ifih1-/- day 0	0.5375	0.83	-0.2925	0.3431	4	4	1.206	180
fl/fl Ifih1 day 0 vs. E861A/fl Ifih1-/- RIP	0.5375	0.435	0.1025	0.3431	4	4	0.4225	180
fl/fl Ifih1 day 0 vs. Adar1 fl/+ day 0	0.5375	1.533	-0.9958	0.3706	4	3	3.8	180
fl/fl Ifih1 day 0 vs. Adar1 fl/+ RIP	0.5375	0.4767	0.06083	0.3706	4	3	0.2322	180
fl/fl Ifih1 day 0 vs. fl/+ Ifih1-/- day 0	0.5375	1.817	-1.279	0.3706	4	3	4.882	180
fl/fl Ifih1 day 0 vs. fl/+ Ifih1-/- RIP	0.5375	0.52	0.0175	0.3706	4	3	0.06678	180
fl/fl Ifih1 RIP vs. fl/E861A Ifih1-/- day 0	0.505	0.83	-0.325	0.3431	4	4	1.34	180
fl/fl Ifih1 RIP vs. E861A/fl Ifih1-/- RIP	0.505	0.435	0.07	0.3431	4	4	0.2885	180
fl/fl Ifih1 RIP vs. Adar1 fl/+ day 0	0.505	1.533	-1.028	0.3706	4	3	3.924	180
fl/fl Ifih1 RIP vs. Adar1 fl/+ RIP	0.505	0.4767	0.02833	0.3706	4	3	0.1081	180
fl/fl Ifih1 RIP vs. fl/+ Ifih1-/- day 0	0.505	1.817	-1.312	0.3706	4	3	5.006	180
fl/fl Ifih1 RIP vs. fl/+ Ifih1-/- RIP	0.505	0.52	-0.015	0.3706	4	3	0.05724	180
fl/E861A Ifih1-/- day 0 vs. E861A/fl Ifih1-/- RIP	0.83	0.435	0.395	0.3431	4	4	1.628	180
fl/E861A Ifih1-/- day 0 vs. Adar1 fl/+ day 0	0.83	1.533	-0.7033	0.3706	4	3	2.684	180
fl/E861A Ifih1-/- day 0 vs. Adar1 fl/+ RIP	0.83	0.4767	0.3533	0.3706	4	3	1.348	180
fl/E861A Ifih1-/- day 0 vs. fl/+ Ifih1-/- day 0	0.83	1.817	-0.9867	0.3706	4	3	3.765	180
fl/E861A Ifih1-/- day 0 vs. fl/+ Ifih1-/- RIP	0.83	0.52	0.31	0.3706	4	3	1.183	180
E861A/fl Ifih1-/- RIP vs. Adar1 fl/+ day 0	0.435	1.533	-1.098	0.3706	4	3	4.192	180
E861A/fl Ifih1-/- RIP vs. Adar1 fl/+ RIP	0.435	0.4767	-0.04167	0.3706	4	3	0.159	180
E861A/fl Ifih1-/- RIP vs. fl/+ Ifih1-/- day 0	0.435	1.817	-1.382	0.3706	4	3	5.273	180
E861A/fl Ifih1-/- RIP vs. fl/+ Ifih1-/- RIP	0.435	0.52	-0.085	0.3706	4	3	0.3244	180
Adar1 fl/+ day 0 vs. Adar1 fl/+ RIP	1.533	0.4767	1.057	0.3962	3	3	3.772	180
Adar1 fl/+ day 0 vs. fl/+ Ifih1-/- day 0	1.533	1.817	-0.2833	0.3962	3	3	1.011	180
Adar1 fl/+ day 0 vs. fl/+ Ifih1-/- RIP	1.533	0.52	1.013	0.3962	3	3	3.617	180
Adar1 fl/+ RIP vs. fl/+ Ifih1-/- day 0	0.4767	1.817	-1.34	0.3962	3	3	4.784	180
Adar1 fl/+ RIP vs. fl/+ Ifih1-/- RIP	0.4767	0.52	-0.04333	0.3962	3	3	0.1547	180
fl/+ Ifih1-/- day 0 vs. fl/+ Ifih1-/- RIP	1.817	0.52	1.297	0.3962	3	3	4.629	180
macrophages
Adar1f/fl day 0 vs. fl/fl RIP	0.4475	0.1725	0.275	0.3431	4	4	1.134	180
Adar1f/fl day 0 vs. E861A/fl day 0	0.4475	0.5033	-0.05583	0.3132	4	6	0.2521	180
Adar1f/fl day 0 vs. E861A/fl RIP	0.4475	0.055	0.3925	0.3132	4	6	1.772	180
Adar1f/fl day 0 vs. fl/fl Ifih1 day 0	0.4475	0.4725	-0.025	0.3431	4	4	0.1031	180
Adar1f/fl day 0 vs. fl/fl Ifih1 RIP	0.4475	0.3275	0.12	0.3431	4	4	0.4946	180
Adar1f/fl day 0 vs. fl/E861A Ifih1-/- day 0	0.4475	0.5275	-0.08	0.3431	4	4	0.3298	180
Adar1f/fl day 0 vs. E861A/fl Ifih1-/- RIP	0.4475	0.22	0.2275	0.3431	4	4	0.9378	180
Adar1f/fl day 0 vs. Adar1 fl/+ day 0	0.4475	0.3433	0.1042	0.3706	4	3	0.3975	180
Adar1f/fl day 0 vs. Adar1 fl/+ RIP	0.4475	0.19	0.2575	0.3706	4	3	0.9827	180
Adar1f/fl day 0 vs. fl/+ Ifih1-/- day 0	0.4475	0.2533	0.1942	0.3706	4	3	0.741	180
Adar1f/fl day 0 vs. fl/+ Ifih1-/- RIP	0.4475	0.2867	0.1608	0.3706	4	3	0.6138	180
fl/fl RIP vs. E861A/fl day 0	0.1725	0.5033	-0.3308	0.3132	4	6	1.494	180
fl/fl RIP vs. E861A/fl RIP	0.1725	0.055	0.1175	0.3132	4	6	0.5306	180
fl/fl RIP vs. fl/fl Ifih1 day 0	0.1725	0.4725	-0.3	0.3431	4	4	1.237	180
fl/fl RIP vs. fl/fl Ifih1 RIP	0.1725	0.3275	-0.155	0.3431	4	4	0.6389	180
fl/fl RIP vs. fl/E861A Ifih1-/- day 0	0.1725	0.5275	-0.355	0.3431	4	4	1.463	180
fl/fl RIP vs. E861A/fl Ifih1-/- RIP	0.1725	0.22	-0.0475	0.3431	4	4	0.1958	180
fl/fl RIP vs. Adar1 fl/+ day 0	0.1725	0.3433	-0.1708	0.3706	4	3	0.6519	180
fl/fl RIP vs. Adar1 fl/+ RIP	0.1725	0.19	-0.0175	0.3706	4	3	0.06678	180
fl/fl RIP vs. fl/+ Ifih1-/- day 0	0.1725	0.2533	-0.08083	0.3706	4	3	0.3085	180
fl/fl RIP vs. fl/+ Ifih1-/- RIP	0.1725	0.2867	-0.1142	0.3706	4	3	0.4357	180
E861A/fl day 0 vs. E861A/fl RIP	0.5033	0.055	0.4483	0.2801	6	6	2.263	180
E861A/fl day 0 vs. fl/fl Ifih1 day 0	0.5033	0.4725	0.03083	0.3132	6	4	0.1392	180
E861A/fl day 0 vs. fl/fl Ifih1 RIP	0.5033	0.3275	0.1758	0.3132	6	4	0.794	180
E861A/fl day 0 vs. fl/E861A Ifih1-/- day 0	0.5033	0.5275	-0.02417	0.3132	6	4	0.1091	180
E861A/fl day 0 vs. E861A/fl Ifih1-/- RIP	0.5033	0.22	0.2833	0.3132	6	4	1.279	180
E861A/fl day 0 vs. Adar1 fl/+ day 0	0.5033	0.3433	0.16	0.3431	6	3	0.6595	180
E861A/fl day 0 vs. Adar1 fl/+ RIP	0.5033	0.19	0.3133	0.3431	6	3	1.292	180
E861A/fl day 0 vs. fl/+ Ifih1-/- day 0	0.5033	0.2533	0.25	0.3431	6	3	1.031	180
E861A/fl day 0 vs. fl/+ Ifih1-/- RIP	0.5033	0.2867	0.2167	0.3431	6	3	0.8931	180
E861A/fl RIP vs. fl/fl Ifih1 day 0	0.055	0.4725	-0.4175	0.3132	6	4	1.885	180
E861A/fl RIP vs. fl/fl Ifih1 RIP	0.055	0.3275	-0.2725	0.3132	6	4	1.23	180
E861A/fl RIP vs. fl/E861A Ifih1-/- day 0	0.055	0.5275	-0.4725	0.3132	6	4	2.134	180
E861A/fl RIP vs. E861A/fl Ifih1-/- RIP	0.055	0.22	-0.165	0.3132	6	4	0.7451	180
E861A/fl RIP vs. Adar1 fl/+ day 0	0.055	0.3433	-0.2883	0.3431	6	3	1.189	180
E861A/fl RIP vs. Adar1 fl/+ RIP	0.055	0.19	-0.135	0.3431	6	3	0.5565	180
E861A/fl RIP vs. fl/+ Ifih1-/- day 0	0.055	0.2533	-0.1983	0.3431	6	3	0.8175	180
E861A/fl RIP vs. fl/+ Ifih1-/- RIP	0.055	0.2867	-0.2317	0.3431	6	3	0.9549	180
fl/fl Ifih1 day 0 vs. fl/fl Ifih1 RIP	0.4725	0.3275	0.145	0.3431	4	4	0.5977	180
fl/fl Ifih1 day 0 vs. fl/E861A Ifih1-/- day 0	0.4725	0.5275	-0.055	0.3431	4	4	0.2267	180
fl/fl Ifih1 day 0 vs. E861A/fl Ifih1-/- RIP	0.4725	0.22	0.2525	0.3431	4	4	1.041	180
fl/fl Ifih1 day 0 vs. Adar1 fl/+ day 0	0.4725	0.3433	0.1292	0.3706	4	3	0.4929	180
fl/fl Ifih1 day 0 vs. Adar1 fl/+ RIP	0.4725	0.19	0.2825	0.3706	4	3	1.078	180
fl/fl Ifih1 day 0 vs. fl/+ Ifih1-/- day 0	0.4725	0.2533	0.2192	0.3706	4	3	0.8364	180
fl/fl Ifih1 day 0 vs. fl/+ Ifih1-/- RIP	0.4725	0.2867	0.1858	0.3706	4	3	0.7092	180
fl/fl Ifih1 RIP vs. fl/E861A Ifih1-/- day 0	0.3275	0.5275	-0.2	0.3431	4	4	0.8244	180
fl/fl Ifih1 RIP vs. E861A/fl Ifih1-/- RIP	0.3275	0.22	0.1075	0.3431	4	4	0.4431	180
fl/fl Ifih1 RIP vs. Adar1 fl/+ day 0	0.3275	0.3433	-0.01583	0.3706	4	3	0.06042	180
fl/fl Ifih1 RIP vs. Adar1 fl/+ RIP	0.3275	0.19	0.1375	0.3706	4	3	0.5247	180
fl/fl Ifih1 RIP vs. fl/+ Ifih1-/- day 0	0.3275	0.2533	0.07417	0.3706	4	3	0.283	180
fl/fl Ifih1 RIP vs. fl/+ Ifih1-/- RIP	0.3275	0.2867	0.04083	0.3706	4	3	0.1558	180
fl/E861A Ifih1-/- day 0 vs. E861A/fl Ifih1-/- RIP	0.5275	0.22	0.3075	0.3431	4	4	1.268	180
fl/E861A Ifih1-/- day 0 vs. Adar1 fl/+ day 0	0.5275	0.3433	0.1842	0.3706	4	3	0.7028	180
fl/E861A Ifih1-/- day 0 vs. Adar1 fl/+ RIP	0.5275	0.19	0.3375	0.3706	4	3	1.288	180
fl/E861A Ifih1-/- day 0 vs. fl/+ Ifih1-/- day 0	0.5275	0.2533	0.2742	0.3706	4	3	1.046	180
fl/E861A Ifih1-/- day 0 vs. fl/+ Ifih1-/- RIP	0.5275	0.2867	0.2408	0.3706	4	3	0.9191	180
E861A/fl Ifih1-/- RIP vs. Adar1 fl/+ day 0	0.22	0.3433	-0.1233	0.3706	4	3	0.4707	180
E861A/fl Ifih1-/- RIP vs. Adar1 fl/+ RIP	0.22	0.19	0.03	0.3706	4	3	0.1145	180
E861A/fl Ifih1-/- RIP vs. fl/+ Ifih1-/- day 0	0.22	0.2533	-0.03333	0.3706	4	3	0.1272	180
E861A/fl Ifih1-/- RIP vs. fl/+ Ifih1-/- RIP	0.22	0.2867	-0.06667	0.3706	4	3	0.2544	180
Adar1 fl/+ day 0 vs. Adar1 fl/+ RIP	0.3433	0.19	0.1533	0.3962	3	3	0.5474	180
Adar1 fl/+ day 0 vs. fl/+ Ifih1-/- day 0	0.3433	0.2533	0.09	0.3962	3	3	0.3213	180
Adar1 fl/+ day 0 vs. fl/+ Ifih1-/- RIP	0.3433	0.2867	0.05667	0.3962	3	3	0.2023	180
Adar1 fl/+ RIP vs. fl/+ Ifih1-/- day 0	0.19	0.2533	-0.06333	0.3962	3	3	0.2261	180
Adar1 fl/+ RIP vs. fl/+ Ifih1-/- RIP	0.19	0.2867	-0.09667	0.3962	3	3	0.3451	180
fl/+ Ifih1-/- day 0 vs. fl/+ Ifih1-/- RIP	0.2533	0.2867	-0.03333	0.3962	3	3	0.119	180
B cells
Adar1f/fl day 0 vs. fl/fl RIP	5.818	0.935	4.883	0.3431	4	4	20.13	180
Adar1f/fl day 0 vs. E861A/fl day 0	5.818	7.508	-1.691	0.3132	4	6	7.635	180
Adar1f/fl day 0 vs. E861A/fl RIP	5.818	0.7083	5.109	0.3132	4	6	23.07	180
Adar1f/fl day 0 vs. fl/fl Ifih1 day 0	5.818	6.97	-1.153	0.3431	4	4	4.751	180
Adar1f/fl day 0 vs. fl/fl Ifih1 RIP	5.818	3.285	2.533	0.3431	4	4	10.44	180
Adar1f/fl day 0 vs. fl/E861A Ifih1-/- day 0	5.818	6.698	-0.88	0.3431	4	4	3.627	180
Adar1f/fl day 0 vs. E861A/fl Ifih1-/- RIP	5.818	4.048	1.77	0.3431	4	4	7.296	180
Adar1f/fl day 0 vs. Adar1 fl/+ day 0	5.818	2.663	3.154	0.3706	4	3	12.04	180
Adar1f/fl day 0 vs. Adar1 fl/+ RIP	5.818	4.92	0.8975	0.3706	4	3	3.425	180
Adar1f/fl day 0 vs. fl/+ Ifih1-/- day 0	5.818	1.567	4.251	0.3706	4	3	16.22	180
Adar1f/fl day 0 vs. fl/+ Ifih1-/- RIP	5.818	5.77	0.0475	0.3706	4	3	0.1813	180
fl/fl RIP vs. E861A/fl day 0	0.935	7.508	-6.573	0.3132	4	6	29.68	180
fl/fl RIP vs. E861A/fl RIP	0.935	0.7083	0.2267	0.3132	4	6	1.024	180
fl/fl RIP vs. fl/fl Ifih1 day 0	0.935	6.97	-6.035	0.3431	4	4	24.88	180
fl/fl RIP vs. fl/fl Ifih1 RIP	0.935	3.285	-2.35	0.3431	4	4	9.687	180
fl/fl RIP vs. fl/E861A Ifih1-/- day 0	0.935	6.698	-5.763	0.3431	4	4	23.75	180
fl/fl RIP vs. E861A/fl Ifih1-/- RIP	0.935	4.048	-3.113	0.3431	4	4	12.83	180
fl/fl RIP vs. Adar1 fl/+ day 0	0.935	2.663	-1.728	0.3706	4	3	6.596	180
fl/fl RIP vs. Adar1 fl/+ RIP	0.935	4.92	-3.985	0.3706	4	3	15.21	180
fl/fl RIP vs. fl/+ Ifih1-/- day 0	0.935	1.567	-0.6317	0.3706	4	3	2.411	180
fl/fl RIP vs. fl/+ Ifih1-/- RIP	0.935	5.77	-4.835	0.3706	4	3	18.45	180
E861A/fl day 0 vs. E861A/fl RIP	7.508	0.7083	6.8	0.2801	6	6	34.33	180
E861A/fl day 0 vs. fl/fl Ifih1 day 0	7.508	6.97	0.5383	0.3132	6	4	2.431	180
E861A/fl day 0 vs. fl/fl Ifih1 RIP	7.508	3.285	4.223	0.3132	6	4	19.07	180
E861A/fl day 0 vs. fl/E861A Ifih1-/- day 0	7.508	6.698	0.8108	0.3132	6	4	3.661	180
E861A/fl day 0 vs. E861A/fl Ifih1-/- RIP	7.508	4.048	3.461	0.3132	6	4	15.63	180
E861A/fl day 0 vs. Adar1 fl/+ day 0	7.508	2.663	4.845	0.3431	6	3	19.97	180
E861A/fl day 0 vs. Adar1 fl/+ RIP	7.508	4.92	2.588	0.3431	6	3	10.67	180
E861A/fl day 0 vs. fl/+ Ifih1-/- day 0	7.508	1.567	5.942	0.3431	6	3	24.49	180
E861A/fl day 0 vs. fl/+ Ifih1-/- RIP	7.508	5.77	1.738	0.3431	6	3	7.165	180
E861A/fl RIP vs. fl/fl Ifih1 day 0	0.7083	6.97	-6.262	0.3132	6	4	28.27	180
E861A/fl RIP vs. fl/fl Ifih1 RIP	0.7083	3.285	-2.577	0.3132	6	4	11.63	180
E861A/fl RIP vs. fl/E861A Ifih1-/- day 0	0.7083	6.698	-5.989	0.3132	6	4	27.04	180
E861A/fl RIP vs. E861A/fl Ifih1-/- RIP	0.7083	4.048	-3.339	0.3132	6	4	15.08	180
E861A/fl RIP vs. Adar1 fl/+ day 0	0.7083	2.663	-1.955	0.3431	6	3	8.059	180
E861A/fl RIP vs. Adar1 fl/+ RIP	0.7083	4.92	-4.212	0.3431	6	3	17.36	180
E861A/fl RIP vs. fl/+ Ifih1-/- day 0	0.7083	1.567	-0.8583	0.3431	6	3	3.538	180
E861A/fl RIP vs. fl/+ Ifih1-/- RIP	0.7083	5.77	-5.062	0.3431	6	3	20.86	180
fl/fl Ifih1 day 0 vs. fl/fl Ifih1 RIP	6.97	3.285	3.685	0.3431	4	4	15.19	180
fl/fl Ifih1 day 0 vs. fl/E861A Ifih1-/- day 0	6.97	6.698	0.2725	0.3431	4	4	1.123	180
fl/fl Ifih1 day 0 vs. E861A/fl Ifih1-/- RIP	6.97	4.048	2.923	0.3431	4	4	12.05	180
fl/fl Ifih1 day 0 vs. Adar1 fl/+ day 0	6.97	2.663	4.307	0.3706	4	3	16.44	180
fl/fl Ifih1 day 0 vs. Adar1 fl/+ RIP	6.97	4.92	2.05	0.3706	4	3	7.823	180
fl/fl Ifih1 day 0 vs. fl/+ Ifih1-/- day 0	6.97	1.567	5.403	0.3706	4	3	20.62	180
fl/fl Ifih1 day 0 vs. fl/+ Ifih1-/- RIP	6.97	5.77	1.2	0.3706	4	3	4.58	180
fl/fl Ifih1 RIP vs. fl/E861A Ifih1-/- day 0	3.285	6.698	-3.413	0.3431	4	4	14.07	180
fl/fl Ifih1 RIP vs. E861A/fl Ifih1-/- RIP	3.285	4.048	-0.7625	0.3431	4	4	3.143	180
fl/fl Ifih1 RIP vs. Adar1 fl/+ day 0	3.285	2.663	0.6217	0.3706	4	3	2.372	180
fl/fl Ifih1 RIP vs. Adar1 fl/+ RIP	3.285	4.92	-1.635	0.3706	4	3	6.24	180
fl/fl Ifih1 RIP vs. fl/+ Ifih1-/- day 0	3.285	1.567	1.718	0.3706	4	3	6.558	180
fl/fl Ifih1 RIP vs. fl/+ Ifih1-/- RIP	3.285	5.77	-2.485	0.3706	4	3	9.483	180
fl/E861A Ifih1-/- day 0 vs. E861A/fl Ifih1-/- RIP	6.698	4.048	2.65	0.3431	4	4	10.92	180
fl/E861A Ifih1-/- day 0 vs. Adar1 fl/+ day 0	6.698	2.663	4.034	0.3706	4	3	15.4	180
fl/E861A Ifih1-/- day 0 vs. Adar1 fl/+ RIP	6.698	4.92	1.778	0.3706	4	3	6.783	180
fl/E861A Ifih1-/- day 0 vs. fl/+ Ifih1-/- day 0	6.698	1.567	5.131	0.3706	4	3	19.58	180
fl/E861A Ifih1-/- day 0 vs. fl/+ Ifih1-/- RIP	6.698	5.77	0.9275	0.3706	4	3	3.54	180
E861A/fl Ifih1-/- RIP vs. Adar1 fl/+ day 0	4.048	2.663	1.384	0.3706	4	3	5.282	180
E861A/fl Ifih1-/- RIP vs. Adar1 fl/+ RIP	4.048	4.92	-0.8725	0.3706	4	3	3.33	180
E861A/fl Ifih1-/- RIP vs. fl/+ Ifih1-/- day 0	4.048	1.567	2.481	0.3706	4	3	9.468	180
E861A/fl Ifih1-/- RIP vs. fl/+ Ifih1-/- RIP	4.048	5.77	-1.723	0.3706	4	3	6.574	180
Adar1 fl/+ day 0 vs. Adar1 fl/+ RIP	2.663	4.92	-2.257	0.3962	3	3	8.056	180
Adar1 fl/+ day 0 vs. fl/+ Ifih1-/- day 0	2.663	1.567	1.097	0.3962	3	3	3.915	180
Adar1 fl/+ day 0 vs. fl/+ Ifih1-/- RIP	2.663	5.77	-3.107	0.3962	3	3	11.09	180
Adar1 fl/+ RIP vs. fl/+ Ifih1-/- day 0	4.92	1.567	3.353	0.3962	3	3	11.97	180
Adar1 fl/+ RIP vs. fl/+ Ifih1-/- RIP	4.92	5.77	-0.85	0.3962	3	3	3.034	180
fl/+ Ifih1-/- day 0 vs. fl/+ Ifih1-/- RIP	1.567	5.77	-4.203	0.3962	3	3	15.01	180
CD4
Adar1f/fl day 0 vs. fl/fl RIP	0.8425	0.3725	0.47	0.3431	4	4	1.937	180
Adar1f/fl day 0 vs. E861A/fl day 0	0.8425	1.163	-0.3208	0.3132	4	6	1.449	180
Adar1f/fl day 0 vs. E861A/fl RIP	0.8425	0.3783	0.4642	0.3132	4	6	2.096	180
Adar1f/fl day 0 vs. fl/fl Ifih1 day 0	0.8425	0.875	-0.0325	0.3431	4	4	0.134	180
Adar1f/fl day 0 vs. fl/fl Ifih1 RIP	0.8425	0.555	0.2875	0.3431	4	4	1.185	180
Adar1f/fl day 0 vs. fl/E861A Ifih1-/- day 0	0.8425	1.035	-0.1925	0.3431	4	4	0.7935	180
Adar1f/fl day 0 vs. E861A/fl Ifih1-/- RIP	0.8425	0.8025	0.04	0.3431	4	4	0.1649	180
Adar1f/fl day 0 vs. Adar1 fl/+ day 0	0.8425	1.007	-0.1642	0.3706	4	3	0.6265	180
Adar1f/fl day 0 vs. Adar1 fl/+ RIP	0.8425	1.3	-0.4575	0.3706	4	3	1.746	180
Adar1f/fl day 0 vs. fl/+ Ifih1-/- day 0	0.8425	0.58	0.2625	0.3706	4	3	1.002	180
Adar1f/fl day 0 vs. fl/+ Ifih1-/- RIP	0.8425	1.013	-0.1708	0.3706	4	3	0.6519	180
fl/fl RIP vs. E861A/fl day 0	0.3725	1.163	-0.7908	0.3132	4	6	3.571	180
fl/fl RIP vs. E861A/fl RIP	0.3725	0.3783	-0.005833	0.3132	4	6	0.02634	180
fl/fl RIP vs. fl/fl Ifih1 day 0	0.3725	0.875	-0.5025	0.3431	4	4	2.071	180
fl/fl RIP vs. fl/fl Ifih1 RIP	0.3725	0.555	-0.1825	0.3431	4	4	0.7523	180
fl/fl RIP vs. fl/E861A Ifih1-/- day 0	0.3725	1.035	-0.6625	0.3431	4	4	2.731	180
fl/fl RIP vs. E861A/fl Ifih1-/- RIP	0.3725	0.8025	-0.43	0.3431	4	4	1.772	180
fl/fl RIP vs. Adar1 fl/+ day 0	0.3725	1.007	-0.6342	0.3706	4	3	2.42	180
fl/fl RIP vs. Adar1 fl/+ RIP	0.3725	1.3	-0.9275	0.3706	4	3	3.54	180
fl/fl RIP vs. fl/+ Ifih1-/- day 0	0.3725	0.58	-0.2075	0.3706	4	3	0.7919	180
fl/fl RIP vs. fl/+ Ifih1-/- RIP	0.3725	1.013	-0.6408	0.3706	4	3	2.446	180
E861A/fl day 0 vs. E861A/fl RIP	1.163	0.3783	0.785	0.2801	6	6	3.963	180
E861A/fl day 0 vs. fl/fl Ifih1 day 0	1.163	0.875	0.2883	0.3132	6	4	1.302	180
E861A/fl day 0 vs. fl/fl Ifih1 RIP	1.163	0.555	0.6083	0.3132	6	4	2.747	180
E861A/fl day 0 vs. fl/E861A Ifih1-/- day 0	1.163	1.035	0.1283	0.3132	6	4	0.5795	180
E861A/fl day 0 vs. E861A/fl Ifih1-/- RIP	1.163	0.8025	0.3608	0.3132	6	4	1.629	180
E861A/fl day 0 vs. Adar1 fl/+ day 0	1.163	1.007	0.1567	0.3431	6	3	0.6458	180
E861A/fl day 0 vs. Adar1 fl/+ RIP	1.163	1.3	-0.1367	0.3431	6	3	0.5633	180
E861A/fl day 0 vs. fl/+ Ifih1-/- day 0	1.163	0.58	0.5833	0.3431	6	3	2.405	180
E861A/fl day 0 vs. fl/+ Ifih1-/- RIP	1.163	1.013	0.15	0.3431	6	3	0.6183	180
E861A/fl RIP vs. fl/fl Ifih1 day 0	0.3783	0.875	-0.4967	0.3132	6	4	2.243	180
E861A/fl RIP vs. fl/fl Ifih1 RIP	0.3783	0.555	-0.1767	0.3132	6	4	0.7977	180
E861A/fl RIP vs. fl/E861A Ifih1-/- day 0	0.3783	1.035	-0.6567	0.3132	6	4	2.965	180
E861A/fl RIP vs. E861A/fl Ifih1-/- RIP	0.3783	0.8025	-0.4242	0.3132	6	4	1.915	180
E861A/fl RIP vs. Adar1 fl/+ day 0	0.3783	1.007	-0.6283	0.3431	6	3	2.59	180
E861A/fl RIP vs. Adar1 fl/+ RIP	0.3783	1.3	-0.9217	0.3431	6	3	3.799	180
E861A/fl RIP vs. fl/+ Ifih1-/- day 0	0.3783	0.58	-0.2017	0.3431	6	3	0.8313	180
E861A/fl RIP vs. fl/+ Ifih1-/- RIP	0.3783	1.013	-0.635	0.3431	6	3	2.617	180
fl/fl Ifih1 day 0 vs. fl/fl Ifih1 RIP	0.875	0.555	0.32	0.3431	4	4	1.319	180
fl/fl Ifih1 day 0 vs. fl/E861A Ifih1-/- day 0	0.875	1.035	-0.16	0.3431	4	4	0.6595	180
fl/fl Ifih1 day 0 vs. E861A/fl Ifih1-/- RIP	0.875	0.8025	0.0725	0.3431	4	4	0.2988	180
fl/fl Ifih1 day 0 vs. Adar1 fl/+ day 0	0.875	1.007	-0.1317	0.3706	4	3	0.5025	180
fl/fl Ifih1 day 0 vs. Adar1 fl/+ RIP	0.875	1.3	-0.425	0.3706	4	3	1.622	180
fl/fl Ifih1 day 0 vs. fl/+ Ifih1-/- day 0	0.875	0.58	0.295	0.3706	4	3	1.126	180
fl/fl Ifih1 day 0 vs. fl/+ Ifih1-/- RIP	0.875	1.013	-0.1383	0.3706	4	3	0.5279	180
fl/fl Ifih1 RIP vs. fl/E861A Ifih1-/- day 0	0.555	1.035	-0.48	0.3431	4	4	1.979	180
fl/fl Ifih1 RIP vs. E861A/fl Ifih1-/- RIP	0.555	0.8025	-0.2475	0.3431	4	4	1.02	180
fl/fl Ifih1 RIP vs. Adar1 fl/+ day 0	0.555	1.007	-0.4517	0.3706	4	3	1.724	180
fl/fl Ifih1 RIP vs. Adar1 fl/+ RIP	0.555	1.3	-0.745	0.3706	4	3	2.843	180
fl/fl Ifih1 RIP vs. fl/+ Ifih1-/- day 0	0.555	0.58	-0.025	0.3706	4	3	0.09541	180
fl/fl Ifih1 RIP vs. fl/+ Ifih1-/- RIP	0.555	1.013	-0.4583	0.3706	4	3	1.749	180
fl/E861A Ifih1-/- day 0 vs. E861A/fl Ifih1-/- RIP	1.035	0.8025	0.2325	0.3431	4	4	0.9584	180
fl/E861A Ifih1-/- day 0 vs. Adar1 fl/+ day 0	1.035	1.007	0.02833	0.3706	4	3	0.1081	180
fl/E861A Ifih1-/- day 0 vs. Adar1 fl/+ RIP	1.035	1.3	-0.265	0.3706	4	3	1.011	180
fl/E861A Ifih1-/- day 0 vs. fl/+ Ifih1-/- day 0	1.035	0.58	0.455	0.3706	4	3	1.736	180
fl/E861A Ifih1-/- day 0 vs. fl/+ Ifih1-/- RIP	1.035	1.013	0.02167	0.3706	4	3	0.08269	180
E861A/fl Ifih1-/- RIP vs. Adar1 fl/+ day 0	0.8025	1.007	-0.2042	0.3706	4	3	0.7792	180
E861A/fl Ifih1-/- RIP vs. Adar1 fl/+ RIP	0.8025	1.3	-0.4975	0.3706	4	3	1.899	180
E861A/fl Ifih1-/- RIP vs. fl/+ Ifih1-/- day 0	0.8025	0.58	0.2225	0.3706	4	3	0.8491	180
E861A/fl Ifih1-/- RIP vs. fl/+ Ifih1-/- RIP	0.8025	1.013	-0.2108	0.3706	4	3	0.8046	180
Adar1 fl/+ day 0 vs. Adar1 fl/+ RIP	1.007	1.3	-0.2933	0.3962	3	3	1.047	180
Adar1 fl/+ day 0 vs. fl/+ Ifih1-/- day 0	1.007	0.58	0.4267	0.3962	3	3	1.523	180
Adar1 fl/+ day 0 vs. fl/+ Ifih1-/- RIP	1.007	1.013	-0.006667	0.3962	3	3	0.0238	180
Adar1 fl/+ RIP vs. fl/+ Ifih1-/- day 0	1.3	0.58	0.72	0.3962	3	3	2.57	180
Adar1 fl/+ RIP vs. fl/+ Ifih1-/- RIP	1.3	1.013	0.2867	0.3962	3	3	1.023	180
fl/+ Ifih1-/- day 0 vs. fl/+ Ifih1-/- RIP	0.58	1.013	-0.4333	0.3962	3	3	1.547	180
CD8
Adar1f/fl day 0 vs. fl/fl RIP	0.775	0.305	0.47	0.3431	4	4	1.937	180
Adar1f/fl day 0 vs. E861A/fl day 0	0.775	1.153	-0.3783	0.3132	4	6	1.708	180
Adar1f/fl day 0 vs. E861A/fl RIP	0.775	0.2333	0.5417	0.3132	4	6	2.446	180
Adar1f/fl day 0 vs. fl/fl Ifih1 day 0	0.775	0.955	-0.18	0.3431	4	4	0.742	180
Adar1f/fl day 0 vs. fl/fl Ifih1 RIP	0.775	0.655	0.12	0.3431	4	4	0.4946	180
Adar1f/fl day 0 vs. fl/E861A Ifih1-/- day 0	0.775	1.078	-0.3025	0.3431	4	4	1.247	180
Adar1f/fl day 0 vs. E861A/fl Ifih1-/- RIP	0.775	0.8925	-0.1175	0.3431	4	4	0.4843	180
Adar1f/fl day 0 vs. Adar1 fl/+ day 0	0.775	0.7867	-0.01167	0.3706	4	3	0.04452	180
Adar1f/fl day 0 vs. Adar1 fl/+ RIP	0.775	1.26	-0.485	0.3706	4	3	1.851	180
Adar1f/fl day 0 vs. fl/+ Ifih1-/- day 0	0.775	0.4733	0.3017	0.3706	4	3	1.151	180
Adar1f/fl day 0 vs. fl/+ Ifih1-/- RIP	0.775	1.217	-0.4417	0.3706	4	3	1.686	180
fl/fl RIP vs. E861A/fl day 0	0.305	1.153	-0.8483	0.3132	4	6	3.831	180
fl/fl RIP vs. E861A/fl RIP	0.305	0.2333	0.07167	0.3132	4	6	0.3236	180
fl/fl RIP vs. fl/fl Ifih1 day 0	0.305	0.955	-0.65	0.3431	4	4	2.679	180
fl/fl RIP vs. fl/fl Ifih1 RIP	0.305	0.655	-0.35	0.3431	4	4	1.443	180
fl/fl RIP vs. fl/E861A Ifih1-/- day 0	0.305	1.078	-0.7725	0.3431	4	4	3.184	180
fl/fl RIP vs. E861A/fl Ifih1-/- RIP	0.305	0.8925	-0.5875	0.3431	4	4	2.422	180
fl/fl RIP vs. Adar1 fl/+ day 0	0.305	0.7867	-0.4817	0.3706	4	3	1.838	180
fl/fl RIP vs. Adar1 fl/+ RIP	0.305	1.26	-0.955	0.3706	4	3	3.645	180
fl/fl RIP vs. fl/+ Ifih1-/- day 0	0.305	0.4733	-0.1683	0.3706	4	3	0.6424	180
fl/fl RIP vs. fl/+ Ifih1-/- RIP	0.305	1.217	-0.9117	0.3706	4	3	3.479	180
E861A/fl day 0 vs. E861A/fl RIP	1.153	0.2333	0.92	0.2801	6	6	4.645	180
E861A/fl day 0 vs. fl/fl Ifih1 day 0	1.153	0.955	0.1983	0.3132	6	4	0.8956	180
E861A/fl day 0 vs. fl/fl Ifih1 RIP	1.153	0.655	0.4983	0.3132	6	4	2.25	180
E861A/fl day 0 vs. fl/E861A Ifih1-/- day 0	1.153	1.078	0.07583	0.3132	6	4	0.3424	180
E861A/fl day 0 vs. E861A/fl Ifih1-/- RIP	1.153	0.8925	0.2608	0.3132	6	4	1.178	180
E861A/fl day 0 vs. Adar1 fl/+ day 0	1.153	0.7867	0.3667	0.3431	6	3	1.511	180
E861A/fl day 0 vs. Adar1 fl/+ RIP	1.153	1.26	-0.1067	0.3431	6	3	0.4397	180
E861A/fl day 0 vs. fl/+ Ifih1-/- day 0	1.153	0.4733	0.68	0.3431	6	3	2.803	180
E861A/fl day 0 vs. fl/+ Ifih1-/- RIP	1.153	1.217	-0.06333	0.3431	6	3	0.2611	180
E861A/fl RIP vs. fl/fl Ifih1 day 0	0.2333	0.955	-0.7217	0.3132	6	4	3.259	180
E861A/fl RIP vs. fl/fl Ifih1 RIP	0.2333	0.655	-0.4217	0.3132	6	4	1.904	180
E861A/fl RIP vs. fl/E861A Ifih1-/- day 0	0.2333	1.078	-0.8442	0.3132	6	4	3.812	180
E861A/fl RIP vs. E861A/fl Ifih1-/- RIP	0.2333	0.8925	-0.6592	0.3132	6	4	2.976	180
E861A/fl RIP vs. Adar1 fl/+ day 0	0.2333	0.7867	-0.5533	0.3431	6	3	2.281	180
E861A/fl RIP vs. Adar1 fl/+ RIP	0.2333	1.26	-1.027	0.3431	6	3	4.232	180
E861A/fl RIP vs. fl/+ Ifih1-/- day 0	0.2333	0.4733	-0.24	0.3431	6	3	0.9893	180
E861A/fl RIP vs. fl/+ Ifih1-/- RIP	0.2333	1.217	-0.9833	0.3431	6	3	4.053	180
fl/fl Ifih1 day 0 vs. fl/fl Ifih1 RIP	0.955	0.655	0.3	0.3431	4	4	1.237	180
fl/fl Ifih1 day 0 vs. fl/E861A Ifih1-/- day 0	0.955	1.078	-0.1225	0.3431	4	4	0.5049	180
fl/fl Ifih1 day 0 vs. E861A/fl Ifih1-/- RIP	0.955	0.8925	0.0625	0.3431	4	4	0.2576	180
fl/fl Ifih1 day 0 vs. Adar1 fl/+ day 0	0.955	0.7867	0.1683	0.3706	4	3	0.6424	180
fl/fl Ifih1 day 0 vs. Adar1 fl/+ RIP	0.955	1.26	-0.305	0.3706	4	3	1.164	180
fl/fl Ifih1 day 0 vs. fl/+ Ifih1-/- day 0	0.955	0.4733	0.4817	0.3706	4	3	1.838	180
fl/fl Ifih1 day 0 vs. fl/+ Ifih1-/- RIP	0.955	1.217	-0.2617	0.3706	4	3	0.9986	180
fl/fl Ifih1 RIP vs. fl/E861A Ifih1-/- day 0	0.655	1.078	-0.4225	0.3431	4	4	1.742	180
fl/fl Ifih1 RIP vs. E861A/fl Ifih1-/- RIP	0.655	0.8925	-0.2375	0.3431	4	4	0.979	180
fl/fl Ifih1 RIP vs. Adar1 fl/+ day 0	0.655	0.7867	-0.1317	0.3706	4	3	0.5025	180
fl/fl Ifih1 RIP vs. Adar1 fl/+ RIP	0.655	1.26	-0.605	0.3706	4	3	2.309	180
fl/fl Ifih1 RIP vs. fl/+ Ifih1-/- day 0	0.655	0.4733	0.1817	0.3706	4	3	0.6933	180
fl/fl Ifih1 RIP vs. fl/+ Ifih1-/- RIP	0.655	1.217	-0.5617	0.3706	4	3	2.143	180
fl/E861A Ifih1-/- day 0 vs. E861A/fl Ifih1-/- RIP	1.078	0.8925	0.185	0.3431	4	4	0.7626	180
fl/E861A Ifih1-/- day 0 vs. Adar1 fl/+ day 0	1.078	0.7867	0.2908	0.3706	4	3	1.11	180
fl/E861A Ifih1-/- day 0 vs. Adar1 fl/+ RIP	1.078	1.26	-0.1825	0.3706	4	3	0.6965	180
fl/E861A Ifih1-/- day 0 vs. fl/+ Ifih1-/- day 0	1.078	0.4733	0.6042	0.3706	4	3	2.306	180
fl/E861A Ifih1-/- day 0 vs. fl/+ Ifih1-/- RIP	1.078	1.217	-0.1392	0.3706	4	3	0.5311	180
E861A/fl Ifih1-/- RIP vs. Adar1 fl/+ day 0	0.8925	0.7867	0.1058	0.3706	4	3	0.4039	180
E861A/fl Ifih1-/- RIP vs. Adar1 fl/+ RIP	0.8925	1.26	-0.3675	0.3706	4	3	1.402	180
E861A/fl Ifih1-/- RIP vs. fl/+ Ifih1-/- day 0	0.8925	0.4733	0.4192	0.3706	4	3	1.6	180
E861A/fl Ifih1-/- RIP vs. fl/+ Ifih1-/- RIP	0.8925	1.217	-0.3242	0.3706	4	3	1.237	180
Adar1 fl/+ day 0 vs. Adar1 fl/+ RIP	0.7867	1.26	-0.4733	0.3962	3	3	1.69	180
Adar1 fl/+ day 0 vs. fl/+ Ifih1-/- day 0	0.7867	0.4733	0.3133	0.3962	3	3	1.119	180
Adar1 fl/+ day 0 vs. fl/+ Ifih1-/- RIP	0.7867	1.217	-0.43	0.3962	3	3	1.535	180
Adar1 fl/+ RIP vs. fl/+ Ifih1-/- day 0	1.26	0.4733	0.7867	0.3962	3	3	2.808	180
Adar1 fl/+ RIP vs. fl/+ Ifih1-/- RIP	1.26	1.217	0.04333	0.3962	3	3	0.1547	180
fl/+ Ifih1-/- day 0 vs. fl/+ Ifih1-/- RIP	0.4733	1.217	-0.7433	0.3962	3	3	2.654	180

## Sheet: BM-Fig7E-J
BM Cellularity (Fig. 7 E)
Number of families	1
Number of comparisons per family	15
Alpha	0.05
Tukey's multiple comparisons test	Mean Diff.	95.00% CI of diff.	Significant?	Summary	Adjusted P Value
Adar1 fl/E861A vs. Adar1 fl/fl	-1.783	-12.55 to 8.981	No	ns	0.9943	B-C
Adar1 fl/E861A vs. Adar1 fl/E861A Ifih1-/-	-7.233	-18 to 3.531	No	ns	0.3136	B-D
Adar1 fl/E861A vs. Adar1 fl/fl Ifih1-/-	-15.98	-26.75 to -5.219	Yes	**	0.002	B-E
Adar1 fl/E861A vs. Adar1 fl/+	-3.6	-15.39 to 8.191	No	ns	0.9215	B-F
Adar1 fl/E861A vs. Adar1 fl/+ Ifih1-/-	-21.07	-32.86 to -9.275	Yes	***	0.0003	B-G
Adar1 fl/fl vs. Adar1 fl/E861A Ifih1-/-	-5.45	-17.24 to 6.341	No	ns	0.6869	C-D
Adar1 fl/fl vs. Adar1 fl/fl Ifih1-/-	-14.2	-25.99 to -2.409	Yes	*	0.0133	C-E
Adar1 fl/fl vs. Adar1 fl/+	-1.817	-14.55 to 10.92	No	ns	0.9972	C-F
Adar1 fl/fl vs. Adar1 fl/+ Ifih1-/-	-19.28	-32.02 to -6.547	Yes	**	0.0017	C-G
Adar1 fl/E861A Ifih1-/- vs. Adar1 fl/fl Ifih1-/-	-8.75	-20.54 to 3.041	No	ns	0.2224	D-E
Adar1 fl/E861A Ifih1-/- vs. Adar1 fl/+	3.633	-9.103 to 16.37	No	ns	0.9398	D-F
Adar1 fl/E861A Ifih1-/- vs. Adar1 fl/+ Ifih1-/-	-13.83	-26.57 to -1.097	Yes	*	0.0288	D-G
Adar1 fl/fl Ifih1-/- vs. Adar1 fl/+	12.38	-0.3526 to 25.12	No	ns	0.0594	E-F
Adar1 fl/fl Ifih1-/- vs. Adar1 fl/+ Ifih1-/-	-5.083	-17.82 to 7.653	No	ns	0.7976	E-G
Adar1 fl/+ vs. Adar1 fl/+ Ifih1-/-	-17.47	-31.08 to -3.851	Yes	**	0.0078	F-G
Test details	Mean 1	Mean 2	Mean Diff.	SE of diff.	n1	n2	q	DF
Adar1 fl/E861A vs. Adar1 fl/fl	21.67	23.45	-1.783	3.387	6	4	0.7446	18
Adar1 fl/E861A vs. Adar1 fl/E861A Ifih1-/-	21.67	28.9	-7.233	3.387	6	4	3.02	18
Adar1 fl/E861A vs. Adar1 fl/fl Ifih1-/-	21.67	37.65	-15.98	3.387	6	4	6.674	18
Adar1 fl/E861A vs. Adar1 fl/+	21.67	25.27	-3.6	3.71	6	3	1.372	18
Adar1 fl/E861A vs. Adar1 fl/+ Ifih1-/-	21.67	42.73	-21.07	3.71	6	3	8.03	18
Adar1 fl/fl vs. Adar1 fl/E861A Ifih1-/-	23.45	28.9	-5.45	3.71	4	4	2.077	18
Adar1 fl/fl vs. Adar1 fl/fl Ifih1-/-	23.45	37.65	-14.2	3.71	4	4	5.413	18
Adar1 fl/fl vs. Adar1 fl/+	23.45	25.27	-1.817	4.007	4	3	0.6411	18
Adar1 fl/fl vs. Adar1 fl/+ Ifih1-/-	23.45	42.73	-19.28	4.007	4	3	6.805	18
Adar1 fl/E861A Ifih1-/- vs. Adar1 fl/fl Ifih1-/-	28.9	37.65	-8.75	3.71	4	4	3.335	18
Adar1 fl/E861A Ifih1-/- vs. Adar1 fl/+	28.9	25.27	3.633	4.007	4	3	1.282	18
Adar1 fl/E861A Ifih1-/- vs. Adar1 fl/+ Ifih1-/-	28.9	42.73	-13.83	4.007	4	3	4.882	18
Adar1 fl/fl Ifih1-/- vs. Adar1 fl/+	37.65	25.27	12.38	4.007	4	3	4.37	18
Adar1 fl/fl Ifih1-/- vs. Adar1 fl/+ Ifih1-/-	37.65	42.73	-5.083	4.007	4	3	1.794	18
Adar1 fl/+ vs. Adar1 fl/+ Ifih1-/-	25.27	42.73	-17.47	4.284	3	3	5.766	18
BM Myeloid cells (number) (Fig. 7F)
Within each row, compare columns (simple effects within rows)
Number of families	2
Number of comparisons per family	15
Alpha	0.05
Tukey's multiple comparisons test	Mean Diff.	95.00% CI of diff.	Significant?	Summary	Adjusted P Value
Granulocytes
Adar1 fl/E861A vs. Adar1 fl/fl	-0.1114	-2.743 to 2.52	No	ns	>0.9999
Adar1 fl/E861A vs. Adar1 fl/E861A Ifih1-/-	0.9928	-1.638 to 3.624	No	ns	0.8634
Adar1 fl/E861A vs. Adar1 fl/fl Ifih1-/-	-0.8334	-3.465 to 1.798	No	ns	0.9295
Adar1 fl/E861A vs. Adar1 fl/+	0.4418	-2.441 to 3.324	No	ns	0.9972
Adar1 fl/E861A vs. Adar1 fl/+ Ifih1-/-	-3.542	-6.424 to -0.6594	Yes	**	0.0087
Adar1 fl/fl vs. Adar1 fl/E861A Ifih1-/-	1.104	-1.778 to 3.987	No	ns	0.8558
Adar1 fl/fl vs. Adar1 fl/fl Ifih1-/-	-0.722	-3.604 to 2.16	No	ns	0.9734
Adar1 fl/fl vs. Adar1 fl/+	0.5532	-2.56 to 3.667	No	ns	0.9943
Adar1 fl/fl vs. Adar1 fl/+ Ifih1-/-	-3.43	-6.544 to -0.317	Yes	*	0.0237
Adar1 fl/E861A Ifih1-/- vs. Adar1 fl/fl Ifih1-/-	-1.826	-4.709 to 1.056	No	ns	0.415
Adar1 fl/E861A Ifih1-/- vs. Adar1 fl/+	-0.551	-3.664 to 2.562	No	ns	0.9944
Adar1 fl/E861A Ifih1-/- vs. Adar1 fl/+ Ifih1-/-	-4.535	-7.648 to -1.421	Yes	**	0.0013
Adar1 fl/fl Ifih1-/- vs. Adar1 fl/+	1.275	-1.838 to 4.389	No	ns	0.8182
Adar1 fl/fl Ifih1-/- vs. Adar1 fl/+ Ifih1-/-	-2.708	-5.822 to 0.405	No	ns	0.1191
Adar1 fl/+ vs. Adar1 fl/+ Ifih1-/-	-3.984	-7.312 to -0.6553	Yes	*	0.0113
Macrophages
Adar1 fl/E861A vs. Adar1 fl/fl	-0.5454	-3.177 to 2.086	No	ns	0.9885
Adar1 fl/E861A vs. Adar1 fl/E861A Ifih1-/-	-0.2597	-2.891 to 2.372	No	ns	0.9997
Adar1 fl/E861A vs. Adar1 fl/fl Ifih1-/-	0.3441	-2.287 to 2.975	No	ns	0.9987
Adar1 fl/E861A vs. Adar1 fl/+	0.2953	-2.587 to 3.178	No	ns	0.9996
Adar1 fl/E861A vs. Adar1 fl/+ Ifih1-/-	-0.116	-2.998 to 2.766	No	ns	>0.9999
Adar1 fl/fl vs. Adar1 fl/E861A Ifih1-/-	0.2858	-2.597 to 3.168	No	ns	0.9997
Adar1 fl/fl vs. Adar1 fl/fl Ifih1-/-	0.8895	-1.993 to 3.772	No	ns	0.9365
Adar1 fl/fl vs. Adar1 fl/+	0.8408	-2.273 to 3.954	No	ns	0.9634
Adar1 fl/fl vs. Adar1 fl/+ Ifih1-/-	0.4294	-2.684 to 3.543	No	ns	0.9983
Adar1 fl/E861A Ifih1-/- vs. Adar1 fl/fl Ifih1-/-	0.6038	-2.279 to 3.486	No	ns	0.988
Adar1 fl/E861A Ifih1-/- vs. Adar1 fl/+	0.555	-2.558 to 3.668	No	ns	0.9943
Adar1 fl/E861A Ifih1-/- vs. Adar1 fl/+ Ifih1-/-	0.1437	-2.97 to 3.257	No	ns	>0.9999
Adar1 fl/fl Ifih1-/- vs. Adar1 fl/+	-0.04875	-3.162 to 3.065	No	ns	>0.9999
Adar1 fl/fl Ifih1-/- vs. Adar1 fl/+ Ifih1-/-	-0.4601	-3.573 to 2.653	No	ns	0.9976
Adar1 fl/+ vs. Adar1 fl/+ Ifih1-/-	-0.4113	-3.74 to 2.917	No	ns	0.999
Test details	Mean 1	Mean 2	Mean Diff.	SE of diff.	N1	N2	q	DF
Granulocytes
Adar1 fl/E861A vs. Adar1 fl/fl	7.324	7.435	-0.1114	0.8746	6	4	0.1802	36
Adar1 fl/E861A vs. Adar1 fl/E861A Ifih1-/-	7.324	6.331	0.9928	0.8746	6	4	1.605	36
Adar1 fl/E861A vs. Adar1 fl/fl Ifih1-/-	7.324	8.157	-0.8334	0.8746	6	4	1.348	36
Adar1 fl/E861A vs. Adar1 fl/+	7.324	6.882	0.4418	0.9581	6	3	0.6522	36
Adar1 fl/E861A vs. Adar1 fl/+ Ifih1-/-	7.324	10.87	-3.542	0.9581	6	3	5.228	36
Adar1 fl/fl vs. Adar1 fl/E861A Ifih1-/-	7.435	6.331	1.104	0.9581	4	4	1.63	36
Adar1 fl/fl vs. Adar1 fl/fl Ifih1-/-	7.435	8.157	-0.722	0.9581	4	4	1.066	36
Adar1 fl/fl vs. Adar1 fl/+	7.435	6.882	0.5532	1.035	4	3	0.7561	36
Adar1 fl/fl vs. Adar1 fl/+ Ifih1-/-	7.435	10.87	-3.43	1.035	4	3	4.688	36
Adar1 fl/E861A Ifih1-/- vs. Adar1 fl/fl Ifih1-/-	6.331	8.157	-1.826	0.9581	4	4	2.696	36
Adar1 fl/E861A Ifih1-/- vs. Adar1 fl/+	6.331	6.882	-0.551	1.035	4	3	0.753	36
Adar1 fl/E861A Ifih1-/- vs. Adar1 fl/+ Ifih1-/-	6.331	10.87	-4.535	1.035	4	3	6.197	36
Adar1 fl/fl Ifih1-/- vs. Adar1 fl/+	8.157	6.882	1.275	1.035	4	3	1.743	36
Adar1 fl/fl Ifih1-/- vs. Adar1 fl/+ Ifih1-/-	8.157	10.87	-2.708	1.035	4	3	3.701	36
Adar1 fl/+ vs. Adar1 fl/+ Ifih1-/-	6.882	10.87	-3.984	1.106	3	3	5.092	36
Macrophages
Adar1 fl/E861A vs. Adar1 fl/fl	1.657	2.203	-0.5454	0.8746	6	4	0.8819	36
Adar1 fl/E861A vs. Adar1 fl/E861A Ifih1-/-	1.657	1.917	-0.2597	0.8746	6	4	0.4199	36
Adar1 fl/E861A vs. Adar1 fl/fl Ifih1-/-	1.657	1.313	0.3441	0.8746	6	4	0.5564	36
Adar1 fl/E861A vs. Adar1 fl/+	1.657	1.362	0.2953	0.9581	6	3	0.4359	36
Adar1 fl/E861A vs. Adar1 fl/+ Ifih1-/-	1.657	1.773	-0.116	0.9581	6	3	0.1712	36
Adar1 fl/fl vs. Adar1 fl/E861A Ifih1-/-	2.203	1.917	0.2858	0.9581	4	4	0.4218	36
Adar1 fl/fl vs. Adar1 fl/fl Ifih1-/-	2.203	1.313	0.8895	0.9581	4	4	1.313	36
Adar1 fl/fl vs. Adar1 fl/+	2.203	1.362	0.8408	1.035	4	3	1.149	36
Adar1 fl/fl vs. Adar1 fl/+ Ifih1-/-	2.203	1.773	0.4294	1.035	4	3	0.5868	36
Adar1 fl/E861A Ifih1-/- vs. Adar1 fl/fl Ifih1-/-	1.917	1.313	0.6038	0.9581	4	4	0.8912	36
Adar1 fl/E861A Ifih1-/- vs. Adar1 fl/+	1.917	1.362	0.555	1.035	4	3	0.7585	36
Adar1 fl/E861A Ifih1-/- vs. Adar1 fl/+ Ifih1-/-	1.917	1.773	0.1437	1.035	4	3	0.1963	36
Adar1 fl/fl Ifih1-/- vs. Adar1 fl/+	1.313	1.362	-0.04875	1.035	4	3	0.06662	36
Adar1 fl/fl Ifih1-/- vs. Adar1 fl/+ Ifih1-/-	1.313	1.773	-0.4601	1.035	4	3	0.6288	36
Adar1 fl/+ vs. Adar1 fl/+ Ifih1-/-	1.362	1.773	-0.4113	1.106	3	3	0.5258	36
BM erythroid (number) (Fig. 7G)
Within each row, compare columns (simple effects within rows)
Number of families	3
Number of comparisons per family	15
Alpha	0.05
Tukey's multiple comparisons test	Mean Diff.	95.00% CI of diff.	Significant?	Summary	Adjusted P Value
CD71high Ter119+
Adar1 fl/E861A vs. Adar1 fl/fl	0.4534	-1.15 to 2.057	No	ns	0.9595
Adar1 fl/E861A vs. Adar1 fl/E861A Ifih1-/-	-2.848	-4.452 to -1.244	Yes	****	<0.0001
Adar1 fl/E861A vs. Adar1 fl/fl Ifih1-/-	-4.907	-6.511 to -3.303	Yes	****	<0.0001
Adar1 fl/E861A vs. Adar1 fl/+	-1.732	-3.488 to 0.02516	No	ns	0.0555
Adar1 fl/E861A vs. Adar1 fl/+ Ifih1-/-	-4.886	-6.643 to -3.129	Yes	****	<0.0001
Adar1 fl/fl vs. Adar1 fl/E861A Ifih1-/-	-3.301	-5.058 to -1.544	Yes	****	<0.0001
Adar1 fl/fl vs. Adar1 fl/fl Ifih1-/-	-5.36	-7.117 to -3.603	Yes	****	<0.0001
Adar1 fl/fl vs. Adar1 fl/+	-2.185	-4.083 to -0.2875	Yes	*	0.0152
Adar1 fl/fl vs. Adar1 fl/+ Ifih1-/-	-5.339	-7.237 to -3.442	Yes	****	<0.0001
Adar1 fl/E861A Ifih1-/- vs. Adar1 fl/fl Ifih1-/-	-2.059	-3.816 to -0.3022	Yes	*	0.0128
Adar1 fl/E861A Ifih1-/- vs. Adar1 fl/+	1.116	-0.7814 to 3.014	No	ns	0.5136
Adar1 fl/E861A Ifih1-/- vs. Adar1 fl/+ Ifih1-/-	-2.038	-3.936 to -0.1406	Yes	*	0.0284
Adar1 fl/fl Ifih1-/- vs. Adar1 fl/+	3.175	1.278 to 5.073	Yes	***	0.0001
Adar1 fl/fl Ifih1-/- vs. Adar1 fl/+ Ifih1-/-	0.02083	-1.877 to 1.918	No	ns	>0.9999
Adar1 fl/+ vs. Adar1 fl/+ Ifih1-/-	-3.154	-5.183 to -1.126	Yes	***	0.0004
CD71mid Ter119+
Adar1 fl/E861A vs. Adar1 fl/fl	-0.09867	-1.702 to 1.505	No	ns	>0.9999
Adar1 fl/E861A vs. Adar1 fl/E861A Ifih1-/-	-0.1599	-1.764 to 1.444	No	ns	0.9997
Adar1 fl/E861A vs. Adar1 fl/fl Ifih1-/-	-0.4762	-2.08 to 1.128	No	ns	0.9504
Adar1 fl/E861A vs. Adar1 fl/+	-0.04317	-1.8 to 1.714	No	ns	>0.9999
Adar1 fl/E861A vs. Adar1 fl/+ Ifih1-/-	-0.1538	-1.911 to 1.603	No	ns	0.9998
Adar1 fl/fl vs. Adar1 fl/E861A Ifih1-/-	-0.06125	-1.818 to 1.696	No	ns	>0.9999
Adar1 fl/fl vs. Adar1 fl/fl Ifih1-/-	-0.3775	-2.134 to 1.379	No	ns	0.9878
Adar1 fl/fl vs. Adar1 fl/+	0.0555	-1.842 to 1.953	No	ns	>0.9999
Adar1 fl/fl vs. Adar1 fl/+ Ifih1-/-	-0.05517	-1.953 to 1.842	No	ns	>0.9999
Adar1 fl/E861A Ifih1-/- vs. Adar1 fl/fl Ifih1-/-	-0.3163	-2.073 to 1.441	No	ns	0.9946
Adar1 fl/E861A Ifih1-/- vs. Adar1 fl/+	0.1168	-1.781 to 2.014	No	ns	>0.9999
Adar1 fl/E861A Ifih1-/- vs. Adar1 fl/+ Ifih1-/-	0.006083	-1.892 to 1.904	No	ns	>0.9999
Adar1 fl/fl Ifih1-/- vs. Adar1 fl/+	0.433	-1.465 to 2.331	No	ns	0.9841
Adar1 fl/fl Ifih1-/- vs. Adar1 fl/+ Ifih1-/-	0.3223	-1.575 to 2.22	No	ns	0.9959
Adar1 fl/+ vs. Adar1 fl/+ Ifih1-/-	-0.1107	-2.139 to 1.918	No	ns	>0.9999
CD71- Ter119+
Adar1 fl/E861A vs. Adar1 fl/fl	-2.116	-3.72 to -0.5123	Yes	**	0.0035
Adar1 fl/E861A vs. Adar1 fl/E861A Ifih1-/-	-3.318	-4.922 to -1.714	Yes	****	<0.0001
Adar1 fl/E861A vs. Adar1 fl/fl Ifih1-/-	-1.588	-3.191 to 0.01617	No	ns	0.0538
Adar1 fl/E861A vs. Adar1 fl/+	-1.537	-3.293 to 0.2203	No	ns	0.1189
Adar1 fl/E861A vs. Adar1 fl/+ Ifih1-/-	-1.995	-3.752 to -0.2383	Yes	*	0.0173
Adar1 fl/fl vs. Adar1 fl/E861A Ifih1-/-	-1.202	-2.959 to 0.5548	No	ns	0.3441
Adar1 fl/fl vs. Adar1 fl/fl Ifih1-/-	0.5285	-1.228 to 2.285	No	ns	0.9476
Adar1 fl/fl vs. Adar1 fl/+	0.5796	-1.318 to 2.477	No	ns	0.9442
Adar1 fl/fl vs. Adar1 fl/+ Ifih1-/-	0.1209	-1.777 to 2.019	No	ns	>0.9999
Adar1 fl/E861A Ifih1-/- vs. Adar1 fl/fl Ifih1-/-	1.731	-0.02633 to 3.487	No	ns	0.0558
Adar1 fl/E861A Ifih1-/- vs. Adar1 fl/+	1.782	-0.116 to 3.679	No	ns	0.0774
Adar1 fl/E861A Ifih1-/- vs. Adar1 fl/+ Ifih1-/-	1.323	-0.5747 to 3.221	No	ns	0.3236
Adar1 fl/fl Ifih1-/- vs. Adar1 fl/+	0.05108	-1.847 to 1.949	No	ns	>0.9999
Adar1 fl/fl Ifih1-/- vs. Adar1 fl/+ Ifih1-/-	-0.4076	-2.305 to 1.49	No	ns	0.9879
Adar1 fl/+ vs. Adar1 fl/+ Ifih1-/-	-0.4587	-2.487 to 1.57	No	ns	0.9847
Test details	Mean 1	Mean 2	Mean Diff.	SE of diff.	N1	N2	q	DF
CD71high Ter119+
Adar1 fl/E861A vs. Adar1 fl/fl	1.147	0.6933	0.4534	0.5428	6	4	1.181	54
Adar1 fl/E861A vs. Adar1 fl/E861A Ifih1-/-	1.147	3.995	-2.848	0.5428	6	4	7.419	54
Adar1 fl/E861A vs. Adar1 fl/fl Ifih1-/-	1.147	6.054	-4.907	0.5428	6	4	12.78	54
Adar1 fl/E861A vs. Adar1 fl/+	1.147	2.878	-1.732	0.5946	6	3	4.118	54
Adar1 fl/E861A vs. Adar1 fl/+ Ifih1-/-	1.147	6.033	-4.886	0.5946	6	3	11.62	54
Adar1 fl/fl vs. Adar1 fl/E861A Ifih1-/-	0.6933	3.995	-3.301	0.5946	4	4	7.851	54
Adar1 fl/fl vs. Adar1 fl/fl Ifih1-/-	0.6933	6.054	-5.36	0.5946	4	4	12.75	54
Adar1 fl/fl vs. Adar1 fl/+	0.6933	2.878	-2.185	0.6423	4	3	4.811	54
Adar1 fl/fl vs. Adar1 fl/+ Ifih1-/-	0.6933	6.033	-5.339	0.6423	4	3	11.76	54
Adar1 fl/E861A Ifih1-/- vs. Adar1 fl/fl Ifih1-/-	3.995	6.054	-2.059	0.5946	4	4	4.897	54
Adar1 fl/E861A Ifih1-/- vs. Adar1 fl/+	3.995	2.878	1.116	0.6423	4	3	2.458	54
Adar1 fl/E861A Ifih1-/- vs. Adar1 fl/+ Ifih1-/-	3.995	6.033	-2.038	0.6423	4	3	4.488	54
Adar1 fl/fl Ifih1-/- vs. Adar1 fl/+	6.054	2.878	3.175	0.6423	4	3	6.991	54
Adar1 fl/fl Ifih1-/- vs. Adar1 fl/+ Ifih1-/-	6.054	6.033	0.02083	0.6423	4	3	0.04587	54
Adar1 fl/+ vs. Adar1 fl/+ Ifih1-/-	2.878	6.033	-3.154	0.6866	3	3	6.497	54
CD71mid Ter119+
Adar1 fl/E861A vs. Adar1 fl/fl	0.3708	0.4695	-0.09867	0.5428	6	4	0.2571	54
Adar1 fl/E861A vs. Adar1 fl/E861A Ifih1-/-	0.3708	0.5308	-0.1599	0.5428	6	4	0.4166	54
Adar1 fl/E861A vs. Adar1 fl/fl Ifih1-/-	0.3708	0.847	-0.4762	0.5428	6	4	1.241	54
Adar1 fl/E861A vs. Adar1 fl/+	0.3708	0.414	-0.04317	0.5946	6	3	0.1027	54
Adar1 fl/E861A vs. Adar1 fl/+ Ifih1-/-	0.3708	0.5247	-0.1538	0.5946	6	3	0.3659	54
Adar1 fl/fl vs. Adar1 fl/E861A Ifih1-/-	0.4695	0.5308	-0.06125	0.5946	4	4	0.1457	54
Adar1 fl/fl vs. Adar1 fl/fl Ifih1-/-	0.4695	0.847	-0.3775	0.5946	4	4	0.8978	54
Adar1 fl/fl vs. Adar1 fl/+	0.4695	0.414	0.0555	0.6423	4	3	0.1222	54
Adar1 fl/fl vs. Adar1 fl/+ Ifih1-/-	0.4695	0.5247	-0.05517	0.6423	4	3	0.1215	54
Adar1 fl/E861A Ifih1-/- vs. Adar1 fl/fl Ifih1-/-	0.5308	0.847	-0.3163	0.5946	4	4	0.7521	54
Adar1 fl/E861A Ifih1-/- vs. Adar1 fl/+	0.5308	0.414	0.1168	0.6423	4	3	0.2571	54
Adar1 fl/E861A Ifih1-/- vs. Adar1 fl/+ Ifih1-/-	0.5308	0.5247	0.006083	0.6423	4	3	0.01339	54
Adar1 fl/fl Ifih1-/- vs. Adar1 fl/+	0.847	0.414	0.433	0.6423	4	3	0.9534	54
Adar1 fl/fl Ifih1-/- vs. Adar1 fl/+ Ifih1-/-	0.847	0.5247	0.3223	0.6423	4	3	0.7097	54
Adar1 fl/+ vs. Adar1 fl/+ Ifih1-/-	0.414	0.5247	-0.1107	0.6866	3	3	0.2279	54
CD71- Ter119+
Adar1 fl/E861A vs. Adar1 fl/fl	1.329	3.445	-2.116	0.5428	6	4	5.513	54
Adar1 fl/E861A vs. Adar1 fl/E861A Ifih1-/-	1.329	4.647	-3.318	0.5428	6	4	8.645	54
Adar1 fl/E861A vs. Adar1 fl/fl Ifih1-/-	1.329	2.917	-1.588	0.5428	6	4	4.136	54
Adar1 fl/E861A vs. Adar1 fl/+	1.329	2.866	-1.537	0.5946	6	3	3.654	54
Adar1 fl/E861A vs. Adar1 fl/+ Ifih1-/-	1.329	3.324	-1.995	0.5946	6	3	4.745	54
Adar1 fl/fl vs. Adar1 fl/E861A Ifih1-/-	3.445	4.647	-1.202	0.5946	4	4	2.859	54
Adar1 fl/fl vs. Adar1 fl/fl Ifih1-/-	3.445	2.917	0.5285	0.5946	4	4	1.257	54
Adar1 fl/fl vs. Adar1 fl/+	3.445	2.866	0.5796	0.6423	4	3	1.276	54
Adar1 fl/fl vs. Adar1 fl/+ Ifih1-/-	3.445	3.324	0.1209	0.6423	4	3	0.2662	54
Adar1 fl/E861A Ifih1-/- vs. Adar1 fl/fl Ifih1-/-	4.647	2.917	1.731	0.5946	4	4	4.116	54
Adar1 fl/E861A Ifih1-/- vs. Adar1 fl/+	4.647	2.866	1.782	0.6423	4	3	3.923	54
Adar1 fl/E861A Ifih1-/- vs. Adar1 fl/+ Ifih1-/-	4.647	3.324	1.323	0.6423	4	3	2.913	54
Adar1 fl/fl Ifih1-/- vs. Adar1 fl/+	2.917	2.866	0.05108	0.6423	4	3	0.1125	54
Adar1 fl/fl Ifih1-/- vs. Adar1 fl/+ Ifih1-/-	2.917	3.324	-0.4076	0.6423	4	3	0.8974	54
Adar1 fl/+ vs. Adar1 fl/+ Ifih1-/-	2.866	3.324	-0.4587	0.6866	3	3	0.9447	54
BM B cells (number) (Fig. 7H)
Within each row, compare columns (simple effects within rows)
Number of families	2
Number of comparisons per family	15
Alpha	0.05
Tukey's multiple comparisons test	Mean Diff.	95.00% CI of diff.	Significant?	Summary	Adjusted P Value
B220+ IgM+
Adar1 fl/E861A vs. Adar1 fl/fl	-0.1767	-0.793 to 0.4397	No	ns	0.953
Adar1 fl/E861A vs. Adar1 fl/E861A Ifih1-/-	0.09883	-0.5175 to 0.7152	No	ns	0.9965
Adar1 fl/E861A vs. Adar1 fl/fl Ifih1-/-	0.1393	-0.477 to 0.7557	No	ns	0.9831
Adar1 fl/E861A vs. Adar1 fl/+	-0.3335	-1.009 to 0.3417	No	ns	0.675
Adar1 fl/E861A vs. Adar1 fl/+ Ifih1-/-	-1.355	-2.03 to -0.68	Yes	****	<0.0001
Adar1 fl/fl vs. Adar1 fl/E861A Ifih1-/-	0.2755	-0.3997 to 0.9507	No	ns	0.8205
Adar1 fl/fl vs. Adar1 fl/fl Ifih1-/-	0.316	-0.3592 to 0.9912	No	ns	0.722
Adar1 fl/fl vs. Adar1 fl/+	-0.1568	-0.8861 to 0.5724	No	ns	0.9864
Adar1 fl/fl vs. Adar1 fl/+ Ifih1-/-	-1.179	-1.908 to -0.4492	Yes	***	0.0003
Adar1 fl/E861A Ifih1-/- vs. Adar1 fl/fl Ifih1-/-	0.0405	-0.6347 to 0.7157	No	ns	>0.9999
Adar1 fl/E861A Ifih1-/- vs. Adar1 fl/+	-0.4323	-1.162 to 0.2969	No	ns	0.4885
Adar1 fl/E861A Ifih1-/- vs. Adar1 fl/+ Ifih1-/-	-1.454	-2.183 to -0.7247	Yes	****	<0.0001
Adar1 fl/fl Ifih1-/- vs. Adar1 fl/+	-0.4728	-1.202 to 0.2564	No	ns	0.3895
Adar1 fl/fl Ifih1-/- vs. Adar1 fl/+ Ifih1-/-	-1.495	-2.224 to -0.7652	Yes	****	<0.0001
Adar1 fl/+ vs. Adar1 fl/+ Ifih1-/-	-1.022	-1.801 to -0.2421	Yes	**	0.0044
B220+ IgM-
Adar1 fl/E861A vs. Adar1 fl/fl	0.05083	-0.5655 to 0.6672	No	ns	0.9999
Adar1 fl/E861A vs. Adar1 fl/E861A Ifih1-/-	-0.4652	-1.081 to 0.1512	No	ns	0.2324
Adar1 fl/E861A vs. Adar1 fl/fl Ifih1-/-	-0.3054	-0.9217 to 0.3109	No	ns	0.6721
Adar1 fl/E861A vs. Adar1 fl/+	-0.6085	-1.284 to 0.06666	No	ns	0.0976
Adar1 fl/E861A vs. Adar1 fl/+ Ifih1-/-	-1.661	-2.336 to -0.9857	Yes	****	<0.0001
Adar1 fl/fl vs. Adar1 fl/E861A Ifih1-/-	-0.516	-1.191 to 0.1592	No	ns	0.2207
Adar1 fl/fl vs. Adar1 fl/fl Ifih1-/-	-0.3563	-1.031 to 0.3189	No	ns	0.6117
Adar1 fl/fl vs. Adar1 fl/+	-0.6593	-1.389 to 0.06992	No	ns	0.0958
Adar1 fl/fl vs. Adar1 fl/+ Ifih1-/-	-1.712	-2.441 to -0.9824	Yes	****	<0.0001
Adar1 fl/E861A Ifih1-/- vs. Adar1 fl/fl Ifih1-/-	0.1598	-0.5154 to 0.8349	No	ns	0.9793
Adar1 fl/E861A Ifih1-/- vs. Adar1 fl/+	-0.1433	-0.8726 to 0.5859	No	ns	0.991
Adar1 fl/E861A Ifih1-/- vs. Adar1 fl/+ Ifih1-/-	-1.196	-1.925 to -0.4664	Yes	***	0.0003
Adar1 fl/fl Ifih1-/- vs. Adar1 fl/+	-0.3031	-1.032 to 0.4262	No	ns	0.8091
Adar1 fl/fl Ifih1-/- vs. Adar1 fl/+ Ifih1-/-	-1.355	-2.085 to -0.6262	Yes	****	<0.0001
Adar1 fl/+ vs. Adar1 fl/+ Ifih1-/-	-1.052	-1.832 to -0.2727	Yes	**	0.0032
Test details	Mean 1	Mean 2	Mean Diff.	SE of diff.	N1	N2	q	DF
B220+ IgM+
Adar1 fl/E861A vs. Adar1 fl/fl	0.4228	0.5995	-0.1767	0.2049	6	4	1.22	36
Adar1 fl/E861A vs. Adar1 fl/E861A Ifih1-/-	0.4228	0.324	0.09883	0.2049	6	4	0.6823	36
Adar1 fl/E861A vs. Adar1 fl/fl Ifih1-/-	0.4228	0.2835	0.1393	0.2049	6	4	0.9619	36
Adar1 fl/E861A vs. Adar1 fl/+	0.4228	0.7563	-0.3335	0.2244	6	3	2.102	36
Adar1 fl/E861A vs. Adar1 fl/+ Ifih1-/-	0.4228	1.778	-1.355	0.2244	6	3	8.54	36
Adar1 fl/fl vs. Adar1 fl/E861A Ifih1-/-	0.5995	0.324	0.2755	0.2244	4	4	1.736	36
Adar1 fl/fl vs. Adar1 fl/fl Ifih1-/-	0.5995	0.2835	0.316	0.2244	4	4	1.991	36
Adar1 fl/fl vs. Adar1 fl/+	0.5995	0.7563	-0.1568	0.2424	4	3	0.915	36
Adar1 fl/fl vs. Adar1 fl/+ Ifih1-/-	0.5995	1.778	-1.179	0.2424	4	3	6.876	36
Adar1 fl/E861A Ifih1-/- vs. Adar1 fl/fl Ifih1-/-	0.324	0.2835	0.0405	0.2244	4	4	0.2552	36
Adar1 fl/E861A Ifih1-/- vs. Adar1 fl/+	0.324	0.7563	-0.4323	0.2424	4	3	2.522	36
Adar1 fl/E861A Ifih1-/- vs. Adar1 fl/+ Ifih1-/-	0.324	1.778	-1.454	0.2424	4	3	8.483	36
Adar1 fl/fl Ifih1-/- vs. Adar1 fl/+	0.2835	0.7563	-0.4728	0.2424	4	3	2.759	36
Adar1 fl/fl Ifih1-/- vs. Adar1 fl/+ Ifih1-/-	0.2835	1.778	-1.495	0.2424	4	3	8.72	36
Adar1 fl/+ vs. Adar1 fl/+ Ifih1-/-	0.7563	1.778	-1.022	0.2591	3	3	5.576	36
B220+ IgM-
Adar1 fl/E861A vs. Adar1 fl/fl	0.5308	0.48	0.05083	0.2049	6	4	0.3509	36
Adar1 fl/E861A vs. Adar1 fl/E861A Ifih1-/-	0.5308	0.996	-0.4652	0.2049	6	4	3.211	36
Adar1 fl/E861A vs. Adar1 fl/fl Ifih1-/-	0.5308	0.8363	-0.3054	0.2049	6	4	2.108	36
Adar1 fl/E861A vs. Adar1 fl/+	0.5308	1.139	-0.6085	0.2244	6	3	3.835	36
Adar1 fl/E861A vs. Adar1 fl/+ Ifih1-/-	0.5308	2.192	-1.661	0.2244	6	3	10.47	36
Adar1 fl/fl vs. Adar1 fl/E861A Ifih1-/-	0.48	0.996	-0.516	0.2244	4	4	3.252	36
Adar1 fl/fl vs. Adar1 fl/fl Ifih1-/-	0.48	0.8363	-0.3563	0.2244	4	4	2.245	36
Adar1 fl/fl vs. Adar1 fl/+	0.48	1.139	-0.6593	0.2424	4	3	3.847	36
Adar1 fl/fl vs. Adar1 fl/+ Ifih1-/-	0.48	2.192	-1.712	0.2424	4	3	9.987	36
Adar1 fl/E861A Ifih1-/- vs. Adar1 fl/fl Ifih1-/-	0.996	0.8363	0.1598	0.2244	4	4	1.007	36
Adar1 fl/E861A Ifih1-/- vs. Adar1 fl/+	0.996	1.139	-0.1433	0.2424	4	3	0.8363	36
Adar1 fl/E861A Ifih1-/- vs. Adar1 fl/+ Ifih1-/-	0.996	2.192	-1.196	0.2424	4	3	6.976	36
Adar1 fl/fl Ifih1-/- vs. Adar1 fl/+	0.8363	1.139	-0.3031	0.2424	4	3	1.768	36
Adar1 fl/fl Ifih1-/- vs. Adar1 fl/+ Ifih1-/-	0.8363	2.192	-1.355	0.2424	4	3	7.908	36
Adar1 fl/+ vs. Adar1 fl/+ Ifih1-/-	1.139	2.192	-1.052	0.2591	3	3	5.743	36
BM HSC Bryder stain (Fig. 7I)
Within each row, compare columns (simple effects within rows)
Number of families	2
Number of comparisons per family	15
Alpha	0.05
Tukey's multiple comparisons test	Mean Diff.	95.00% CI of diff.	Significant?	Summary	Adjusted P Value
HSC
Adar1 fl/E861A vs. Adar1 fl/fl	0.004768	-0.06232 to 0.07186	No	ns	>0.9999
Adar1 fl/E861A vs. Adar1 fl/E861A Ifih1-/-	0.009546	-0.05754 to 0.07664	No	ns	0.998
Adar1 fl/E861A vs. Adar1 fl/fl Ifih1-/-	0.009083	-0.05801 to 0.07617	No	ns	0.9984
Adar1 fl/E861A vs. Adar1 fl/+	0.008893	-0.0646 to 0.08239	No	ns	0.9991
Adar1 fl/E861A vs. Adar1 fl/+ Ifih1-/-	0.00757	-0.06592 to 0.08106	No	ns	0.9996
Adar1 fl/fl vs. Adar1 fl/E861A Ifih1-/-	0.004778	-0.06872 to 0.07827	No	ns	>0.9999
Adar1 fl/fl vs. Adar1 fl/fl Ifih1-/-	0.004315	-0.06918 to 0.07781	No	ns	>0.9999
Adar1 fl/fl vs. Adar1 fl/+	0.004125	-0.07526 to 0.08351	No	ns	>0.9999
Adar1 fl/fl vs. Adar1 fl/+ Ifih1-/-	0.002802	-0.07658 to 0.08218	No	ns	>0.9999
Adar1 fl/E861A Ifih1-/- vs. Adar1 fl/fl Ifih1-/-	-0.0004625	-0.07396 to 0.07303	No	ns	>0.9999
Adar1 fl/E861A Ifih1-/- vs. Adar1 fl/+	-0.0006525	-0.08004 to 0.07873	No	ns	>0.9999
Adar1 fl/E861A Ifih1-/- vs. Adar1 fl/+ Ifih1-/-	-0.001976	-0.08136 to 0.07741	No	ns	>0.9999
Adar1 fl/fl Ifih1-/- vs. Adar1 fl/+	-0.00019	-0.07957 to 0.07919	No	ns	>0.9999
Adar1 fl/fl Ifih1-/- vs. Adar1 fl/+ Ifih1-/-	-0.001513	-0.0809 to 0.07787	No	ns	>0.9999
Adar1 fl/+ vs. Adar1 fl/+ Ifih1-/-	-0.001323	-0.08619 to 0.08354	No	ns	>0.9999
MPP
Adar1 fl/E861A vs. Adar1 fl/fl	0.00575	-0.06134 to 0.07284	No	ns	0.9998
Adar1 fl/E861A vs. Adar1 fl/E861A Ifih1-/-	0.1053	0.03816 to 0.1723	Yes	***	0.0005
Adar1 fl/E861A vs. Adar1 fl/fl Ifih1-/-	0.101	0.03391 to 0.1681	Yes	***	0.0008
Adar1 fl/E861A vs. Adar1 fl/+	0.101	0.02751 to 0.1745	Yes	**	0.0026
Adar1 fl/E861A vs. Adar1 fl/+ Ifih1-/-	0.09933	0.02584 to 0.1728	Yes	**	0.0031
Adar1 fl/fl vs. Adar1 fl/E861A Ifih1-/-	0.0995	0.02601 to 0.173	Yes	**	0.0031
Adar1 fl/fl vs. Adar1 fl/fl Ifih1-/-	0.09525	0.02176 to 0.1687	Yes	**	0.005
Adar1 fl/fl vs. Adar1 fl/+	0.09525	0.01587 to 0.1746	Yes	*	0.011
Adar1 fl/fl vs. Adar1 fl/+ Ifih1-/-	0.09358	0.0142 to 0.173	Yes	*	0.013
Adar1 fl/E861A Ifih1-/- vs. Adar1 fl/fl Ifih1-/-	-0.00425	-0.07774 to 0.06924	No	ns	>0.9999
Adar1 fl/E861A Ifih1-/- vs. Adar1 fl/+	-0.00425	-0.08363 to 0.07513	No	ns	>0.9999
Adar1 fl/E861A Ifih1-/- vs. Adar1 fl/+ Ifih1-/-	-0.005917	-0.0853 to 0.07347	No	ns	>0.9999
Adar1 fl/fl Ifih1-/- vs. Adar1 fl/+	0	-0.07938 to 0.07938	No	ns	>0.9999
Adar1 fl/fl Ifih1-/- vs. Adar1 fl/+ Ifih1-/-	-0.001667	-0.08105 to 0.07772	No	ns	>0.9999
Adar1 fl/+ vs. Adar1 fl/+ Ifih1-/-	-0.001667	-0.08653 to 0.0832	No	ns	>0.9999
Test details	Mean 1	Mean 2	Mean Diff.	SE of diff.	N1	N2	q	DF
HSC
Adar1 fl/E861A vs. Adar1 fl/fl	0.01065	0.005885	0.004768	0.0223	6	4	0.3024	36
Adar1 fl/E861A vs. Adar1 fl/E861A Ifih1-/-	0.01065	0.001108	0.009546	0.0223	6	4	0.6054	36
Adar1 fl/E861A vs. Adar1 fl/fl Ifih1-/-	0.01065	0.00157	0.009083	0.0223	6	4	0.576	36
Adar1 fl/E861A vs. Adar1 fl/+	0.01065	0.00176	0.008893	0.02443	6	3	0.5149	36
Adar1 fl/E861A vs. Adar1 fl/+ Ifih1-/-	0.01065	0.003083	0.00757	0.02443	6	3	0.4382	36
Adar1 fl/fl vs. Adar1 fl/E861A Ifih1-/-	0.005885	0.001108	0.004778	0.02443	4	4	0.2766	36
Adar1 fl/fl vs. Adar1 fl/fl Ifih1-/-	0.005885	0.00157	0.004315	0.02443	4	4	0.2498	36
Adar1 fl/fl vs. Adar1 fl/+	0.005885	0.00176	0.004125	0.02639	4	3	0.2211	36
Adar1 fl/fl vs. Adar1 fl/+ Ifih1-/-	0.005885	0.003083	0.002802	0.02639	4	3	0.1502	36
Adar1 fl/E861A Ifih1-/- vs. Adar1 fl/fl Ifih1-/-	0.001108	0.00157	-0.0004625	0.02443	4	4	0.02678	36
Adar1 fl/E861A Ifih1-/- vs. Adar1 fl/+	0.001108	0.00176	-0.0006525	0.02639	4	3	0.03497	36
Adar1 fl/E861A Ifih1-/- vs. Adar1 fl/+ Ifih1-/-	0.001108	0.003083	-0.001976	0.02639	4	3	0.1059	36
Adar1 fl/fl Ifih1-/- vs. Adar1 fl/+	0.00157	0.00176	-0.00019	0.02639	4	3	0.01018	36
Adar1 fl/fl Ifih1-/- vs. Adar1 fl/+ Ifih1-/-	0.00157	0.003083	-0.001513	0.02639	4	3	0.08111	36
Adar1 fl/+ vs. Adar1 fl/+ Ifih1-/-	0.00176	0.003083	-0.001323	0.02821	3	3	0.06635	36
MPP
Adar1 fl/E861A vs. Adar1 fl/fl	0.128	0.1223	0.00575	0.0223	6	4	0.3647	36
Adar1 fl/E861A vs. Adar1 fl/E861A Ifih1-/-	0.128	0.02275	0.1053	0.0223	6	4	6.675	36
Adar1 fl/E861A vs. Adar1 fl/fl Ifih1-/-	0.128	0.027	0.101	0.0223	6	4	6.405	36
Adar1 fl/E861A vs. Adar1 fl/+	0.128	0.027	0.101	0.02443	6	3	5.847	36
Adar1 fl/E861A vs. Adar1 fl/+ Ifih1-/-	0.128	0.02867	0.09933	0.02443	6	3	5.751	36
Adar1 fl/fl vs. Adar1 fl/E861A Ifih1-/-	0.1223	0.02275	0.0995	0.02443	4	4	5.76	36
Adar1 fl/fl vs. Adar1 fl/fl Ifih1-/-	0.1223	0.027	0.09525	0.02443	4	4	5.514	36
Adar1 fl/fl vs. Adar1 fl/+	0.1223	0.027	0.09525	0.02639	4	3	5.105	36
Adar1 fl/fl vs. Adar1 fl/+ Ifih1-/-	0.1223	0.02867	0.09358	0.02639	4	3	5.016	36
Adar1 fl/E861A Ifih1-/- vs. Adar1 fl/fl Ifih1-/-	0.02275	0.027	-0.00425	0.02443	4	4	0.246	36
Adar1 fl/E861A Ifih1-/- vs. Adar1 fl/+	0.02275	0.027	-0.00425	0.02639	4	3	0.2278	36
Adar1 fl/E861A Ifih1-/- vs. Adar1 fl/+ Ifih1-/-	0.02275	0.02867	-0.005917	0.02639	4	3	0.3171	36
Adar1 fl/fl Ifih1-/- vs. Adar1 fl/+	0.027	0.027	0	0.02639	4	3	0	36
Adar1 fl/fl Ifih1-/- vs. Adar1 fl/+ Ifih1-/-	0.027	0.02867	-0.001667	0.02639	4	3	0.08933	36
Adar1 fl/+ vs. Adar1 fl/+ Ifih1-/-	0.027	0.02867	-0.001667	0.02821	3	3	0.08356	36
BM Progenitors Bryder stain (Fig. 7J)
Within each row, compare columns (simple effects within rows)
Number of families	6
Number of comparisons per family	15
Alpha	0.05
Tukey's multiple comparisons test	Mean Diff.	95.00% CI of diff.	Significant?	Summary	Adjusted P Value
# CFU-E
Adar1 fl/E861A vs. Adar1 fl/fl	0.00525	-0.02942 to 0.03992	No	ns	0.9979
Adar1 fl/E861A vs. Adar1 fl/E861A Ifih1-/-	-0.03975	-0.07442 to -0.005079	Yes	*	0.0149
Adar1 fl/E861A vs. Adar1 fl/fl Ifih1-/-	-0.061	-0.09567 to -0.02633	Yes	****	<0.0001
Adar1 fl/E861A vs. Adar1 fl/+	0.007167	-0.03081 to 0.04515	No	ns	0.994
Adar1 fl/E861A vs. Adar1 fl/+ Ifih1-/-	-0.02883	-0.06681 to 0.009147	No	ns	0.2451
Adar1 fl/fl vs. Adar1 fl/E861A Ifih1-/-	-0.045	-0.08298 to -0.00702	Yes	*	0.0105
Adar1 fl/fl vs. Adar1 fl/fl Ifih1-/-	-0.06625	-0.1042 to -0.02827	Yes	****	<0.0001
Adar1 fl/fl vs. Adar1 fl/+	0.001917	-0.03911 to 0.04294	No	ns	>0.9999
Adar1 fl/fl vs. Adar1 fl/+ Ifih1-/-	-0.03408	-0.07511 to 0.00694	No	ns	0.1618
Adar1 fl/E861A Ifih1-/- vs. Adar1 fl/fl Ifih1-/-	-0.02125	-0.05923 to 0.01673	No	ns	0.585
Adar1 fl/E861A Ifih1-/- vs. Adar1 fl/+	0.04692	0.005894 to 0.08794	Yes	*	0.0152
Adar1 fl/E861A Ifih1-/- vs. Adar1 fl/+ Ifih1-/-	0.01092	-0.03011 to 0.05194	No	ns	0.9716
Adar1 fl/fl Ifih1-/- vs. Adar1 fl/+	0.06817	0.02714 to 0.1092	Yes	****	<0.0001
Adar1 fl/fl Ifih1-/- vs. Adar1 fl/+ Ifih1-/-	0.03217	-0.008856 to 0.07319	No	ns	0.2133
Adar1 fl/+ vs. Adar1 fl/+ Ifih1-/-	-0.036	-0.07986 to 0.007855	No	ns	0.1719
# PreCFU-E
Adar1 fl/E861A vs. Adar1 fl/fl	0.001667	-0.033 to 0.03634	No	ns	>0.9999
Adar1 fl/E861A vs. Adar1 fl/E861A Ifih1-/-	-0.01383	-0.0485 to 0.02084	No	ns	0.8557
Adar1 fl/E861A vs. Adar1 fl/fl Ifih1-/-	-0.01958	-0.05425 to 0.01509	No	ns	0.5749
Adar1 fl/E861A vs. Adar1 fl/+	-0.0075	-0.04548 to 0.03048	No	ns	0.9926
Adar1 fl/E861A vs. Adar1 fl/+ Ifih1-/-	-0.0155	-0.05348 to 0.02248	No	ns	0.8435
Adar1 fl/fl vs. Adar1 fl/E861A Ifih1-/-	-0.0155	-0.05348 to 0.02248	No	ns	0.8435
Adar1 fl/fl vs. Adar1 fl/fl Ifih1-/-	-0.02125	-0.05923 to 0.01673	No	ns	0.585
Adar1 fl/fl vs. Adar1 fl/+	-0.009167	-0.05019 to 0.03186	No	ns	0.9869
Adar1 fl/fl vs. Adar1 fl/+ Ifih1-/-	-0.01717	-0.05819 to 0.02386	No	ns	0.8291
Adar1 fl/E861A Ifih1-/- vs. Adar1 fl/fl Ifih1-/-	-0.00575	-0.04373 to 0.03223	No	ns	0.9979
Adar1 fl/E861A Ifih1-/- vs. Adar1 fl/+	0.006333	-0.03469 to 0.04736	No	ns	0.9977
Adar1 fl/E861A Ifih1-/- vs. Adar1 fl/+ Ifih1-/-	-0.001667	-0.04269 to 0.03936	No	ns	>0.9999
Adar1 fl/fl Ifih1-/- vs. Adar1 fl/+	0.01208	-0.02894 to 0.05311	No	ns	0.9562
Adar1 fl/fl Ifih1-/- vs. Adar1 fl/+ Ifih1-/-	0.004083	-0.03694 to 0.04511	No	ns	0.9997
Adar1 fl/+ vs. Adar1 fl/+ Ifih1-/-	-0.008	-0.05186 to 0.03586	No	ns	0.9949
# PreMegE
Adar1 fl/E861A vs. Adar1 fl/fl	-0.0005	-0.03517 to 0.03417	No	ns	>0.9999
Adar1 fl/E861A vs. Adar1 fl/E861A Ifih1-/-	-0.0195	-0.05417 to 0.01517	No	ns	0.5794
Adar1 fl/E861A vs. Adar1 fl/fl Ifih1-/-	-0.03375	-0.06842 to 0.0009208	No	ns	0.0611
Adar1 fl/E861A vs. Adar1 fl/+	-0.019	-0.05698 to 0.01898	No	ns	0.6955
Adar1 fl/E861A vs. Adar1 fl/+ Ifih1-/-	-0.03	-0.06798 to 0.00798	No	ns	0.2064
Adar1 fl/fl vs. Adar1 fl/E861A Ifih1-/-	-0.019	-0.05698 to 0.01898	No	ns	0.6955
Adar1 fl/fl vs. Adar1 fl/fl Ifih1-/-	-0.03325	-0.07123 to 0.00473	No	ns	0.1218
Adar1 fl/fl vs. Adar1 fl/+	-0.0185	-0.05952 to 0.02252	No	ns	0.7798
Adar1 fl/fl vs. Adar1 fl/+ Ifih1-/-	-0.0295	-0.07052 to 0.01152	No	ns	0.3021
Adar1 fl/E861A Ifih1-/- vs. Adar1 fl/fl Ifih1-/-	-0.01425	-0.05223 to 0.02373	No	ns	0.8849
Adar1 fl/E861A Ifih1-/- vs. Adar1 fl/+	0.0005	-0.04052 to 0.04152	No	ns	>0.9999
Adar1 fl/E861A Ifih1-/- vs. Adar1 fl/+ Ifih1-/-	-0.0105	-0.05152 to 0.03052	No	ns	0.9761
Adar1 fl/fl Ifih1-/- vs. Adar1 fl/+	0.01475	-0.02627 to 0.05577	No	ns	0.9021
Adar1 fl/fl Ifih1-/- vs. Adar1 fl/+ Ifih1-/-	0.00375	-0.03727 to 0.04477	No	ns	0.9998
Adar1 fl/+ vs. Adar1 fl/+ Ifih1-/-	-0.011	-0.05486 to 0.03286	No	ns	0.9781
# PreGM
Adar1 fl/E861A vs. Adar1 fl/fl	-0.00025	-0.03492 to 0.03442	No	ns	>0.9999
Adar1 fl/E861A vs. Adar1 fl/E861A Ifih1-/-	-0.072	-0.1067 to -0.03733	Yes	****	<0.0001
Adar1 fl/E861A vs. Adar1 fl/fl Ifih1-/-	-0.11	-0.1447 to -0.07533	Yes	****	<0.0001
Adar1 fl/E861A vs. Adar1 fl/+	-0.05167	-0.08965 to -0.01369	Yes	**	0.0019
Adar1 fl/E861A vs. Adar1 fl/+ Ifih1-/-	-0.08367	-0.1216 to -0.04569	Yes	****	<0.0001
Adar1 fl/fl vs. Adar1 fl/E861A Ifih1-/-	-0.07175	-0.1097 to -0.03377	Yes	****	<0.0001
Adar1 fl/fl vs. Adar1 fl/fl Ifih1-/-	-0.1098	-0.1477 to -0.07177	Yes	****	<0.0001
Adar1 fl/fl vs. Adar1 fl/+	-0.05142	-0.09244 to -0.01039	Yes	**	0.0055
Adar1 fl/fl vs. Adar1 fl/+ Ifih1-/-	-0.08342	-0.1244 to -0.04239	Yes	****	<0.0001
Adar1 fl/E861A Ifih1-/- vs. Adar1 fl/fl Ifih1-/-	-0.038	-0.07598 to -2.002e-005	Yes	*	0.0498
Adar1 fl/E861A Ifih1-/- vs. Adar1 fl/+	0.02033	-0.02069 to 0.06136	No	ns	0.7037
Adar1 fl/E861A Ifih1-/- vs. Adar1 fl/+ Ifih1-/-	-0.01167	-0.05269 to 0.02936	No	ns	0.9623
Adar1 fl/fl Ifih1-/- vs. Adar1 fl/+	0.05833	0.01731 to 0.09936	Yes	**	0.001
Adar1 fl/fl Ifih1-/- vs. Adar1 fl/+ Ifih1-/-	0.02633	-0.01469 to 0.06736	No	ns	0.4308
Adar1 fl/+ vs. Adar1 fl/+ Ifih1-/-	-0.032	-0.07586 to 0.01186	No	ns	0.2864
# GMP
Adar1 fl/E861A vs. Adar1 fl/fl	-0.01042	-0.04509 to 0.02425	No	ns	0.9524
Adar1 fl/E861A vs. Adar1 fl/E861A Ifih1-/-	-0.07117	-0.1058 to -0.0365	Yes	****	<0.0001
Adar1 fl/E861A vs. Adar1 fl/fl Ifih1-/-	-0.1227	-0.1573 to -0.088	Yes	****	<0.0001
Adar1 fl/E861A vs. Adar1 fl/+	-0.0705	-0.1085 to -0.03252	Yes	****	<0.0001
Adar1 fl/E861A vs. Adar1 fl/+ Ifih1-/-	-0.1412	-0.1791 to -0.1032	Yes	****	<0.0001
Adar1 fl/fl vs. Adar1 fl/E861A Ifih1-/-	-0.06075	-0.09873 to -0.02277	Yes	***	0.0001
Adar1 fl/fl vs. Adar1 fl/fl Ifih1-/-	-0.1123	-0.1502 to -0.07427	Yes	****	<0.0001
Adar1 fl/fl vs. Adar1 fl/+	-0.06008	-0.1011 to -0.01906	Yes	***	0.0006
Adar1 fl/fl vs. Adar1 fl/+ Ifih1-/-	-0.1308	-0.1718 to -0.08973	Yes	****	<0.0001
Adar1 fl/E861A Ifih1-/- vs. Adar1 fl/fl Ifih1-/-	-0.0515	-0.08948 to -0.01352	Yes	**	0.002
Adar1 fl/E861A Ifih1-/- vs. Adar1 fl/+	0.0006667	-0.04036 to 0.04169	No	ns	>0.9999
Adar1 fl/E861A Ifih1-/- vs. Adar1 fl/+ Ifih1-/-	-0.07	-0.111 to -0.02898	Yes	****	<0.0001
Adar1 fl/fl Ifih1-/- vs. Adar1 fl/+	0.05217	0.01114 to 0.09319	Yes	**	0.0047
Adar1 fl/fl Ifih1-/- vs. Adar1 fl/+ Ifih1-/-	-0.0185	-0.05952 to 0.02252	No	ns	0.7798
Adar1 fl/+ vs. Adar1 fl/+ Ifih1-/-	-0.07067	-0.1145 to -0.02681	Yes	***	0.0001
# MkP
Adar1 fl/E861A vs. Adar1 fl/fl	-0.0006667	-0.03534 to 0.034	No	ns	>0.9999
Adar1 fl/E861A vs. Adar1 fl/E861A Ifih1-/-	-0.005417	-0.04009 to 0.02925	No	ns	0.9975
Adar1 fl/E861A vs. Adar1 fl/fl Ifih1-/-	-0.008167	-0.04284 to 0.0265	No	ns	0.9834
Adar1 fl/E861A vs. Adar1 fl/+	-0.008333	-0.04631 to 0.02965	No	ns	0.988
Adar1 fl/E861A vs. Adar1 fl/+ Ifih1-/-	-0.01167	-0.04965 to 0.02631	No	ns	0.9478
Adar1 fl/fl vs. Adar1 fl/E861A Ifih1-/-	-0.00475	-0.04273 to 0.03323	No	ns	0.9992
Adar1 fl/fl vs. Adar1 fl/fl Ifih1-/-	-0.0075	-0.04548 to 0.03048	No	ns	0.9926
Adar1 fl/fl vs. Adar1 fl/+	-0.007667	-0.04869 to 0.03336	No	ns	0.9943
Adar1 fl/fl vs. Adar1 fl/+ Ifih1-/-	-0.011	-0.05202 to 0.03002	No	ns	0.9707
Adar1 fl/E861A Ifih1-/- vs. Adar1 fl/fl Ifih1-/-	-0.00275	-0.04073 to 0.03523	No	ns	>0.9999
Adar1 fl/E861A Ifih1-/- vs. Adar1 fl/+	-0.002917	-0.04394 to 0.03811	No	ns	>0.9999
Adar1 fl/E861A Ifih1-/- vs. Adar1 fl/+ Ifih1-/-	-0.00625	-0.04727 to 0.03477	No	ns	0.9978
Adar1 fl/fl Ifih1-/- vs. Adar1 fl/+	-0.0001667	-0.04119 to 0.04086	No	ns	>0.9999
Adar1 fl/fl Ifih1-/- vs. Adar1 fl/+ Ifih1-/-	-0.0035	-0.04452 to 0.03752	No	ns	0.9999
Adar1 fl/+ vs. Adar1 fl/+ Ifih1-/-	-0.003333	-0.04719 to 0.04052	No	ns	>0.9999
Test details	Mean 1	Mean 2	Mean Diff.	SE of diff.	N1	N2	q	DF
# CFU-E
Adar1 fl/E861A vs. Adar1 fl/fl	0.0245	0.01925	0.00525	0.01195	6	4	0.6214	108
Adar1 fl/E861A vs. Adar1 fl/E861A Ifih1-/-	0.0245	0.06425	-0.03975	0.01195	6	4	4.705	108
Adar1 fl/E861A vs. Adar1 fl/fl Ifih1-/-	0.0245	0.0855	-0.061	0.01195	6	4	7.22	108
Adar1 fl/E861A vs. Adar1 fl/+	0.0245	0.01733	0.007167	0.01309	6	3	0.7743	108
Adar1 fl/E861A vs. Adar1 fl/+ Ifih1-/-	0.0245	0.05333	-0.02883	0.01309	6	3	3.115	108
Adar1 fl/fl vs. Adar1 fl/E861A Ifih1-/-	0.01925	0.06425	-0.045	0.01309	4	4	4.862	108
Adar1 fl/fl vs. Adar1 fl/fl Ifih1-/-	0.01925	0.0855	-0.06625	0.01309	4	4	7.158	108
Adar1 fl/fl vs. Adar1 fl/+	0.01925	0.01733	0.001917	0.01414	4	3	0.1917	108
Adar1 fl/fl vs. Adar1 fl/+ Ifih1-/-	0.01925	0.05333	-0.03408	0.01414	4	3	3.409	108
Adar1 fl/E861A Ifih1-/- vs. Adar1 fl/fl Ifih1-/-	0.06425	0.0855	-0.02125	0.01309	4	4	2.296	108
Adar1 fl/E861A Ifih1-/- vs. Adar1 fl/+	0.06425	0.01733	0.04692	0.01414	4	3	4.693	108
Adar1 fl/E861A Ifih1-/- vs. Adar1 fl/+ Ifih1-/-	0.06425	0.05333	0.01092	0.01414	4	3	1.092	108
Adar1 fl/fl Ifih1-/- vs. Adar1 fl/+	0.0855	0.01733	0.06817	0.01414	4	3	6.818	108
Adar1 fl/fl Ifih1-/- vs. Adar1 fl/+ Ifih1-/-	0.0855	0.05333	0.03217	0.01414	4	3	3.218	108
Adar1 fl/+ vs. Adar1 fl/+ Ifih1-/-	0.01733	0.05333	-0.036	0.01511	3	3	3.368	108
# PreCFU-E
Adar1 fl/E861A vs. Adar1 fl/fl	0.005167	0.0035	0.001667	0.01195	6	4	0.1973	108
Adar1 fl/E861A vs. Adar1 fl/E861A Ifih1-/-	0.005167	0.019	-0.01383	0.01195	6	4	1.637	108
Adar1 fl/E861A vs. Adar1 fl/fl Ifih1-/-	0.005167	0.02475	-0.01958	0.01195	6	4	2.318	108
Adar1 fl/E861A vs. Adar1 fl/+	0.005167	0.01267	-0.0075	0.01309	6	3	0.8103	108
Adar1 fl/E861A vs. Adar1 fl/+ Ifih1-/-	0.005167	0.02067	-0.0155	0.01309	6	3	1.675	108
Adar1 fl/fl vs. Adar1 fl/E861A Ifih1-/-	0.0035	0.019	-0.0155	0.01309	4	4	1.675	108
Adar1 fl/fl vs. Adar1 fl/fl Ifih1-/-	0.0035	0.02475	-0.02125	0.01309	4	4	2.296	108
Adar1 fl/fl vs. Adar1 fl/+	0.0035	0.01267	-0.009167	0.01414	4	3	0.9169	108
Adar1 fl/fl vs. Adar1 fl/+ Ifih1-/-	0.0035	0.02067	-0.01717	0.01414	4	3	1.717	108
Adar1 fl/E861A Ifih1-/- vs. Adar1 fl/fl Ifih1-/-	0.019	0.02475	-0.00575	0.01309	4	4	0.6212	108
Adar1 fl/E861A Ifih1-/- vs. Adar1 fl/+	0.019	0.01267	0.006333	0.01414	4	3	0.6335	108
Adar1 fl/E861A Ifih1-/- vs. Adar1 fl/+ Ifih1-/-	0.019	0.02067	-0.001667	0.01414	4	3	0.1667	108
Adar1 fl/fl Ifih1-/- vs. Adar1 fl/+	0.02475	0.01267	0.01208	0.01414	4	3	1.209	108
Adar1 fl/fl Ifih1-/- vs. Adar1 fl/+ Ifih1-/-	0.02475	0.02067	0.004083	0.01414	4	3	0.4084	108
Adar1 fl/+ vs. Adar1 fl/+ Ifih1-/-	0.01267	0.02067	-0.008	0.01511	3	3	0.7485	108
# PreMegE
Adar1 fl/E861A vs. Adar1 fl/fl	0.001	0.0015	-0.0005	0.01195	6	4	0.05918	108
Adar1 fl/E861A vs. Adar1 fl/E861A Ifih1-/-	0.001	0.0205	-0.0195	0.01195	6	4	2.308	108
Adar1 fl/E861A vs. Adar1 fl/fl Ifih1-/-	0.001	0.03475	-0.03375	0.01195	6	4	3.994	108
Adar1 fl/E861A vs. Adar1 fl/+	0.001	0.02	-0.019	0.01309	6	3	2.053	108
Adar1 fl/E861A vs. Adar1 fl/+ Ifih1-/-	0.001	0.031	-0.03	0.01309	6	3	3.241	108
Adar1 fl/fl vs. Adar1 fl/E861A Ifih1-/-	0.0015	0.0205	-0.019	0.01309	4	4	2.053	108
Adar1 fl/fl vs. Adar1 fl/fl Ifih1-/-	0.0015	0.03475	-0.03325	0.01309	4	4	3.592	108
Adar1 fl/fl vs. Adar1 fl/+	0.0015	0.02	-0.0185	0.01414	4	3	1.85	108
Adar1 fl/fl vs. Adar1 fl/+ Ifih1-/-	0.0015	0.031	-0.0295	0.01414	4	3	2.951	108
Adar1 fl/E861A Ifih1-/- vs. Adar1 fl/fl Ifih1-/-	0.0205	0.03475	-0.01425	0.01309	4	4	1.54	108
Adar1 fl/E861A Ifih1-/- vs. Adar1 fl/+	0.0205	0.02	0.0005	0.01414	4	3	0.05001	108
Adar1 fl/E861A Ifih1-/- vs. Adar1 fl/+ Ifih1-/-	0.0205	0.031	-0.0105	0.01414	4	3	1.05	108
Adar1 fl/fl Ifih1-/- vs. Adar1 fl/+	0.03475	0.02	0.01475	0.01414	4	3	1.475	108
Adar1 fl/fl Ifih1-/- vs. Adar1 fl/+ Ifih1-/-	0.03475	0.031	0.00375	0.01414	4	3	0.3751	108
Adar1 fl/+ vs. Adar1 fl/+ Ifih1-/-	0.02	0.031	-0.011	0.01511	3	3	1.029	108
# PreGM
Adar1 fl/E861A vs. Adar1 fl/fl	0.012	0.01225	-0.00025	0.01195	6	4	0.02959	108
Adar1 fl/E861A vs. Adar1 fl/E861A Ifih1-/-	0.012	0.084	-0.072	0.01195	6	4	8.521	108
Adar1 fl/E861A vs. Adar1 fl/fl Ifih1-/-	0.012	0.122	-0.11	0.01195	6	4	13.02	108
Adar1 fl/E861A vs. Adar1 fl/+	0.012	0.06367	-0.05167	0.01309	6	3	5.582	108
Adar1 fl/E861A vs. Adar1 fl/+ Ifih1-/-	0.012	0.09567	-0.08367	0.01309	6	3	9.039	108
Adar1 fl/fl vs. Adar1 fl/E861A Ifih1-/-	0.01225	0.084	-0.07175	0.01309	4	4	7.752	108
Adar1 fl/fl vs. Adar1 fl/fl Ifih1-/-	0.01225	0.122	-0.1098	0.01309	4	4	11.86	108
Adar1 fl/fl vs. Adar1 fl/+	0.01225	0.06367	-0.05142	0.01414	4	3	5.143	108
Adar1 fl/fl vs. Adar1 fl/+ Ifih1-/-	0.01225	0.09567	-0.08342	0.01414	4	3	8.344	108
Adar1 fl/E861A Ifih1-/- vs. Adar1 fl/fl Ifih1-/-	0.084	0.122	-0.038	0.01309	4	4	4.106	108
Adar1 fl/E861A Ifih1-/- vs. Adar1 fl/+	0.084	0.06367	0.02033	0.01414	4	3	2.034	108
Adar1 fl/E861A Ifih1-/- vs. Adar1 fl/+ Ifih1-/-	0.084	0.09567	-0.01167	0.01414	4	3	1.167	108
Adar1 fl/fl Ifih1-/- vs. Adar1 fl/+	0.122	0.06367	0.05833	0.01414	4	3	5.835	108
Adar1 fl/fl Ifih1-/- vs. Adar1 fl/+ Ifih1-/-	0.122	0.09567	0.02633	0.01414	4	3	2.634	108
Adar1 fl/+ vs. Adar1 fl/+ Ifih1-/-	0.06367	0.09567	-0.032	0.01511	3	3	2.994	108
# GMP
Adar1 fl/E861A vs. Adar1 fl/fl	0.009833	0.02025	-0.01042	0.01195	6	4	1.233	108
Adar1 fl/E861A vs. Adar1 fl/E861A Ifih1-/-	0.009833	0.081	-0.07117	0.01195	6	4	8.423	108
Adar1 fl/E861A vs. Adar1 fl/fl Ifih1-/-	0.009833	0.1325	-0.1227	0.01195	6	4	14.52	108
Adar1 fl/E861A vs. Adar1 fl/+	0.009833	0.08033	-0.0705	0.01309	6	3	7.617	108
Adar1 fl/E861A vs. Adar1 fl/+ Ifih1-/-	0.009833	0.151	-0.1412	0.01309	6	3	15.25	108
Adar1 fl/fl vs. Adar1 fl/E861A Ifih1-/-	0.02025	0.081	-0.06075	0.01309	4	4	6.563	108
Adar1 fl/fl vs. Adar1 fl/fl Ifih1-/-	0.02025	0.1325	-0.1123	0.01309	4	4	12.13	108
Adar1 fl/fl vs. Adar1 fl/+	0.02025	0.08033	-0.06008	0.01414	4	3	6.01	108
Adar1 fl/fl vs. Adar1 fl/+ Ifih1-/-	0.02025	0.151	-0.1308	0.01414	4	3	13.08	108
Adar1 fl/E861A Ifih1-/- vs. Adar1 fl/fl Ifih1-/-	0.081	0.1325	-0.0515	0.01309	4	4	5.564	108
Adar1 fl/E861A Ifih1-/- vs. Adar1 fl/+	0.081	0.08033	0.0006667	0.01414	4	3	0.06668	108
Adar1 fl/E861A Ifih1-/- vs. Adar1 fl/+ Ifih1-/-	0.081	0.151	-0.07	0.01414	4	3	7.002	108
Adar1 fl/fl Ifih1-/- vs. Adar1 fl/+	0.1325	0.08033	0.05217	0.01414	4	3	5.218	108
Adar1 fl/fl Ifih1-/- vs. Adar1 fl/+ Ifih1-/-	0.1325	0.151	-0.0185	0.01414	4	3	1.85	108
Adar1 fl/+ vs. Adar1 fl/+ Ifih1-/-	0.08033	0.151	-0.07067	0.01511	3	3	6.612	108
# MkP
Adar1 fl/E861A vs. Adar1 fl/fl	0.0003333	0.001	-0.0006667	0.01195	6	4	0.0789	108
Adar1 fl/E861A vs. Adar1 fl/E861A Ifih1-/-	0.0003333	0.00575	-0.005417	0.01195	6	4	0.6411	108
Adar1 fl/E861A vs. Adar1 fl/fl Ifih1-/-	0.0003333	0.0085	-0.008167	0.01195	6	4	0.9665	108
Adar1 fl/E861A vs. Adar1 fl/+	0.0003333	0.008667	-0.008333	0.01309	6	3	0.9003	108
Adar1 fl/E861A vs. Adar1 fl/+ Ifih1-/-	0.0003333	0.012	-0.01167	0.01309	6	3	1.26	108
Adar1 fl/fl vs. Adar1 fl/E861A Ifih1-/-	0.001	0.00575	-0.00475	0.01309	4	4	0.5132	108
Adar1 fl/fl vs. Adar1 fl/fl Ifih1-/-	0.001	0.0085	-0.0075	0.01309	4	4	0.8103	108
Adar1 fl/fl vs. Adar1 fl/+	0.001	0.008667	-0.007667	0.01414	4	3	0.7669	108
Adar1 fl/fl vs. Adar1 fl/+ Ifih1-/-	0.001	0.012	-0.011	0.01414	4	3	1.1	108
Adar1 fl/E861A Ifih1-/- vs. Adar1 fl/fl Ifih1-/-	0.00575	0.0085	-0.00275	0.01309	4	4	0.2971	108
Adar1 fl/E861A Ifih1-/- vs. Adar1 fl/+	0.00575	0.008667	-0.002917	0.01414	4	3	0.2917	108
Adar1 fl/E861A Ifih1-/- vs. Adar1 fl/+ Ifih1-/-	0.00575	0.012	-0.00625	0.01414	4	3	0.6252	108
Adar1 fl/fl Ifih1-/- vs. Adar1 fl/+	0.0085	0.008667	-0.0001667	0.01414	4	3	0.01667	108
Adar1 fl/fl Ifih1-/- vs. Adar1 fl/+ Ifih1-/-	0.0085	0.012	-0.0035	0.01414	4	3	0.3501	108
Adar1 fl/+ vs. Adar1 fl/+ Ifih1-/-	0.008667	0.012	-0.003333	0.01511	3	3	0.3119	108

## Sheet: Fig7K-N
Cells per spleen (Fig 7K)
Number of families	1
Number of comparisons per family	15
Alpha	0.05
Tukey's multiple comparisons test	Mean Diff.	95.00% CI of diff.	Significant?	Summary	Adjusted P Value
Adar1 fl/E861A vs. Adar1 fl/fl	2.833	-52.93 to 58.59	No	ns	>0.9999	B-C
Adar1 fl/E861A vs. Adar1 fl/E861A Ifih1-/-	-28.79	-84.55 to 26.97	No	ns	0.5842	B-D
Adar1 fl/E861A vs. Adar1 fl/fl Ifih1-/-	-28.67	-84.43 to 27.09	No	ns	0.5885	B-E
Adar1 fl/E861A vs. Adar1 fl/+	-69.42	-130.5 to -8.333	Yes	*	0.0208	B-F
Adar1 fl/E861A vs. Adar1 fl/+ Ifih1-/-	-59.58	-120.7 to 1.5	No	ns	0.0583	B-G
Adar1 fl/fl vs. Adar1 fl/E861A Ifih1-/-	-31.63	-92.71 to 29.46	No	ns	0.5815	C-D
Adar1 fl/fl vs. Adar1 fl/fl Ifih1-/-	-31.5	-92.58 to 29.58	No	ns	0.5854	C-E
Adar1 fl/fl vs. Adar1 fl/+	-72.25	-138.2 to -6.272	Yes	*	0.0272	C-F
Adar1 fl/fl vs. Adar1 fl/+ Ifih1-/-	-62.42	-128.4 to 3.561	No	ns	0.0699	C-G
Adar1 fl/E861A Ifih1-/- vs. Adar1 fl/fl Ifih1-/-	0.125	-60.96 to 61.21	No	ns	>0.9999	D-E
Adar1 fl/E861A Ifih1-/- vs. Adar1 fl/+	-40.63	-106.6 to 25.35	No	ns	0.4024	D-F
Adar1 fl/E861A Ifih1-/- vs. Adar1 fl/+ Ifih1-/-	-30.79	-96.77 to 35.19	No	ns	0.6785	D-G
Adar1 fl/fl Ifih1-/- vs. Adar1 fl/+	-40.75	-106.7 to 25.23	No	ns	0.3992	E-F
Adar1 fl/fl Ifih1-/- vs. Adar1 fl/+ Ifih1-/-	-30.92	-96.89 to 35.06	No	ns	0.675	E-G
Adar1 fl/+ vs. Adar1 fl/+ Ifih1-/-	9.833	-60.7 to 80.37	No	ns	0.9975	F-G
Test details	Mean 1	Mean 2	Mean Diff.	SE of diff.	n1	n2	q	DF
Adar1 fl/E861A vs. Adar1 fl/fl	107.1	104.3	2.833	17.55	6	4	0.2284	18
Adar1 fl/E861A vs. Adar1 fl/E861A Ifih1-/-	107.1	135.9	-28.79	17.55	6	4	2.321	18
Adar1 fl/E861A vs. Adar1 fl/fl Ifih1-/-	107.1	135.8	-28.67	17.55	6	4	2.311	18
Adar1 fl/E861A vs. Adar1 fl/+	107.1	176.5	-69.42	19.22	6	3	5.108	18
Adar1 fl/E861A vs. Adar1 fl/+ Ifih1-/-	107.1	166.7	-59.58	19.22	6	3	4.384	18
Adar1 fl/fl vs. Adar1 fl/E861A Ifih1-/-	104.3	135.9	-31.63	19.22	4	4	2.327	18
Adar1 fl/fl vs. Adar1 fl/fl Ifih1-/-	104.3	135.8	-31.5	19.22	4	4	2.318	18
Adar1 fl/fl vs. Adar1 fl/+	104.3	176.5	-72.25	20.76	4	3	4.922	18
Adar1 fl/fl vs. Adar1 fl/+ Ifih1-/-	104.3	166.7	-62.42	20.76	4	3	4.252	18
Adar1 fl/E861A Ifih1-/- vs. Adar1 fl/fl Ifih1-/-	135.9	135.8	0.125	19.22	4	4	0.009197	18
Adar1 fl/E861A Ifih1-/- vs. Adar1 fl/+	135.9	176.5	-40.63	20.76	4	3	2.767	18
Adar1 fl/E861A Ifih1-/- vs. Adar1 fl/+ Ifih1-/-	135.9	166.7	-30.79	20.76	4	3	2.098	18
Adar1 fl/fl Ifih1-/- vs. Adar1 fl/+	135.8	176.5	-40.75	20.76	4	3	2.776	18
Adar1 fl/fl Ifih1-/- vs. Adar1 fl/+ Ifih1-/-	135.8	166.7	-30.92	20.76	4	3	2.106	18
Adar1 fl/+ vs. Adar1 fl/+ Ifih1-/-	176.5	166.7	9.833	22.19	3	3	0.6266	18
Cells per thymus (Fig 7L)
Number of families	1
Number of comparisons per family	15
Alpha	0.05
Tukey's multiple comparisons test	Mean Diff.	95.00% CI of diff.	Significant?	Summary	Adjusted P Value
Adar1 fl/E861A vs. Adar1 fl/fl	-14.05	-50.05 to 21.95	No	ns	0.7906	B-C
Adar1 fl/E861A vs. Adar1 fl/E861A Ifih1-/-	-28.35	-57.74 to 1.041	No	ns	0.0615	B-D
Adar1 fl/E861A vs. Adar1 fl/fl Ifih1-/-	-26.8	-56.19 to 2.591	No	ns	0.0834	B-E
Adar1 fl/E861A vs. Adar1 fl/+	-51.42	-83.16 to -19.67	Yes	**	0.0012	B-F
Adar1 fl/E861A vs. Adar1 fl/+ Ifih1-/-	-32.75	-64.5 to -1.004	Yes	*	0.0415	B-G
Adar1 fl/fl vs. Adar1 fl/E861A Ifih1-/-	-14.3	-50.3 to 21.7	No	ns	0.7789	C-D
Adar1 fl/fl vs. Adar1 fl/fl Ifih1-/-	-12.75	-48.75 to 23.25	No	ns	0.8472	C-E
Adar1 fl/fl vs. Adar1 fl/+	-37.37	-75.31 to 0.5773	No	ns	0.0547	C-F
Adar1 fl/fl vs. Adar1 fl/+ Ifih1-/-	-18.7	-56.64 to 19.24	No	ns	0.6018	C-G
Adar1 fl/E861A Ifih1-/- vs. Adar1 fl/fl Ifih1-/-	1.55	-27.84 to 30.94	No	ns	>0.9999	D-E
Adar1 fl/E861A Ifih1-/- vs. Adar1 fl/+	-23.07	-54.81 to 8.68	No	ns	0.2265	D-F
Adar1 fl/E861A Ifih1-/- vs. Adar1 fl/+ Ifih1-/-	-4.4	-36.15 to 27.35	No	ns	0.997	D-G
Adar1 fl/fl Ifih1-/- vs. Adar1 fl/+	-24.62	-56.36 to 7.13	No	ns	0.1765	E-F
Adar1 fl/fl Ifih1-/- vs. Adar1 fl/+ Ifih1-/-	-5.95	-37.7 to 25.8	No	ns	0.9881	E-G
Adar1 fl/+ vs. Adar1 fl/+ Ifih1-/-	18.67	-15.27 to 52.6	No	ns	0.4936	F-G
Test details	Mean 1	Mean 2	Mean Diff.	SE of diff.	n1	n2	q	DF
Adar1 fl/E861A vs. Adar1 fl/fl	8.05	22.1	-14.05	10.97	4	2	1.81	14
Adar1 fl/E861A vs. Adar1 fl/E861A Ifih1-/-	8.05	36.4	-28.35	8.961	4	4	4.474	14
Adar1 fl/E861A vs. Adar1 fl/fl Ifih1-/-	8.05	34.85	-26.8	8.961	4	4	4.23	14
Adar1 fl/E861A vs. Adar1 fl/+	8.05	59.47	-51.42	9.679	4	3	7.513	14
Adar1 fl/E861A vs. Adar1 fl/+ Ifih1-/-	8.05	40.8	-32.75	9.679	4	3	4.785	14
Adar1 fl/fl vs. Adar1 fl/E861A Ifih1-/-	22.1	36.4	-14.3	10.97	2	4	1.843	14
Adar1 fl/fl vs. Adar1 fl/fl Ifih1-/-	22.1	34.85	-12.75	10.97	2	4	1.643	14
Adar1 fl/fl vs. Adar1 fl/+	22.1	59.47	-37.37	11.57	2	3	4.568	14
Adar1 fl/fl vs. Adar1 fl/+ Ifih1-/-	22.1	40.8	-18.7	11.57	2	3	2.286	14
Adar1 fl/E861A Ifih1-/- vs. Adar1 fl/fl Ifih1-/-	36.4	34.85	1.55	8.961	4	4	0.2446	14
Adar1 fl/E861A Ifih1-/- vs. Adar1 fl/+	36.4	59.47	-23.07	9.679	4	3	3.37	14
Adar1 fl/E861A Ifih1-/- vs. Adar1 fl/+ Ifih1-/-	36.4	40.8	-4.4	9.679	4	3	0.6429	14
Adar1 fl/fl Ifih1-/- vs. Adar1 fl/+	34.85	59.47	-24.62	9.679	4	3	3.597	14
Adar1 fl/fl Ifih1-/- vs. Adar1 fl/+ Ifih1-/-	34.85	40.8	-5.95	9.679	4	3	0.8694	14
Adar1 fl/+ vs. Adar1 fl/+ Ifih1-/-	59.47	40.8	18.67	10.35	3	3	2.551	14
SCA-1 MFI (Figure 7M)
Number of families	1
Number of comparisons per family	21
Alpha	0.05
Tukey's multiple comparisons test	Mean Diff.	95.00% CI of diff.	Significant?	Summary	Adjusted P Value
C57 vs. fl/+	-9.44	-560.3 to 541.5	No	ns	>0.9999	A-B
C57 vs. fl/fl	-805.7	-1312 to -299.7	Yes	***	0.0006	A-C
C57 vs. fl/E861A	-696.9	-1154 to -240.2	Yes	**	0.001	A-D
C57 vs. fl/+ MDA5-/-	6.127	-544.8 to 557	No	ns	>0.9999	A-E
C57 vs. fl/fl MDA5-/-	-7.815	-513.9 to 498.2	No	ns	>0.9999	A-F
C57 vs. fl/E861A Mda5-/-	-11.79	-517.8 to 494.2	No	ns	>0.9999	A-G
fl/+ vs. fl/fl	-796.3	-1372 to -220.1	Yes	**	0.0031	B-C
fl/+ vs. fl/E861A	-687.5	-1221 to -154.1	Yes	**	0.0062	B-D
fl/+ vs. fl/+ MDA5-/-	15.57	-600.4 to 631.5	No	ns	>0.9999	B-E
fl/+ vs. fl/fl MDA5-/-	1.625	-574.5 to 577.8	No	ns	>0.9999	B-F
fl/+ vs. fl/E861A Mda5-/-	-2.35	-578.5 to 573.8	No	ns	>0.9999	B-G
fl/fl vs. fl/E861A	108.8	-378.2 to 595.7	No	ns	0.9896	C-D
fl/fl vs. fl/+ MDA5-/-	811.8	235.7 to 1388	Yes	**	0.0025	C-E
fl/fl vs. fl/fl MDA5-/-	797.9	264.5 to 1331	Yes	**	0.0013	C-F
fl/fl vs. fl/E861A Mda5-/-	793.9	260.5 to 1327	Yes	**	0.0014	C-G
fl/E861A vs. fl/+ MDA5-/-	703.1	169.7 to 1236	Yes	**	0.005	D-E
fl/E861A vs. fl/fl MDA5-/-	689.1	202.2 to 1176	Yes	**	0.0024	D-F
fl/E861A vs. fl/E861A Mda5-/-	685.2	198.2 to 1172	Yes	**	0.0026	D-G
fl/+ MDA5-/- vs. fl/fl MDA5-/-	-13.94	-590.1 to 562.2	No	ns	>0.9999	E-F
fl/+ MDA5-/- vs. fl/E861A Mda5-/-	-17.92	-594.1 to 558.2	No	ns	>0.9999	E-G
fl/fl MDA5-/- vs. fl/E861A Mda5-/-	-3.975	-537.4 to 529.4	No	ns	>0.9999	F-G
Test details	Mean 1	Mean 2	Mean Diff.	SE of diff.	n1	n2	q	DF
C57 vs. fl/+	28.56	38	-9.44	170.2	5	3	0.07843	22
C57 vs. fl/fl	28.56	834.3	-805.7	156.4	5	4	7.287	22
C57 vs. fl/E861A	28.56	725.5	-696.9	141.1	5	6	6.983	22
C57 vs. fl/+ MDA5-/-	28.56	22.43	6.127	170.2	5	3	0.0509	22
C57 vs. fl/fl MDA5-/-	28.56	36.38	-7.815	156.4	5	4	0.07068	22
C57 vs. fl/E861A Mda5-/-	28.56	40.35	-11.79	156.4	5	4	0.1066	22
fl/+ vs. fl/fl	38	834.3	-796.3	178	3	4	6.325	22
fl/+ vs. fl/E861A	38	725.5	-687.5	164.8	3	6	5.899	22
fl/+ vs. fl/+ MDA5-/-	38	22.43	15.57	190.3	3	3	0.1157	22
fl/+ vs. fl/fl MDA5-/-	38	36.38	1.625	178	3	4	0.01291	22
fl/+ vs. fl/E861A Mda5-/-	38	40.35	-2.35	178	3	4	0.01867	22
fl/fl vs. fl/E861A	834.3	725.5	108.8	150.5	4	6	1.022	22
fl/fl vs. fl/+ MDA5-/-	834.3	22.43	811.8	178	4	3	6.449	22
fl/fl vs. fl/fl MDA5-/-	834.3	36.38	797.9	164.8	4	4	6.846	22
fl/fl vs. fl/E861A Mda5-/-	834.3	40.35	793.9	164.8	4	4	6.812	22
fl/E861A vs. fl/+ MDA5-/-	725.5	22.43	703.1	164.8	6	3	6.033	22
fl/E861A vs. fl/fl MDA5-/-	725.5	36.38	689.1	150.5	6	4	6.477	22
fl/E861A vs. fl/E861A Mda5-/-	725.5	40.35	685.2	150.5	6	4	6.44	22
fl/+ MDA5-/- vs. fl/fl MDA5-/-	22.43	36.38	-13.94	178	3	4	0.1108	22
fl/+ MDA5-/- vs. fl/E861A Mda5-/-	22.43	40.35	-17.92	178	3	4	0.1423	22
fl/fl MDA5-/- vs. fl/E861A Mda5-/-	36.38	40.35	-3.975	164.8	4	4	0.03411	22
Intestine length (Fig. 7N)
Number of families	1
Number of comparisons per family	21
Alpha	0.05
Tukey's multiple comparisons test	Mean Diff.	95.00% CI of diff.	Significant?	Summary	Adjusted P Value
C57BlL/6 vs. Adar1 fl/E861A	-5.467	-80.42 to 69.49	No	ns	>0.9999	A-B
C57BlL/6 vs. Adar1 fl/fl	-32.3	-115.3 to 50.73	No	ns	0.8628	A-C
C57BlL/6 vs. Adar1 fl/E861A Ifih1-/-	-81.55	-164.6 to 1.484	No	ns	0.0564	A-D
C57BlL/6 vs. Adar1 fl/fl Ifih1-/-	-51.3	-134.3 to 31.73	No	ns	0.4424	A-E
C57BlL/6 vs. Adar1 fl/+	-87.47	-177.9 to 2.929	No	ns	0.0622	A-F
C57BlL/6 vs. Adar1 fl/+ Ifih1-/-	-96.47	-186.9 to -6.071	Yes	*	0.0314	A-G
Adar1 fl/E861A vs. Adar1 fl/fl	-26.83	-106.7 to 53.07	No	ns	0.9254	B-C
Adar1 fl/E861A vs. Adar1 fl/E861A Ifih1-/-	-76.08	-156 to 3.816	No	ns	0.0689	B-D
Adar1 fl/E861A vs. Adar1 fl/fl Ifih1-/-	-45.83	-125.7 to 34.07	No	ns	0.5271	B-E
Adar1 fl/E861A vs. Adar1 fl/+	-82	-169.5 to 5.525	No	ns	0.0762	B-F
Adar1 fl/E861A vs. Adar1 fl/+ Ifih1-/-	-91	-178.5 to -3.475	Yes	*	0.0381	B-G
Adar1 fl/fl vs. Adar1 fl/E861A Ifih1-/-	-49.25	-136.8 to 38.28	No	ns	0.5487	C-D
Adar1 fl/fl vs. Adar1 fl/fl Ifih1-/-	-19	-106.5 to 68.53	No	ns	0.991	C-E
Adar1 fl/fl vs. Adar1 fl/+	-55.17	-149.7 to 39.37	No	ns	0.5077	C-F
Adar1 fl/fl vs. Adar1 fl/+ Ifih1-/-	-64.17	-158.7 to 30.37	No	ns	0.3365	C-G
Adar1 fl/E861A Ifih1-/- vs. Adar1 fl/fl Ifih1-/-	30.25	-57.28 to 117.8	No	ns	0.9156	D-E
Adar1 fl/E861A Ifih1-/- vs. Adar1 fl/+	-5.917	-100.5 to 88.62	No	ns	>0.9999	D-F
Adar1 fl/E861A Ifih1-/- vs. Adar1 fl/+ Ifih1-/-	-14.92	-109.5 to 79.62	No	ns	0.9984	D-G
Adar1 fl/fl Ifih1-/- vs. Adar1 fl/+	-36.17	-130.7 to 58.37	No	ns	0.8716	E-F
Adar1 fl/fl Ifih1-/- vs. Adar1 fl/+ Ifih1-/-	-45.17	-139.7 to 49.37	No	ns	0.7154	E-G
Adar1 fl/+ vs. Adar1 fl/+ Ifih1-/-	-9	-110.1 to 92.07	No	ns	>0.9999	F-G
Test details	Mean 1	Mean 2	Mean Diff.	SE of diff.	n1	n2	q	DF
C57BlL/6 vs. Adar1 fl/E861A	370.2	375.7	-5.467	23.16	5	6	0.3338	22
C57BlL/6 vs. Adar1 fl/fl	370.2	402.5	-32.3	25.66	5	4	1.78	22
C57BlL/6 vs. Adar1 fl/E861A Ifih1-/-	370.2	451.8	-81.55	25.66	5	4	4.495	22
C57BlL/6 vs. Adar1 fl/fl Ifih1-/-	370.2	421.5	-51.3	25.66	5	4	2.828	22
C57BlL/6 vs. Adar1 fl/+	370.2	457.7	-87.47	27.93	5	3	4.429	22
C57BlL/6 vs. Adar1 fl/+ Ifih1-/-	370.2	466.7	-96.47	27.93	5	3	4.884	22
Adar1 fl/E861A vs. Adar1 fl/fl	375.7	402.5	-26.83	24.69	6	4	1.537	22
Adar1 fl/E861A vs. Adar1 fl/E861A Ifih1-/-	375.7	451.8	-76.08	24.69	6	4	4.358	22
Adar1 fl/E861A vs. Adar1 fl/fl Ifih1-/-	375.7	421.5	-45.83	24.69	6	4	2.625	22
Adar1 fl/E861A vs. Adar1 fl/+	375.7	457.7	-82	27.04	6	3	4.288	22
Adar1 fl/E861A vs. Adar1 fl/+ Ifih1-/-	375.7	466.7	-91	27.04	6	3	4.759	22
Adar1 fl/fl vs. Adar1 fl/E861A Ifih1-/-	402.5	451.8	-49.25	27.04	4	4	2.575	22
Adar1 fl/fl vs. Adar1 fl/fl Ifih1-/-	402.5	421.5	-19	27.04	4	4	0.9935	22
Adar1 fl/fl vs. Adar1 fl/+	402.5	457.7	-55.17	29.21	4	3	2.671	22
Adar1 fl/fl vs. Adar1 fl/+ Ifih1-/-	402.5	466.7	-64.17	29.21	4	3	3.106	22
Adar1 fl/E861A Ifih1-/- vs. Adar1 fl/fl Ifih1-/-	451.8	421.5	30.25	27.04	4	4	1.582	22
Adar1 fl/E861A Ifih1-/- vs. Adar1 fl/+	451.8	457.7	-5.917	29.21	4	3	0.2864	22
Adar1 fl/E861A Ifih1-/- vs. Adar1 fl/+ Ifih1-/-	451.8	466.7	-14.92	29.21	4	3	0.7222	22
Adar1 fl/fl Ifih1-/- vs. Adar1 fl/+	421.5	457.7	-36.17	29.21	4	3	1.751	22
Adar1 fl/fl Ifih1-/- vs. Adar1 fl/+ Ifih1-/-	421.5	466.7	-45.17	29.21	4	3	2.187	22
Adar1 fl/+ vs. Adar1 fl/+ Ifih1-/-	457.7	466.7	-9	31.23	3	3	0.4076	22
